# Supplementary material for: Identification of Type 2 Diabetes Biomarkers From Mixed Single-Cell Sequencing Data With Feature Selection Methods
Source: Front Bioeng Biotechnol. 2022 Jun 2;10:890901. doi: 10.3389/fbioe.2022.890901 (PMC9201257; doi:10.3389/fbioe.2022.890901)
Supplement: Supplementary file 1 [file Table2.XLSX]

## Sheet: KNN (k=1)
Number of features	SN	SP	ACC	MCC	Precision	F1-measure
5	0.850369	0.844854	0.848125	0.689369	0.888767	0.869144
10	0.820864	0.849462	0.8325	0.661669	0.888255	0.853231
15	0.831401	0.866359	0.845625	0.688666	0.900685	0.864658
20	0.833509	0.858679	0.84375	0.683766	0.89581	0.863537
25	0.829294	0.857143	0.840625	0.677823	0.894318	0.86058
30	0.829294	0.867896	0.845	0.68786	0.901489	0.863886
35	0.839831	0.849462	0.84375	0.682059	0.890503	0.864425
40	0.826133	0.834101	0.829375	0.653014	0.878924	0.851711
45	0.827187	0.843318	0.83375	0.662703	0.885006	0.85512
50	0.830348	0.837174	0.833125	0.660416	0.881432	0.855128
55	0.82824	0.826421	0.8275	0.648188	0.874305	0.850649
60	0.832455	0.834101	0.833125	0.659863	0.879733	0.855441
65	0.835616	0.820276	0.829375	0.650596	0.871429	0.853147
70	0.834563	0.849462	0.840625	0.67635	0.889888	0.861338
75	0.834563	0.858679	0.844375	0.684898	0.895928	0.864157
80	0.835616	0.854071	0.843125	0.681756	0.893018	0.863364
85	0.839831	0.843318	0.84125	0.676395	0.886541	0.862554
90	0.840885	0.840246	0.840625	0.674719	0.884701	0.862237
95	0.835616	0.847926	0.840625	0.676068	0.889013	0.861488
100	0.839831	0.826421	0.834375	0.660872	0.875824	0.85745
105	0.840885	0.844854	0.8425	0.678959	0.887653	0.863636
110	0.837724	0.835637	0.836875	0.667023	0.881375	0.858995
115	0.837724	0.837174	0.8375	0.668437	0.882353	0.859459
120	0.838778	0.861751	0.848125	0.692283	0.89842	0.867575
125	0.841939	0.847926	0.844375	0.682938	0.889755	0.865187
130	0.835616	0.857143	0.844375	0.684605	0.895034	0.864305
135	0.842993	0.855607	0.848125	0.691163	0.894855	0.86815
140	0.841939	0.849462	0.845	0.684353	0.890747	0.865655
145	0.815595	0.831029	0.821875	0.638842	0.875566	0.844517
150	0.814542	0.809524	0.8125	0.617703	0.861761	0.837486
155	0.807165	0.826421	0.815	0.625558	0.871445	0.838074
160	0.813488	0.83871	0.82375	0.643775	0.880274	0.845564
165	0.813488	0.820276	0.81625	0.626564	0.868391	0.840044
170	0.812434	0.823349	0.816875	0.628299	0.870203	0.840327
175	0.813488	0.852535	0.829375	0.656745	0.889401	0.849752
180	0.816649	0.821813	0.81875	0.631388	0.869809	0.842391
185	0.816649	0.850998	0.830625	0.658638	0.888761	0.851181
190	0.812434	0.817204	0.814375	0.622574	0.866292	0.838499
195	0.827187	0.815668	0.8225	0.637118	0.867403	0.846818
200	0.829294	0.829493	0.829375	0.652172	0.876392	0.852193
205	0.818757	0.847926	0.830625	0.657993	0.886986	0.851507
210	0.820864	0.837174	0.8275	0.650204	0.880226	0.849509
215	0.81981	0.854071	0.83375	0.664863	0.89118	0.854007
220	0.813488	0.847926	0.8275	0.652415	0.886338	0.848352
225	0.820864	0.834101	0.82625	0.647344	0.878241	0.848584
230	0.816649	0.854071	0.831875	0.661521	0.890805	0.852117
235	0.817703	0.840246	0.826875	0.649693	0.881818	0.848551
240	0.821918	0.826421	0.82375	0.641343	0.87346	0.846906
245	0.81981	0.852535	0.833125	0.663425	0.89016	0.853538
250	0.817703	0.840246	0.826875	0.649693	0.881818	0.848551
255	0.812434	0.861751	0.8325	0.664323	0.89547	0.851934
260	0.822972	0.843318	0.83125	0.658183	0.884485	0.85262
265	0.818757	0.852535	0.8325	0.662308	0.890034	0.852909
270	0.81138	0.850998	0.8275	0.653083	0.88812	0.848018
275	0.816649	0.840246	0.82625	0.648571	0.881684	0.847921
280	0.816649	0.852535	0.83125	0.660079	0.889782	0.851648
285	0.817703	0.855607	0.833125	0.664075	0.891954	0.853216
290	0.815595	0.870968	0.838125	0.67633	0.902098	0.856669
295	0.816649	0.855607	0.8325	0.662964	0.89183	0.852585
300	0.817703	0.867896	0.838125	0.675634	0.900232	0.856985
305	0.813488	0.847926	0.8275	0.652415	0.886338	0.848352
310	0.814542	0.852535	0.83	0.657855	0.889528	0.850385
315	0.814542	0.840246	0.825	0.646331	0.881414	0.846659
320	0.812434	0.858679	0.83125	0.661424	0.893395	0.850993
325	0.809273	0.83871	0.82125	0.639312	0.879725	0.84303
330	0.810327	0.843318	0.82375	0.644752	0.882893	0.845055
335	0.815595	0.850998	0.83	0.657525	0.888634	0.850549
340	0.805058	0.840246	0.819375	0.636315	0.880184	0.840947
345	0.809273	0.83871	0.82125	0.639312	0.879725	0.84303
350	0.812434	0.84639	0.82625	0.649861	0.885189	0.847253
355	0.81138	0.854071	0.82875	0.655976	0.890173	0.848953
360	0.833509	0.840246	0.83625	0.666683	0.883799	0.857918
365	0.835616	0.858679	0.845	0.68603	0.896045	0.864776
370	0.837724	0.841782	0.839375	0.672682	0.885301	0.860855
375	0.834563	0.849462	0.840625	0.67635	0.889888	0.861338
380	0.838778	0.852535	0.844375	0.683752	0.892377	0.864747
385	0.834563	0.847926	0.84	0.674928	0.888889	0.86087
390	0.832455	0.840246	0.835625	0.665541	0.883669	0.857298
395	0.838778	0.852535	0.844375	0.683752	0.892377	0.864747
400	0.831401	0.841782	0.835625	0.665822	0.884529	0.857143
405	0.833509	0.847926	0.839375	0.673789	0.888764	0.86025
410	0.831401	0.849462	0.83875	0.672941	0.889515	0.859477
415	0.834563	0.850998	0.84125	0.677773	0.890889	0.861806
420	0.830348	0.854071	0.84	0.676091	0.892412	0.860262
425	0.833509	0.861751	0.845	0.686623	0.897843	0.864481
430	0.83667	0.866359	0.84875	0.694296	0.901249	0.86776
435	0.833509	0.844854	0.838125	0.670945	0.886771	0.859316
440	0.83667	0.854071	0.84375	0.682894	0.893138	0.863983
445	0.831401	0.837174	0.83375	0.661558	0.881564	0.855748
450	0.834563	0.854071	0.8425	0.680621	0.892897	0.862745
455	0.830348	0.880184	0.850625	0.700487	0.909931	0.86832
460	0.839831	0.849462	0.84375	0.682059	0.890503	0.864425
465	0.835616	0.861751	0.84625	0.688883	0.898075	0.865721
470	0.837724	0.852535	0.84375	0.682611	0.892256	0.86413
475	0.835616	0.852535	0.8425	0.680333	0.892013	0.862894
480	0.834563	0.841782	0.8375	0.669246	0.884916	0.859002
485	0.838778	0.857143	0.84625	0.688014	0.895388	0.866159
490	0.839831	0.863287	0.849375	0.694842	0.899549	0.868665
495	0.833509	0.869432	0.848125	0.693779	0.902968	0.866849
500	0.833509	0.854071	0.841875	0.679486	0.892777	0.862125
505	0.837724	0.855607	0.845	0.685454	0.894263	0.865071
510	0.835616	0.847926	0.840625	0.676068	0.889013	0.861488
515	0.837724	0.864823	0.84875	0.694	0.90034	0.867904
520	0.83667	0.861751	0.846875	0.690015	0.89819	0.866339
525	0.85353	0.861751	0.856875	0.708321	0.9	0.876149
530	0.847208	0.870968	0.856875	0.709917	0.905405	0.87534
535	0.855638	0.870968	0.861875	0.719088	0.90625	0.880217
540	0.858799	0.870968	0.86375	0.722551	0.906563	0.882035
545	0.855638	0.878648	0.865	0.726151	0.911336	0.882609
550	0.856691	0.870968	0.8625	0.720241	0.906355	0.880823
555	0.857745	0.861751	0.859375	0.712957	0.900442	0.878575
560	0.857745	0.864823	0.860625	0.715767	0.902439	0.879525
565	0.855638	0.886329	0.868125	0.733233	0.916479	0.885014
570	0.854584	0.878648	0.864375	0.725005	0.911236	0.882001
575	0.850369	0.88172	0.863125	0.723278	0.912896	0.880524
580	0.850369	0.88172	0.863125	0.723278	0.912896	0.880524
585	0.849315	0.892473	0.866875	0.73212	0.920091	0.883288
590	0.850369	0.890937	0.866875	0.731821	0.919134	0.883415
595	0.854584	0.878648	0.864375	0.725005	0.911236	0.882001
600	0.849315	0.887865	0.865	0.727838	0.916951	0.881838
605	0.85353	0.866359	0.85875	0.71255	0.90301	0.877573
610	0.855638	0.869432	0.86125	0.717677	0.90524	0.87974
615	0.849315	0.875576	0.86	0.716456	0.908681	0.877996
620	0.851423	0.872504	0.86	0.715906	0.906846	0.878261
625	0.852476	0.867896	0.85875	0.712811	0.903911	0.87744
630	0.849315	0.87404	0.859375	0.715037	0.907658	0.877518
635	0.851423	0.884793	0.865	0.727258	0.915062	0.882096
640	0.852476	0.854071	0.853125	0.700125	0.894912	0.873179
645	0.851423	0.866359	0.8575	0.710248	0.902793	0.876356
650	0.852476	0.880184	0.86375	0.724136	0.912063	0.881264
655	0.849315	0.890937	0.86625	0.730692	0.919042	0.882804
660	0.855638	0.863287	0.85875	0.712043	0.901221	0.877838
665	0.850369	0.864823	0.85625	0.707685	0.901676	0.875271
670	0.848261	0.880184	0.86125	0.719583	0.911665	0.878821
675	0.854584	0.880184	0.865	0.726421	0.912261	0.882481
680	0.855638	0.877112	0.864375	0.724737	0.910314	0.882129
685	0.81138	0.852535	0.828125	0.654529	0.889145	0.848485
690	0.807165	0.829493	0.81625	0.628436	0.873432	0.838992
695	0.806112	0.841782	0.820625	0.638869	0.881336	0.842047
700	0.804004	0.83871	0.818125	0.633762	0.879032	0.839846
705	0.81138	0.834101	0.820625	0.637223	0.876993	0.842912
710	0.810327	0.863287	0.831875	0.663574	0.89627	0.851134
715	0.808219	0.841782	0.821875	0.641086	0.881609	0.843321
720	0.812434	0.835637	0.821875	0.63978	0.878132	0.844007
725	0.807165	0.847926	0.82375	0.645764	0.885549	0.844542
730	0.813488	0.829493	0.82	0.635158	0.874292	0.842795
735	0.812434	0.829493	0.819375	0.634034	0.87415	0.842163
740	0.809273	0.826421	0.81625	0.627797	0.871737	0.839344
745	0.809273	0.843318	0.823125	0.643641	0.882759	0.84442
750	0.806112	0.827957	0.815	0.62588	0.872292	0.837897
755	0.788198	0.857143	0.81625	0.634883	0.889417	0.835754
760	0.786091	0.835637	0.80625	0.612194	0.87456	0.827969
765	0.789252	0.850998	0.814375	0.63009	0.885343	0.83454
770	0.758693	0.812596	0.780625	0.562068	0.855107	0.80402
775	0.76607	0.81874	0.7875	0.575488	0.860355	0.810479
780	0.765016	0.829493	0.79125	0.584732	0.867384	0.81299
785	0.76607	0.806452	0.7825	0.563742	0.852286	0.806881
790	0.765016	0.807988	0.7825	0.564125	0.853114	0.806667
795	0.76607	0.806452	0.7825	0.563742	0.852286	0.806881
800	0.761855	0.81874	0.785	0.571187	0.859691	0.807821
805	0.763962	0.821813	0.7875	0.576282	0.862069	0.810056
810	0.771338	0.788018	0.778125	0.551685	0.841379	0.804838
815	0.76607	0.801843	0.780625	0.559348	0.849299	0.80554
820	0.771338	0.804916	0.785	0.567717	0.852154	0.809735
825	0.773446	0.797235	0.783125	0.562613	0.847575	0.808815
830	0.765016	0.829493	0.79125	0.584732	0.867384	0.81299
835	0.768177	0.815668	0.7875	0.574708	0.858657	0.810901
840	0.770285	0.815668	0.78875	0.576873	0.858989	0.812222
845	0.753425	0.807988	0.775625	0.55228	0.85119	0.799329
850	0.759747	0.834101	0.79	0.583841	0.869723	0.811024
855	0.76607	0.820276	0.788125	0.57696	0.861374	0.810931
860	0.758693	0.827957	0.786875	0.576847	0.865385	0.808535
865	0.763962	0.829493	0.790625	0.583662	0.867225	0.812325
870	0.760801	0.81106	0.78125	0.562746	0.854438	0.804905
875	0.767123	0.806452	0.783125	0.564827	0.852459	0.807543
880	0.761855	0.824885	0.7875	0.57709	0.863799	0.80963
885	0.762908	0.804916	0.78	0.559025	0.850764	0.804444
890	0.75764	0.81874	0.7825	0.566901	0.85902	0.805151
895	0.765016	0.815668	0.785625	0.571469	0.858156	0.808914
900	0.761855	0.835637	0.791875	0.587451	0.871084	0.812816
905	0.756586	0.827957	0.785625	0.574719	0.86506	0.807195
910	0.759747	0.820276	0.784375	0.570519	0.860382	0.806939
915	0.762908	0.81874	0.785625	0.57226	0.859857	0.808487
920	0.76607	0.794163	0.7775	0.552037	0.844367	0.803315
925	0.769231	0.814132	0.7875	0.574324	0.857814	0.811111
930	0.763962	0.803379	0.78	0.558642	0.849941	0.804661
935	0.761855	0.81874	0.785	0.571187	0.859691	0.807821
940	0.761855	0.837174	0.7925	0.588934	0.872135	0.813273
945	0.763962	0.827957	0.79	0.582185	0.866189	0.81187
950	0.765016	0.827957	0.790625	0.583256	0.866348	0.812535
955	0.761855	0.829493	0.789375	0.581526	0.866906	0.810993
960	0.758693	0.834101	0.789375	0.582779	0.869565	0.810355
965	0.762908	0.81106	0.7825	0.564901	0.854782	0.806236
970	0.752371	0.815668	0.778125	0.558605	0.856115	0.800897
975	0.765016	0.823349	0.78875	0.57883	0.863258	0.811173
980	0.760801	0.81106	0.78125	0.562746	0.854438	0.804905
985	0.761855	0.812596	0.7825	0.565294	0.855621	0.80602
990	0.76607	0.81106	0.784375	0.568142	0.855294	0.808227
995	0.761855	0.815668	0.78375	0.568239	0.857651	0.80692
1000	0.75764	0.826421	0.785625	0.5743	0.864183	0.807412
1005	0.76607	0.806452	0.7825	0.563742	0.852286	0.806881
1010	0.772392	0.800307	0.78375	0.564431	0.849363	0.809051
1015	0.755532	0.837174	0.78875	0.582576	0.871203	0.809255
1020	0.76607	0.812596	0.785	0.56961	0.856302	0.808676
1025	0.767123	0.812596	0.785625	0.570691	0.856471	0.809339
1030	0.760801	0.798771	0.77625	0.550991	0.846424	0.801332
1035	0.761855	0.823349	0.786875	0.575613	0.862768	0.809177
1040	0.75764	0.800307	0.775	0.549215	0.846879	0.799778
1045	0.753425	0.829493	0.784375	0.573021	0.865617	0.805634
1050	0.758693	0.812596	0.780625	0.562068	0.855107	0.80402
1055	0.762908	0.826421	0.78875	0.579638	0.864994	0.81075
1060	0.763962	0.84639	0.7975	0.599966	0.878788	0.817362
1065	0.763962	0.809524	0.7825	0.564511	0.853946	0.806452
1070	0.76607	0.804916	0.781875	0.562277	0.851288	0.806434
1075	0.770285	0.826421	0.793125	0.587153	0.866114	0.815393
1080	0.769231	0.800307	0.781875	0.561153	0.848837	0.807076
1085	0.765016	0.826421	0.79	0.58178	0.865316	0.812081
1090	0.763962	0.809524	0.7825	0.564511	0.853946	0.806452
1095	0.762908	0.823349	0.7875	0.576685	0.862932	0.809843
1100	0.758693	0.817204	0.7825	0.566494	0.858164	0.805369
1105	0.765016	0.81106	0.78375	0.56706	0.855124	0.807564
1110	0.760801	0.809524	0.780625	0.561274	0.853428	0.804457
1115	0.762908	0.81874	0.785625	0.57226	0.859857	0.808487
1120	0.760801	0.823349	0.78625	0.574543	0.862605	0.808511
1125	0.756586	0.81874	0.781875	0.565833	0.858852	0.804482
1130	0.767123	0.832565	0.79375	0.589827	0.869773	0.81523
1135	0.761855	0.826421	0.788125	0.578568	0.864833	0.810084
1140	0.759747	0.83871	0.791875	0.588296	0.872881	0.812394
1145	0.770285	0.81874	0.79	0.579807	0.861013	0.813126
1150	0.769231	0.826421	0.7925	0.586076	0.865955	0.814732
1155	0.758693	0.835637	0.79	0.584264	0.870617	0.810811
1160	0.759747	0.837174	0.79125	0.58681	0.871826	0.811937
1165	0.768177	0.812596	0.78625	0.571774	0.856639	0.81
1170	0.768177	0.824885	0.79125	0.583528	0.864769	0.813616
1175	0.767123	0.835637	0.795	0.592781	0.871856	0.816143
1180	0.762908	0.829493	0.79	0.582594	0.867066	0.811659
1185	0.756586	0.834101	0.788125	0.580658	0.869249	0.809014
1190	0.768177	0.821813	0.79	0.580585	0.862722	0.812709
1195	0.770285	0.829493	0.794375	0.590097	0.868171	0.816304
1200	0.767123	0.824885	0.790625	0.582453	0.864608	0.812954
1205	0.762908	0.824885	0.788125	0.578161	0.863962	0.810297
1210	0.763962	0.829493	0.790625	0.583662	0.867225	0.812325
1215	0.767123	0.832565	0.79375	0.589827	0.869773	0.81523
1220	0.773446	0.815668	0.790625	0.580129	0.859485	0.814199
1225	0.76607	0.820276	0.788125	0.57696	0.861374	0.810931
1230	0.765016	0.843318	0.796875	0.598056	0.876812	0.817107
1235	0.767123	0.831029	0.793125	0.58835	0.868735	0.814773
1240	0.770285	0.804916	0.784375	0.566627	0.851981	0.809076
1245	0.760801	0.844854	0.795	0.595303	0.877278	0.814898
1250	0.76607	0.801843	0.780625	0.559348	0.849299	0.80554
1255	0.769231	0.834101	0.795625	0.593445	0.871122	0.817012
1260	0.76607	0.827957	0.79125	0.584327	0.866508	0.813199
1265	0.769231	0.824885	0.791875	0.584605	0.864929	0.814278
1270	0.763962	0.832565	0.791875	0.58662	0.869305	0.813236
1275	0.769231	0.807988	0.785	0.568464	0.853801	0.809313
1280	0.765016	0.814132	0.785	0.569999	0.857143	0.808463
1285	0.769231	0.814132	0.7875	0.574324	0.857814	0.811111
1290	0.773446	0.821813	0.793125	0.585988	0.863529	0.816009
1295	0.770285	0.815668	0.78875	0.576873	0.858989	0.812222
1300	0.760801	0.829493	0.78875	0.580459	0.866747	0.810325
1305	0.761855	0.837174	0.7925	0.588934	0.872135	0.813273
1310	0.763962	0.829493	0.790625	0.583662	0.867225	0.812325
1315	0.774499	0.827957	0.79625	0.592939	0.867769	0.818486
1320	0.767123	0.823349	0.79	0.58098	0.863582	0.8125
1325	0.769231	0.827957	0.793125	0.587549	0.866983	0.815187
1330	0.769231	0.823349	0.79125	0.583134	0.863905	0.813824
1335	0.769231	0.829493	0.79375	0.589022	0.868014	0.815642
1340	0.76607	0.827957	0.79125	0.584327	0.866508	0.813199
1345	0.772392	0.806452	0.78625	0.570268	0.853318	0.810841
1350	0.768177	0.827957	0.7925	0.586474	0.866825	0.814525
1355	0.76607	0.827957	0.79125	0.584327	0.866508	0.813199
1360	0.772392	0.81874	0.79125	0.581973	0.86134	0.814444
1365	0.776607	0.83871	0.801875	0.605385	0.875297	0.823004
1370	0.762908	0.843318	0.795625	0.595934	0.876513	0.815775
1375	0.769231	0.817204	0.78875	0.577258	0.859835	0.812013
1380	0.774499	0.824885	0.795	0.590004	0.865724	0.817575
1385	0.765016	0.831029	0.791875	0.586209	0.868421	0.813445
1390	0.767123	0.81874	0.788125	0.576566	0.86052	0.811142
1395	0.767123	0.815668	0.786875	0.573627	0.858491	0.810239
1400	0.768177	0.823349	0.790625	0.582056	0.863744	0.813162
1405	0.759747	0.831029	0.78875	0.580875	0.867629	0.810112
1410	0.776607	0.817204	0.793125	0.584856	0.860981	0.81662
1415	0.767123	0.829493	0.7925	0.586875	0.8677	0.814318
1420	0.768177	0.826421	0.791875	0.585001	0.865796	0.81407
1425	0.761855	0.831029	0.79	0.583006	0.867947	0.811448
1430	0.769231	0.824885	0.791875	0.584605	0.864929	0.814278
1435	0.762908	0.804916	0.78	0.559025	0.850764	0.804444
1440	0.770285	0.827957	0.79375	0.588625	0.867141	0.815848
1445	0.765016	0.827957	0.790625	0.583256	0.866348	0.812535
1450	0.767123	0.814132	0.78625	0.572159	0.857479	0.809789
1455	0.769231	0.837174	0.796875	0.596398	0.873206	0.817927
1460	0.756586	0.840246	0.790625	0.58661	0.873479	0.810841
1465	0.770285	0.823349	0.791875	0.584213	0.864066	0.814485
1470	0.771338	0.827957	0.794375	0.589702	0.867299	0.816509
1475	0.76607	0.820276	0.788125	0.57696	0.861374	0.810931
1480	0.76607	0.831029	0.7925	0.587279	0.868578	0.81411
1485	0.758693	0.809524	0.779375	0.559121	0.853081	0.803123
1490	0.768177	0.831029	0.79375	0.589422	0.868892	0.815436
1495	0.762908	0.835637	0.7925	0.588515	0.871239	0.813483
1500	0.763962	0.827957	0.79	0.582185	0.866189	0.81187
1505	0.751317	0.834101	0.785	0.575373	0.868453	0.80565
1510	0.759747	0.837174	0.79125	0.58681	0.871826	0.811937
1515	0.768177	0.834101	0.795	0.592374	0.870968	0.816349
1520	0.754478	0.843318	0.790625	0.587485	0.875306	0.810413
1525	0.769231	0.809524	0.785625	0.569928	0.854801	0.809762
1530	0.762908	0.850998	0.79875	0.603373	0.881851	0.818079
1535	0.765016	0.812596	0.784375	0.568529	0.856132	0.808013
1540	0.756586	0.835637	0.78875	0.582145	0.870303	0.80947
1545	0.76607	0.83871	0.795625	0.594673	0.873798	0.816395
1550	0.758693	0.821813	0.784375	0.570927	0.861244	0.806723
1555	0.763962	0.821813	0.7875	0.576282	0.862069	0.810056
1560	0.76607	0.831029	0.7925	0.587279	0.868578	0.81411
1565	0.759747	0.844854	0.794375	0.594247	0.877129	0.814229
1570	0.75764	0.841782	0.791875	0.589156	0.874696	0.811971
1575	0.765016	0.81106	0.78375	0.56706	0.855124	0.807564
1580	0.758693	0.815668	0.781875	0.565018	0.857143	0.804919
1585	0.758693	0.81874	0.783125	0.567971	0.859189	0.80582
1590	0.758693	0.831029	0.788125	0.579812	0.86747	0.809444
1595	0.762908	0.823349	0.7875	0.576685	0.862932	0.809843
1600	0.768177	0.83871	0.796875	0.596807	0.874101	0.817723
1605	0.763962	0.831029	0.79125	0.585141	0.868263	0.81278
1610	0.763962	0.837174	0.79375	0.591061	0.872443	0.814607
1615	0.770285	0.81874	0.79	0.579807	0.861013	0.813126
1620	0.756586	0.834101	0.788125	0.580658	0.869249	0.809014
1625	0.76607	0.824885	0.79	0.581378	0.864447	0.812291
1630	0.761855	0.843318	0.795	0.594874	0.876364	0.815107
1635	0.767123	0.832565	0.79375	0.589827	0.869773	0.81523
1640	0.762908	0.784946	0.771875	0.539999	0.837963	0.798676
1645	0.771338	0.831029	0.795625	0.592645	0.869359	0.81742
1650	0.75764	0.843318	0.7925	0.590646	0.875761	0.812429
1655	0.768177	0.829493	0.793125	0.587948	0.867857	0.81498
1660	0.769231	0.806452	0.784375	0.567	0.852804	0.808864
1665	0.759747	0.827957	0.7875	0.577913	0.865546	0.809203
1670	0.765016	0.840246	0.795625	0.59509	0.874699	0.816189
1675	0.763962	0.832565	0.791875	0.58662	0.869305	0.813236
1680	0.762908	0.824885	0.788125	0.578161	0.863962	0.810297
1685	0.763962	0.831029	0.79125	0.585141	0.868263	0.81278
1690	0.759747	0.844854	0.794375	0.594247	0.877129	0.814229
1695	0.765016	0.821813	0.788125	0.577357	0.862233	0.81072
1700	0.762908	0.837174	0.793125	0.589997	0.872289	0.81394
1705	0.771338	0.821813	0.791875	0.583824	0.863208	0.814691
1710	0.763962	0.81106	0.783125	0.56598	0.854953	0.8069
1715	0.759747	0.831029	0.78875	0.580875	0.867629	0.810112
1720	0.760801	0.821813	0.785625	0.573066	0.861575	0.808058
1725	0.760801	0.843318	0.794375	0.593815	0.876214	0.814439
1730	0.765016	0.827957	0.790625	0.583256	0.866348	0.812535
1735	0.756586	0.832565	0.7875	0.579172	0.868198	0.808559
1740	0.769231	0.812596	0.786875	0.572858	0.856808	0.810661
1745	0.765016	0.847926	0.79875	0.602511	0.88	0.818489
1750	0.759747	0.821813	0.785	0.571996	0.86141	0.807391
1755	0.760801	0.831029	0.789375	0.58194	0.867788	0.81078
1760	0.768177	0.81874	0.78875	0.577646	0.860685	0.811804
1765	0.76607	0.823349	0.789375	0.579905	0.86342	0.811837
1770	0.759747	0.83871	0.791875	0.588296	0.872881	0.812394
1775	0.75764	0.800307	0.775	0.549215	0.846879	0.799778
1780	0.755532	0.829493	0.785625	0.575141	0.865942	0.806978
1785	0.767123	0.81874	0.788125	0.576566	0.86052	0.811142
1790	0.761855	0.832565	0.790625	0.584487	0.86899	0.811903
1795	0.761855	0.815668	0.78375	0.568239	0.857651	0.80692
1800	0.767123	0.817204	0.7875	0.575097	0.859504	0.81069
1805	0.762908	0.824885	0.788125	0.578161	0.863962	0.810297
1810	0.763962	0.831029	0.79125	0.585141	0.868263	0.81278
1815	0.762908	0.824885	0.788125	0.578161	0.863962	0.810297
1820	0.765016	0.826421	0.79	0.58178	0.865316	0.812081
1825	0.760801	0.831029	0.789375	0.58194	0.867788	0.81078
1830	0.769231	0.795699	0.78	0.556774	0.845886	0.80574
1835	0.756586	0.817204	0.78125	0.564354	0.857826	0.804031
1840	0.759747	0.835637	0.790625	0.585325	0.870773	0.81148
1845	0.768177	0.821813	0.79	0.580585	0.862722	0.812709
1850	0.761855	0.847926	0.796875	0.599338	0.879562	0.816488
1855	0.763962	0.81106	0.783125	0.56598	0.854953	0.8069
1860	0.758693	0.841782	0.7925	0.590212	0.874848	0.812641
1865	0.767123	0.827957	0.791875	0.5854	0.866667	0.813862
1870	0.773446	0.824885	0.794375	0.588922	0.865566	0.816917
1875	0.765016	0.824885	0.789375	0.580305	0.864286	0.811627
1880	0.760801	0.841782	0.79375	0.592328	0.875152	0.81398
1885	0.763962	0.817204	0.785625	0.571863	0.859005	0.808701
1890	0.755532	0.831029	0.78625	0.576626	0.866989	0.807432
1895	0.772392	0.834101	0.7975	0.596665	0.871581	0.818994
1900	0.761855	0.832565	0.790625	0.584487	0.86899	0.811903
1905	0.768177	0.826421	0.791875	0.585001	0.865796	0.81407
1910	0.767123	0.824885	0.790625	0.582453	0.864608	0.812954
1915	0.763962	0.835637	0.793125	0.58958	0.871394	0.814149
1920	0.760801	0.803379	0.778125	0.555394	0.849412	0.802668
1925	0.763962	0.823349	0.788125	0.577757	0.863095	0.810509
1930	0.761855	0.817204	0.784375	0.569712	0.85867	0.80737
1935	0.755532	0.835637	0.788125	0.581087	0.870146	0.808799
1940	0.758693	0.821813	0.784375	0.570927	0.861244	0.806723
1945	0.76607	0.829493	0.791875	0.585803	0.867542	0.813654
1950	0.759747	0.831029	0.78875	0.580875	0.867629	0.810112
1955	0.76607	0.829493	0.791875	0.585803	0.867542	0.813654
1960	0.762908	0.829493	0.79	0.582594	0.867066	0.811659
1965	0.761855	0.831029	0.79	0.583006	0.867947	0.811448
1970	0.76607	0.837174	0.795	0.593193	0.872749	0.815937
1975	0.75764	0.849462	0.795	0.596614	0.880049	0.81427
1980	0.763962	0.835637	0.793125	0.58958	0.871394	0.814149
1985	0.760801	0.827957	0.788125	0.578979	0.865707	0.809871
1990	0.759747	0.835637	0.790625	0.585325	0.870773	0.81148
1995	0.761855	0.841782	0.794375	0.593388	0.875303	0.814648
2000	0.771338	0.849462	0.803125	0.610367	0.881928	0.822934
2005	0.763962	0.829493	0.790625	0.583662	0.867225	0.812325
2010	0.760801	0.837174	0.791875	0.587871	0.871981	0.812606
2015	0.755532	0.835637	0.788125	0.581087	0.870146	0.808799
2020	0.759747	0.803379	0.7775	0.554314	0.849234	0.802002
2025	0.756586	0.831029	0.786875	0.577687	0.86715	0.808104
2030	0.760801	0.83871	0.7925	0.589356	0.873035	0.813063
2035	0.760801	0.826421	0.7875	0.5775	0.864671	0.809417
2040	0.761855	0.843318	0.795	0.594874	0.876364	0.815107
2045	0.765016	0.826421	0.79	0.58178	0.865316	0.812081
2050	0.753425	0.843318	0.79	0.586433	0.875153	0.80974
2055	0.763962	0.831029	0.79125	0.585141	0.868263	0.81278
2060	0.767123	0.827957	0.791875	0.5854	0.866667	0.813862
2065	0.765016	0.827957	0.790625	0.583256	0.866348	0.812535
2070	0.759747	0.855607	0.79875	0.604693	0.884663	0.81746
2075	0.76607	0.829493	0.791875	0.585803	0.867542	0.813654
2080	0.750263	0.840246	0.786875	0.580293	0.872549	0.806799
2085	0.763962	0.834101	0.7925	0.588099	0.870348	0.813692
2090	0.769231	0.814132	0.7875	0.574324	0.857814	0.811111
2095	0.762908	0.823349	0.7875	0.576685	0.862932	0.809843
2100	0.761855	0.823349	0.786875	0.575613	0.862768	0.809177
2105	0.761855	0.824885	0.7875	0.57709	0.863799	0.80963
2110	0.773446	0.823349	0.79375	0.587455	0.864547	0.816463
2115	0.762908	0.831029	0.790625	0.584073	0.868106	0.812114
2120	0.763962	0.807988	0.781875	0.563043	0.852941	0.806003
2125	0.755532	0.824885	0.78375	0.57069	0.862816	0.805618
2130	0.760801	0.815668	0.783125	0.567164	0.857482	0.806253
2135	0.760801	0.831029	0.789375	0.58194	0.867788	0.81078
2140	0.767123	0.820276	0.78875	0.578037	0.861538	0.811594
2145	0.773446	0.823349	0.79375	0.587455	0.864547	0.816463
2150	0.761855	0.807988	0.780625	0.560882	0.852594	0.804674
2155	0.750263	0.849462	0.790625	0.589278	0.879012	0.809551
2160	0.765016	0.817204	0.78625	0.57294	0.859172	0.809365
2165	0.763962	0.807988	0.781875	0.563043	0.852941	0.806003
2170	0.768177	0.809524	0.785	0.568842	0.854631	0.809101
2175	0.754478	0.827957	0.784375	0.572595	0.864734	0.805853
2180	0.762908	0.827957	0.789375	0.581115	0.866029	0.811204
2185	0.758693	0.827957	0.786875	0.576847	0.865385	0.808535
2190	0.759747	0.835637	0.790625	0.585325	0.870773	0.81148
2195	0.768177	0.834101	0.795	0.592374	0.870968	0.816349
2200	0.765016	0.815668	0.785625	0.571469	0.858156	0.808914
2205	0.767123	0.834101	0.794375	0.591304	0.870813	0.815686
2210	0.763962	0.824885	0.78875	0.579232	0.864124	0.810962
2215	0.768177	0.834101	0.795	0.592374	0.870968	0.816349
2220	0.765016	0.807988	0.7825	0.564125	0.853114	0.806667
2225	0.763962	0.81874	0.78625	0.573335	0.860024	0.809152
2230	0.763962	0.831029	0.79125	0.585141	0.868263	0.81278
2235	0.768177	0.823349	0.790625	0.582056	0.863744	0.813162
2240	0.760801	0.826421	0.7875	0.5775	0.864671	0.809417
2245	0.767123	0.820276	0.78875	0.578037	0.861538	0.811594
2250	0.761855	0.81874	0.785	0.571187	0.859691	0.807821
2255	0.761855	0.826421	0.788125	0.578568	0.864833	0.810084
2260	0.756586	0.824885	0.784375	0.571754	0.862981	0.806289
2265	0.76607	0.815668	0.78625	0.572548	0.858323	0.809577
2270	0.762908	0.829493	0.79	0.582594	0.867066	0.811659
2275	0.770285	0.824885	0.7925	0.585683	0.865089	0.814939
2280	0.769231	0.824885	0.791875	0.584605	0.864929	0.814278
2285	0.765016	0.824885	0.789375	0.580305	0.864286	0.811627
2290	0.762908	0.827957	0.789375	0.581115	0.866029	0.811204
2295	0.758693	0.832565	0.78875	0.581295	0.868516	0.809899
2300	0.770285	0.827957	0.79375	0.588625	0.867141	0.815848
2305	0.767123	0.801843	0.78125	0.560435	0.849475	0.806202
2310	0.763962	0.832565	0.791875	0.58662	0.869305	0.813236
2315	0.75764	0.827957	0.78625	0.575783	0.865223	0.807865
2320	0.760801	0.840246	0.793125	0.590842	0.874092	0.813521
2325	0.754478	0.824885	0.783125	0.569626	0.862651	0.804947
2330	0.763962	0.84639	0.7975	0.599966	0.878788	0.817362
2335	0.765016	0.821813	0.788125	0.577357	0.862233	0.81072
2340	0.770285	0.823349	0.791875	0.584213	0.864066	0.814485
2345	0.759747	0.840246	0.7925	0.589782	0.873939	0.812852
2350	0.758693	0.835637	0.79	0.584264	0.870617	0.810811
2355	0.765016	0.823349	0.78875	0.57883	0.863258	0.811173
2360	0.758693	0.823349	0.785	0.572406	0.862275	0.807175
2365	0.765016	0.826421	0.79	0.58178	0.865316	0.812081
2370	0.767123	0.821813	0.789375	0.579508	0.862559	0.812047
2375	0.762908	0.814132	0.78375	0.567843	0.856805	0.807135
2380	0.748156	0.803379	0.770625	0.542497	0.847255	0.794628
2385	0.735511	0.824885	0.771875	0.550652	0.859606	0.792731
2390	0.736565	0.814132	0.768125	0.54123	0.852439	0.790277
2395	0.741834	0.827957	0.776875	0.559933	0.862745	0.797734
2400	0.746048	0.807988	0.77125	0.544806	0.84994	0.794613
2405	0.747102	0.800307	0.76875	0.538471	0.845054	0.793065
2410	0.744995	0.826421	0.778125	0.561593	0.862195	0.799322
2415	0.741834	0.821813	0.774375	0.553957	0.858537	0.79593
2420	0.748156	0.812596	0.774375	0.551381	0.853365	0.797305
2425	0.744995	0.824885	0.7775	0.560101	0.861145	0.79887
2430	0.74921	0.812596	0.775	0.552446	0.853541	0.79798
2435	0.735511	0.829493	0.77375	0.555153	0.862794	0.794084
2440	0.737619	0.800307	0.763125	0.528885	0.843373	0.786959
2445	0.734457	0.823349	0.770625	0.548107	0.858374	0.791596
2450	0.741834	0.855607	0.788125	0.586988	0.882206	0.805953
2455	0.744995	0.812596	0.7725	0.548195	0.852835	0.795276
2460	0.741834	0.809524	0.769375	0.542042	0.850242	0.792347
2465	0.744995	0.824885	0.7775	0.560101	0.861145	0.79887
2470	0.737619	0.820276	0.77125	0.548257	0.856793	0.792752
2475	0.747102	0.815668	0.775	0.553287	0.855247	0.797525
2480	0.736565	0.835637	0.776875	0.562206	0.867246	0.796581
2485	0.748156	0.84639	0.788125	0.584189	0.876543	0.807277
2490	0.746048	0.817204	0.775	0.553713	0.856106	0.797297
2495	0.746048	0.794163	0.765625	0.531492	0.840855	0.79062
2500	0.754478	0.809524	0.776875	0.554827	0.852381	0.800447
2505	0.753425	0.804916	0.774375	0.549328	0.849169	0.798437
2510	0.750263	0.807988	0.77375	0.549071	0.850657	0.797312
2515	0.753425	0.814132	0.778125	0.558191	0.855263	0.80112
2520	0.752371	0.81106	0.77625	0.554165	0.853047	0.799552
2525	0.74078	0.814132	0.770625	0.545448	0.853155	0.793006
2530	0.741834	0.81874	0.773125	0.550974	0.856448	0.795031
2535	0.741834	0.820276	0.77375	0.552465	0.857491	0.79548
2540	0.744995	0.826421	0.778125	0.561593	0.862195	0.799322
2545	0.747102	0.807988	0.771875	0.54587	0.85012	0.795289
2550	0.750263	0.826421	0.78125	0.566871	0.86303	0.802706
2555	0.744995	0.823349	0.776875	0.55861	0.860097	0.798419
2560	0.74921	0.806452	0.7725	0.546523	0.849462	0.796193
2565	0.752371	0.815668	0.778125	0.558605	0.856115	0.800897
2570	0.74921	0.807988	0.773125	0.548003	0.850478	0.796639
2575	0.747102	0.817204	0.775625	0.554772	0.85628	0.797974
2580	0.744995	0.821813	0.77625	0.55712	0.859052	0.797968
2585	0.738672	0.81874	0.77125	0.547814	0.855922	0.792986
2590	0.744995	0.807988	0.770625	0.543742	0.84976	0.793936
2595	0.741834	0.81874	0.773125	0.550974	0.856448	0.795031
2600	0.737619	0.817204	0.77	0.545269	0.854701	0.791855
2605	0.74921	0.829493	0.781875	0.568792	0.864964	0.802936
2610	0.727081	0.817204	0.76375	0.534796	0.852905	0.784983
2615	0.718651	0.820276	0.76	0.529498	0.853567	0.78032
2620	0.721812	0.800307	0.75375	0.513074	0.840491	0.776644
2625	0.731296	0.800307	0.759375	0.522537	0.842233	0.782854
2630	0.734457	0.786482	0.755625	0.512343	0.833732	0.780952
2635	0.727081	0.792627	0.75375	0.510864	0.836364	0.777903
2640	0.727081	0.797235	0.755625	0.515337	0.839416	0.779221
2645	0.716544	0.798771	0.75	0.506346	0.838471	0.772727
2650	0.722866	0.792627	0.75125	0.506648	0.835566	0.775141
2655	0.716544	0.794163	0.748125	0.501847	0.835381	0.771412
2660	0.730242	0.791091	0.755	0.512548	0.835947	0.779528
2665	0.729189	0.801843	0.75875	0.52192	0.842875	0.781921
2670	0.734457	0.777266	0.751875	0.503463	0.827791	0.778336
2675	0.722866	0.817204	0.76125	0.530631	0.852174	0.782212
2680	0.720759	0.780338	0.745	0.492609	0.827086	0.77027
2685	0.728135	0.797235	0.75625	0.516391	0.839611	0.77991
2690	0.731296	0.801843	0.76	0.524027	0.843256	0.783296
2695	0.73235	0.801843	0.760625	0.525082	0.843447	0.783982
2700	0.729189	0.803379	0.759375	0.523413	0.843902	0.782363
2705	0.72392	0.814132	0.760625	0.528664	0.850248	0.782015
2710	0.719705	0.809524	0.75625	0.519988	0.846344	0.777904
2715	0.728135	0.803379	0.75875	0.522361	0.843712	0.781674
2720	0.728135	0.77573	0.7475	0.495578	0.825568	0.773796
2725	0.721812	0.803379	0.755	0.51607	0.842558	0.777526
2730	0.726027	0.78341	0.749375	0.500876	0.83012	0.774592
2735	0.735511	0.786482	0.75625	0.513409	0.833931	0.781635
2740	0.724974	0.806452	0.758125	0.522207	0.845209	0.780488
2745	0.728135	0.800307	0.7575	0.519375	0.841657	0.780791
2750	0.72392	0.795699	0.753125	0.510686	0.837805	0.77671
2755	0.734457	0.795699	0.759375	0.521246	0.839759	0.783586
2760	0.731296	0.788018	0.754375	0.510636	0.834135	0.779337
2765	0.726027	0.803379	0.7575	0.520261	0.843329	0.780294
2770	0.733404	0.806452	0.763125	0.53061	0.846715	0.785997
2775	0.726027	0.798771	0.755625	0.515777	0.840244	0.778971
2780	0.728135	0.804916	0.759375	0.523856	0.844743	0.782117
2785	0.731296	0.797235	0.758125	0.519558	0.840194	0.781972
2790	0.729189	0.763441	0.743125	0.484812	0.817967	0.771031
2795	0.736565	0.772657	0.75125	0.501178	0.825266	0.778396
2800	0.728135	0.815668	0.76375	0.534338	0.852035	0.785227
2805	0.731296	0.784946	0.753125	0.507668	0.832134	0.778463
2810	0.734457	0.794163	0.75875	0.519761	0.838748	0.783146
2815	0.73235	0.78341	0.753125	0.507249	0.83134	0.778711
2820	0.731296	0.780338	0.75125	0.50322	0.829152	0.777156
2825	0.729189	0.777266	0.74875	0.498126	0.826762	0.774916
2830	0.737619	0.800307	0.763125	0.528885	0.843373	0.786959
2835	0.729189	0.798771	0.7575	0.518936	0.840826	0.781038
2840	0.735511	0.804916	0.76375	0.53123	0.846061	0.786922
2845	0.734457	0.801843	0.761875	0.527195	0.843826	0.785352
2850	0.729189	0.789555	0.75375	0.510002	0.834741	0.778403
2855	0.726027	0.803379	0.7575	0.520261	0.843329	0.780294
2860	0.731296	0.803379	0.760625	0.525519	0.844282	0.783738
2865	0.729189	0.804916	0.76	0.524907	0.844933	0.782805
2870	0.729189	0.791091	0.754375	0.511489	0.835749	0.778841
2875	0.735511	0.786482	0.75625	0.513409	0.833931	0.781635
2880	0.729189	0.801843	0.75875	0.52192	0.842875	0.781921
2885	0.730242	0.788018	0.75375	0.509575	0.833935	0.778652
2890	0.729189	0.788018	0.753125	0.508515	0.833735	0.777965
2895	0.729189	0.800307	0.758125	0.520428	0.841849	0.781479
2900	0.724974	0.812596	0.760625	0.528205	0.849383	0.782263
2905	0.731296	0.792627	0.75625	0.515094	0.837153	0.780652
2910	0.726027	0.814132	0.761875	0.530749	0.850617	0.7834
2915	0.736565	0.812596	0.7675	0.539738	0.851401	0.789831
2920	0.73235	0.798771	0.759375	0.522103	0.841404	0.783099
2925	0.728135	0.81874	0.765	0.53734	0.854141	0.786121
2930	0.739726	0.797235	0.763125	0.528043	0.841727	0.787437
2935	0.724974	0.803379	0.756875	0.519212	0.843137	0.779603
2940	0.720759	0.814132	0.75875	0.525542	0.849689	0.779932
2945	0.738672	0.78341	0.756875	0.513656	0.832542	0.782803
2950	0.730242	0.78341	0.751875	0.505121	0.830935	0.777342
2955	0.729189	0.814132	0.76375	0.533884	0.851169	0.785471
2960	0.73235	0.786482	0.754375	0.510215	0.833333	0.779585
2965	0.738672	0.780338	0.755625	0.510702	0.830569	0.78193
2970	0.72392	0.814132	0.760625	0.528664	0.850248	0.782015
2975	0.727081	0.786482	0.75125	0.504909	0.832328	0.776153
2980	0.735511	0.807988	0.765	0.53421	0.848117	0.78781
2985	0.734457	0.789555	0.756875	0.515308	0.835731	0.781828
2990	0.736565	0.78341	0.755625	0.511516	0.832143	0.781442
2995	0.738672	0.801843	0.764375	0.531432	0.844578	0.788083
3000	0.721812	0.791091	0.75	0.504102	0.834348	0.774011
3005	0.734457	0.804916	0.763125	0.530174	0.845874	0.786238
3010	0.726027	0.786482	0.750625	0.503851	0.832126	0.775464
3015	0.728135	0.798771	0.756875	0.517882	0.840633	0.78035
3020	0.734457	0.798771	0.760625	0.524219	0.841787	0.784468
3025	0.729189	0.809524	0.761875	0.529392	0.848039	0.784136
3030	0.736565	0.804916	0.764375	0.532287	0.846247	0.787606
3035	0.737619	0.795699	0.76125	0.524432	0.840336	0.785634
3040	0.724974	0.788018	0.750625	0.504282	0.83293	0.775211
3045	0.733404	0.804916	0.7625	0.529119	0.845687	0.785553
3050	0.735511	0.81106	0.76625	0.537192	0.850183	0.788701
3055	0.720759	0.806452	0.755625	0.518026	0.844444	0.777715
3060	0.734457	0.794163	0.75875	0.519761	0.838748	0.783146
3065	0.731296	0.804916	0.76125	0.527011	0.845311	0.784181
3070	0.727081	0.788018	0.751875	0.506397	0.833333	0.77659
3075	0.738672	0.798771	0.763125	0.528462	0.842548	0.787198
3080	0.724974	0.795699	0.75375	0.511738	0.838002	0.777401
3085	0.734457	0.829493	0.773125	0.55411	0.862624	0.793398
3090	0.728135	0.791091	0.75375	0.510431	0.83555	0.778153
3095	0.731296	0.798771	0.75875	0.521047	0.841212	0.782413
3100	0.728135	0.804916	0.759375	0.523856	0.844743	0.782117
3105	0.737619	0.786482	0.7575	0.515543	0.834327	0.782998
3110	0.731296	0.784946	0.753125	0.507668	0.832134	0.778463
3115	0.726027	0.797235	0.755	0.514284	0.83922	0.778531
3120	0.746048	0.788018	0.763125	0.525592	0.836879	0.788858
3125	0.736565	0.798771	0.761875	0.526339	0.842169	0.785835
3130	0.741834	0.786482	0.76	0.519823	0.835113	0.785714
3135	0.738672	0.77573	0.75375	0.506276	0.827627	0.780624
3140	0.742887	0.792627	0.763125	0.526803	0.839286	0.78815
3145	0.739726	0.807988	0.7675	0.538437	0.848851	0.790541
3150	0.74078	0.809524	0.76875	0.540983	0.85006	0.791667
3155	0.742887	0.800307	0.76625	0.534201	0.844311	0.790359
3160	0.74921	0.800307	0.77	0.540612	0.845422	0.794413
3165	0.735511	0.789555	0.7575	0.516373	0.835928	0.782511
3170	0.746048	0.792627	0.765	0.530016	0.839858	0.790179
3175	0.74921	0.801843	0.770625	0.542089	0.846429	0.794857
3180	0.741834	0.798771	0.765	0.531654	0.843114	0.789238
3185	0.737619	0.809524	0.766875	0.537811	0.849515	0.789622
3190	0.747102	0.794163	0.76625	0.532564	0.841044	0.791295
3195	0.747102	0.781874	0.76125	0.52078	0.833137	0.787778
3200	0.74078	0.81106	0.769375	0.54247	0.85109	0.792113
3205	0.735511	0.800307	0.761875	0.526765	0.842995	0.785594
3210	0.736565	0.801843	0.763125	0.529312	0.844203	0.786719
3215	0.744995	0.797235	0.76625	0.533376	0.84267	0.790828
3220	0.744995	0.795699	0.765625	0.531898	0.841667	0.790386
3225	0.74078	0.780338	0.756875	0.512848	0.830969	0.783287
3230	0.742887	0.771121	0.754375	0.506169	0.825527	0.78203
3235	0.73235	0.804916	0.761875	0.528064	0.845499	0.784867
3240	0.733404	0.798771	0.76	0.523161	0.841596	0.783784
3245	0.737619	0.817204	0.77	0.545269	0.854701	0.791855
3250	0.743941	0.789555	0.7625	0.524919	0.837485	0.787946
3255	0.73235	0.791091	0.75625	0.514668	0.836342	0.780899
3260	0.735511	0.789555	0.7575	0.516373	0.835928	0.782511
3265	0.739726	0.815668	0.770625	0.545883	0.854015	0.792772
3270	0.74078	0.771121	0.753125	0.50401	0.825117	0.780677
3275	0.736565	0.794163	0.76	0.521885	0.839136	0.784512
3280	0.738672	0.789555	0.759375	0.519571	0.836516	0.784555
3285	0.742887	0.791091	0.7625	0.525325	0.838288	0.787709
3290	0.741834	0.780338	0.7575	0.513922	0.831169	0.783964
3295	0.737619	0.78341	0.75625	0.512586	0.832342	0.782123
3300	0.748156	0.77573	0.759375	0.515985	0.829439	0.786704
3305	0.735511	0.798771	0.76125	0.525279	0.841978	0.785152
3310	0.733404	0.794163	0.758125	0.5187	0.838554	0.782462
3315	0.735511	0.789555	0.7575	0.516373	0.835928	0.782511
3320	0.73235	0.786482	0.754375	0.510215	0.833333	0.779585
3325	0.743941	0.766513	0.753125	0.502846	0.822844	0.781406
3330	0.739726	0.804916	0.76625	0.535464	0.846803	0.789651
3335	0.731296	0.801843	0.76	0.524027	0.843256	0.783296
3340	0.743941	0.803379	0.768125	0.53823	0.846523	0.791924
3345	0.734457	0.795699	0.759375	0.521246	0.839759	0.783586
3350	0.741834	0.807988	0.76875	0.540556	0.849216	0.791901
3355	0.74078	0.794163	0.7625	0.526145	0.839904	0.787234
3360	0.743941	0.794163	0.764375	0.52935	0.840476	0.789268
3365	0.739726	0.798771	0.76375	0.529525	0.842737	0.787879
3370	0.738672	0.786482	0.758125	0.516612	0.834524	0.783678
3375	0.737619	0.800307	0.763125	0.528885	0.843373	0.786959
3380	0.74078	0.791091	0.76125	0.523186	0.837902	0.786353
3385	0.734457	0.795699	0.759375	0.521246	0.839759	0.783586
3390	0.74078	0.807988	0.768125	0.539496	0.849034	0.791221
3395	0.727081	0.812596	0.761875	0.530294	0.849754	0.783646
3400	0.734457	0.792627	0.758125	0.518276	0.83774	0.782706
3405	0.735511	0.784946	0.755625	0.511928	0.832936	0.781198
3410	0.738672	0.791091	0.76	0.521051	0.837515	0.784994
3415	0.730242	0.792627	0.755625	0.514035	0.836957	0.779966
3420	0.743941	0.789555	0.7625	0.524919	0.837485	0.787946
3425	0.738672	0.800307	0.76375	0.529947	0.843562	0.78764
3430	0.728135	0.788018	0.7525	0.507455	0.833534	0.777278
3435	0.737619	0.794163	0.760625	0.522949	0.839329	0.785193
3440	0.739726	0.788018	0.759375	0.51916	0.835714	0.784796
3445	0.742887	0.795699	0.764375	0.52976	0.841289	0.789032
3450	0.730242	0.788018	0.75375	0.509575	0.833935	0.778652
3455	0.734457	0.792627	0.758125	0.518276	0.83774	0.782706
3460	0.737619	0.786482	0.7575	0.515543	0.834327	0.782998
3465	0.746048	0.794163	0.765625	0.531492	0.840855	0.79062
3470	0.736565	0.781874	0.755	0.510038	0.831153	0.781006
3475	0.736565	0.797235	0.76125	0.524854	0.841155	0.785393
3480	0.737619	0.774194	0.7525	0.503727	0.826446	0.77951
3485	0.74078	0.800307	0.765	0.532072	0.843938	0.789001
3490	0.741834	0.815668	0.771875	0.547993	0.854369	0.794134
3495	0.736565	0.800307	0.7625	0.527825	0.843185	0.786277
3500	0.737619	0.774194	0.7525	0.503727	0.826446	0.77951
3505	0.738672	0.780338	0.755625	0.510702	0.830569	0.78193
3510	0.735511	0.820276	0.77	0.546159	0.856442	0.791383
3515	0.734457	0.786482	0.755625	0.512343	0.833732	0.780952
3520	0.736565	0.784946	0.75625	0.512996	0.833135	0.781879
3525	0.734457	0.789555	0.756875	0.515308	0.835731	0.781828
3530	0.741834	0.806452	0.768125	0.539071	0.848193	0.791456
3535	0.739726	0.800307	0.764375	0.531009	0.84375	0.788321
3540	0.742887	0.786482	0.760625	0.520895	0.835308	0.786392
3545	0.73235	0.786482	0.754375	0.510215	0.833333	0.779585
3550	0.737619	0.800307	0.763125	0.528885	0.843373	0.786959
3555	0.743941	0.789555	0.7625	0.524919	0.837485	0.787946
3560	0.735511	0.795699	0.76	0.522307	0.839952	0.78427
3565	0.737619	0.804916	0.765	0.533345	0.846433	0.788288
3570	0.743941	0.788018	0.761875	0.523444	0.836493	0.787507
3575	0.74078	0.800307	0.765	0.532072	0.843938	0.789001
3580	0.737619	0.800307	0.763125	0.528885	0.843373	0.786959
3585	0.733404	0.784946	0.754375	0.509796	0.832536	0.779832
3590	0.742887	0.791091	0.7625	0.525325	0.838288	0.787709
3595	0.743941	0.789555	0.7625	0.524919	0.837485	0.787946
3600	0.739726	0.795699	0.7625	0.52656	0.840719	0.786996
3605	0.738672	0.800307	0.76375	0.529947	0.843562	0.78764
3610	0.741834	0.792627	0.7625	0.525734	0.839094	0.787472
3615	0.734457	0.794163	0.75875	0.519761	0.838748	0.783146
3620	0.746048	0.784946	0.761875	0.522645	0.834906	0.78798
3625	0.734457	0.794163	0.75875	0.519761	0.838748	0.783146
3630	0.742887	0.780338	0.758125	0.514998	0.831368	0.784641
3635	0.739726	0.801843	0.765	0.532493	0.844765	0.788764
3640	0.750263	0.794163	0.768125	0.535787	0.841608	0.793315
3645	0.739726	0.814132	0.77	0.544392	0.852977	0.792325
3650	0.739726	0.788018	0.759375	0.51916	0.835714	0.784796
3655	0.735511	0.791091	0.758125	0.517855	0.83693	0.78295
3660	0.742887	0.795699	0.764375	0.52976	0.841289	0.789032
3665	0.736565	0.78341	0.755625	0.511516	0.832143	0.781442
3670	0.739726	0.794163	0.761875	0.525079	0.839713	0.786555
3675	0.74078	0.791091	0.76125	0.523186	0.837902	0.786353
3680	0.741834	0.788018	0.760625	0.5213	0.836105	0.786153
3685	0.74078	0.777266	0.755625	0.5099	0.829009	0.782415
3690	0.73235	0.804916	0.761875	0.528064	0.845499	0.784867
3695	0.74078	0.789555	0.760625	0.521707	0.836905	0.785914
3700	0.735511	0.829493	0.77375	0.555153	0.862794	0.794084
3705	0.743941	0.774194	0.75625	0.510189	0.827667	0.783574
3710	0.736565	0.801843	0.763125	0.529312	0.844203	0.786719
3715	0.742887	0.792627	0.763125	0.526803	0.839286	0.78815
3720	0.741834	0.794163	0.763125	0.527213	0.840095	0.787913
3725	0.747102	0.794163	0.76625	0.532564	0.841044	0.791295
3730	0.739726	0.772657	0.753125	0.504404	0.825882	0.780434
3735	0.74078	0.789555	0.760625	0.521707	0.836905	0.785914
3740	0.731296	0.81106	0.76375	0.532986	0.849449	0.785957
3745	0.742887	0.786482	0.760625	0.520895	0.835308	0.786392
3750	0.743941	0.780338	0.75875	0.516074	0.831567	0.785317
3755	0.735511	0.788018	0.756875	0.514891	0.834928	0.782073
3760	0.747102	0.794163	0.76625	0.532564	0.841044	0.791295
3765	0.739726	0.794163	0.761875	0.525079	0.839713	0.786555
3770	0.741834	0.780338	0.7575	0.513922	0.831169	0.783964
3775	0.737619	0.806452	0.765625	0.534833	0.847458	0.788732
3780	0.742887	0.778802	0.7575	0.513525	0.830389	0.784205
3785	0.739726	0.795699	0.7625	0.52656	0.840719	0.786996
3790	0.742887	0.78341	0.759375	0.517945	0.833333	0.785515
3795	0.742887	0.788018	0.76125	0.522371	0.836299	0.78683
3800	0.736565	0.791091	0.75875	0.51892	0.837126	0.783632
3805	0.747102	0.769585	0.75625	0.509033	0.825378	0.784292
3810	0.739726	0.804916	0.76625	0.535464	0.846803	0.789651
3815	0.743941	0.789555	0.7625	0.524919	0.837485	0.787946
3820	0.750263	0.764977	0.75625	0.507904	0.823121	0.785006
3825	0.739726	0.81106	0.76875	0.541413	0.850909	0.791432
3830	0.738672	0.798771	0.763125	0.528462	0.842548	0.787198
3835	0.739726	0.807988	0.7675	0.538437	0.848851	0.790541
3840	0.739726	0.797235	0.763125	0.528043	0.841727	0.787437
3845	0.727081	0.797235	0.755625	0.515337	0.839416	0.779221
3850	0.742887	0.780338	0.758125	0.514998	0.831368	0.784641
3855	0.742887	0.807988	0.769375	0.541617	0.849398	0.79258
3860	0.742887	0.807988	0.769375	0.541617	0.849398	0.79258
3865	0.737619	0.804916	0.765	0.533345	0.846433	0.788288
3870	0.744995	0.789555	0.763125	0.525992	0.837678	0.788622
3875	0.742887	0.763441	0.75125	0.498827	0.820722	0.779867
3880	0.735511	0.788018	0.756875	0.514891	0.834928	0.782073
3885	0.739726	0.788018	0.759375	0.51916	0.835714	0.784796
3890	0.74078	0.809524	0.76875	0.540983	0.85006	0.791667
3895	0.733404	0.804916	0.7625	0.529119	0.845687	0.785553
3900	0.747102	0.807988	0.771875	0.54587	0.85012	0.795289
3905	0.737619	0.807988	0.76625	0.536321	0.848485	0.789177
3910	0.738672	0.781874	0.75625	0.512178	0.831554	0.782366
3915	0.731296	0.801843	0.76	0.524027	0.843256	0.783296
3920	0.744995	0.807988	0.770625	0.543742	0.84976	0.793936
3925	0.738672	0.774194	0.753125	0.504801	0.826651	0.780189
3930	0.743941	0.789555	0.7625	0.524919	0.837485	0.787946
3935	0.739726	0.778802	0.755625	0.510299	0.829787	0.782173
3940	0.737619	0.791091	0.759375	0.519985	0.837321	0.784314
3945	0.737619	0.774194	0.7525	0.503727	0.826446	0.77951
3950	0.738672	0.797235	0.7625	0.526979	0.841537	0.786756
3955	0.741834	0.797235	0.764375	0.530173	0.842105	0.788796
3960	0.741834	0.791091	0.761875	0.524255	0.838095	0.787032
3965	0.747102	0.807988	0.771875	0.54587	0.85012	0.795289
3970	0.722866	0.806452	0.756875	0.520115	0.844828	0.779103
3975	0.737619	0.778802	0.754375	0.508153	0.829384	0.780814
3980	0.738672	0.791091	0.76	0.521051	0.837515	0.784994
3985	0.739726	0.784946	0.758125	0.516204	0.833729	0.78392
3990	0.735511	0.792627	0.75875	0.519339	0.837935	0.783389
3995	0.734457	0.789555	0.756875	0.515308	0.835731	0.781828
4000	0.741834	0.801843	0.76625	0.534619	0.845138	0.790123
4005	0.743941	0.77573	0.756875	0.51166	0.828638	0.784009
4010	0.731296	0.801843	0.76	0.524027	0.843256	0.783296
4015	0.743941	0.795699	0.765	0.530829	0.841478	0.789709
4020	0.739726	0.817204	0.77125	0.547374	0.855055	0.79322
4025	0.741834	0.788018	0.760625	0.5213	0.836105	0.786153
4030	0.744995	0.795699	0.765625	0.531898	0.841667	0.790386
4035	0.746048	0.804916	0.77	0.541842	0.847904	0.793722
4040	0.736565	0.817204	0.769375	0.544217	0.854523	0.791171
4045	0.743941	0.800307	0.766875	0.535267	0.844498	0.791036
4050	0.748156	0.774194	0.75875	0.514517	0.828471	0.786268
4055	0.748156	0.786482	0.76375	0.526271	0.836278	0.789766
4060	0.743941	0.788018	0.761875	0.523444	0.836493	0.787507
4065	0.737619	0.801843	0.76375	0.530371	0.844391	0.787402
4070	0.741834	0.780338	0.7575	0.513922	0.831169	0.783964
4075	0.730242	0.791091	0.755	0.512548	0.835947	0.779528
4080	0.74078	0.794163	0.7625	0.526145	0.839904	0.787234
4085	0.73235	0.797235	0.75875	0.520615	0.840387	0.782658
4090	0.744995	0.786482	0.761875	0.523043	0.835697	0.787744
4095	0.739726	0.794163	0.761875	0.525079	0.839713	0.786555
4100	0.746048	0.804916	0.77	0.541842	0.847904	0.793722
4105	0.737619	0.789555	0.75875	0.518504	0.83632	0.783875
4110	0.731296	0.791091	0.755625	0.513607	0.836145	0.780214
4115	0.743941	0.784946	0.760625	0.520494	0.834515	0.78663
4120	0.74078	0.807988	0.768125	0.539496	0.849034	0.791221
4125	0.74078	0.780338	0.756875	0.512848	0.830969	0.783287
4130	0.739726	0.803379	0.765625	0.533978	0.845783	0.789207
4135	0.747102	0.777266	0.759375	0.51637	0.830211	0.786467
4140	0.738672	0.812596	0.76875	0.541846	0.851762	0.791196
4145	0.736565	0.788018	0.7575	0.515956	0.835125	0.782755
4150	0.731296	0.809524	0.763125	0.531491	0.848411	0.785512
4155	0.741834	0.781874	0.758125	0.515397	0.832151	0.784401
4160	0.73235	0.807988	0.763125	0.531049	0.847561	0.785755
4165	0.738672	0.798771	0.763125	0.528462	0.842548	0.787198
4170	0.736565	0.806452	0.765	0.533776	0.847273	0.78805
4175	0.731296	0.786482	0.75375	0.509152	0.833133	0.7789
4180	0.741834	0.800307	0.765625	0.533136	0.844125	0.78968
4185	0.738672	0.801843	0.764375	0.531432	0.844578	0.788083
4190	0.728135	0.800307	0.7575	0.519375	0.841657	0.780791
4195	0.74078	0.795699	0.763125	0.527626	0.840909	0.787675
4200	0.74921	0.780338	0.761875	0.521471	0.832553	0.788686
4205	0.741834	0.809524	0.769375	0.542042	0.850242	0.792347
4210	0.736565	0.800307	0.7625	0.527825	0.843185	0.786277
4215	0.731296	0.81874	0.766875	0.540473	0.85468	0.788189
4220	0.736565	0.806452	0.765	0.533776	0.847273	0.78805
4225	0.741834	0.804916	0.7675	0.537586	0.847172	0.791011
4230	0.735511	0.794163	0.759375	0.520823	0.838942	0.783829
4235	0.738672	0.794163	0.76125	0.524014	0.839521	0.785874
4240	0.741834	0.788018	0.760625	0.5213	0.836105	0.786153
4245	0.736565	0.791091	0.75875	0.51892	0.837126	0.783632
4250	0.74078	0.78341	0.758125	0.515799	0.832938	0.784161
4255	0.74078	0.803379	0.76625	0.53504	0.845969	0.789888
4260	0.74078	0.798771	0.764375	0.530589	0.842926	0.788559
4265	0.739726	0.791091	0.760625	0.522118	0.837709	0.785674
4270	0.74078	0.777266	0.755625	0.5099	0.829009	0.782415
4275	0.729189	0.797235	0.756875	0.517445	0.839806	0.780598
4280	0.736565	0.807988	0.765625	0.535265	0.848301	0.788494
4285	0.741834	0.800307	0.765625	0.533136	0.844125	0.78968
4290	0.738672	0.806452	0.76625	0.535891	0.847642	0.789414
4295	0.742887	0.778802	0.7575	0.513525	0.830389	0.784205
4300	0.743941	0.78341	0.76	0.51902	0.83353	0.786192
4305	0.733404	0.81106	0.765	0.535088	0.849817	0.78733
4310	0.742887	0.786482	0.760625	0.520895	0.835308	0.786392
4315	0.741834	0.789555	0.76125	0.522777	0.837099	0.786592
4320	0.730242	0.804916	0.760625	0.525958	0.845122	0.783493
4325	0.73235	0.795699	0.758125	0.519127	0.839372	0.782217
4330	0.737619	0.806452	0.765625	0.534833	0.847458	0.788732
4335	0.739726	0.791091	0.760625	0.522118	0.837709	0.785674
4340	0.736565	0.798771	0.761875	0.526339	0.842169	0.785835
4345	0.735511	0.803379	0.763125	0.529741	0.845036	0.786479
4350	0.743941	0.797235	0.765625	0.532308	0.842482	0.790151
4355	0.747102	0.795699	0.766875	0.53404	0.842043	0.791736
4360	0.731296	0.786482	0.75375	0.509152	0.833133	0.7789
4365	0.735511	0.784946	0.755625	0.511928	0.832936	0.781198
4370	0.742887	0.78341	0.759375	0.517945	0.833333	0.785515
4375	0.729189	0.800307	0.758125	0.520428	0.841849	0.781479
4380	0.742887	0.800307	0.76625	0.534201	0.844311	0.790359
4385	0.739726	0.784946	0.758125	0.516204	0.833729	0.78392
4390	0.735511	0.798771	0.76125	0.525279	0.841978	0.785152
4395	0.733404	0.789555	0.75625	0.514245	0.835534	0.781145
4400	0.738672	0.78341	0.756875	0.513656	0.832542	0.782803
4405	0.733404	0.795699	0.75875	0.520186	0.839566	0.782902
4410	0.741834	0.792627	0.7625	0.525734	0.839094	0.787472
4415	0.731296	0.795699	0.7575	0.518069	0.839178	0.781532
4420	0.735511	0.794163	0.759375	0.520823	0.838942	0.783829
4425	0.748156	0.798771	0.76875	0.538064	0.844233	0.793296
4430	0.74078	0.786482	0.759375	0.518752	0.834917	0.785036
4435	0.742887	0.812596	0.77125	0.546075	0.852479	0.793919
4440	0.742887	0.789555	0.761875	0.523848	0.837292	0.78727
4445	0.735511	0.801843	0.7625	0.528253	0.844015	0.786036
4450	0.741834	0.78341	0.75875	0.516871	0.833136	0.784838
4455	0.743941	0.800307	0.766875	0.535267	0.844498	0.791036
4460	0.738672	0.784946	0.7575	0.515133	0.833532	0.78324
4465	0.737619	0.791091	0.759375	0.519985	0.837321	0.784314
4470	0.737619	0.789555	0.75875	0.518504	0.83632	0.783875
4475	0.744995	0.786482	0.761875	0.523043	0.835697	0.787744
4480	0.739726	0.788018	0.759375	0.51916	0.835714	0.784796
4485	0.74078	0.792627	0.761875	0.524665	0.838902	0.786794
4490	0.746048	0.804916	0.77	0.541842	0.847904	0.793722
4495	0.748156	0.777266	0.76	0.517452	0.830409	0.78714
4500	0.738672	0.81106	0.768125	0.540356	0.850728	0.79075
4505	0.734457	0.814132	0.766875	0.539127	0.852078	0.788908
4510	0.736565	0.798771	0.761875	0.526339	0.842169	0.785835
4515	0.736565	0.777266	0.753125	0.505605	0.828199	0.779699
4520	0.739726	0.795699	0.7625	0.52656	0.840719	0.786996
4525	0.731296	0.794163	0.756875	0.516581	0.838164	0.781092
4530	0.737619	0.789555	0.75875	0.518504	0.83632	0.783875
4535	0.742887	0.804916	0.768125	0.538649	0.847356	0.79169
4540	0.733404	0.806452	0.763125	0.53061	0.846715	0.785997
4545	0.735511	0.794163	0.759375	0.520823	0.838942	0.783829
4550	0.743941	0.791091	0.763125	0.526396	0.83848	0.788386
4555	0.733404	0.792627	0.7575	0.517214	0.837545	0.782022
4560	0.730242	0.812596	0.76375	0.533434	0.850307	0.785714
4565	0.738672	0.778802	0.755	0.509226	0.829586	0.781494
4570	0.730242	0.798771	0.758125	0.519991	0.841019	0.781726
4575	0.743941	0.803379	0.768125	0.53823	0.846523	0.791924
4580	0.74078	0.823349	0.774375	0.554398	0.859413	0.795699
4585	0.739726	0.800307	0.764375	0.531009	0.84375	0.788321
4590	0.736565	0.800307	0.7625	0.527825	0.843185	0.786277
4595	0.733404	0.792627	0.7575	0.517214	0.837545	0.782022
4600	0.731296	0.797235	0.758125	0.519558	0.840194	0.781972
4605	0.727081	0.807988	0.76	0.525799	0.846626	0.782313
4610	0.74078	0.800307	0.765	0.532072	0.843938	0.789001
4615	0.739726	0.774194	0.75375	0.505877	0.826855	0.780868
4620	0.730242	0.788018	0.75375	0.509575	0.833935	0.778652
4625	0.74078	0.792627	0.761875	0.524665	0.838902	0.786794
4630	0.73235	0.807988	0.763125	0.531049	0.847561	0.785755
4635	0.735511	0.823349	0.77125	0.549154	0.858549	0.792281
4640	0.736565	0.798771	0.761875	0.526339	0.842169	0.785835
4645	0.74078	0.781874	0.7575	0.514323	0.831953	0.783724
4650	0.734457	0.797235	0.76	0.522733	0.840772	0.784027
4655	0.730242	0.803379	0.76	0.524465	0.844093	0.783051
4660	0.739726	0.792627	0.76125	0.523598	0.83871	0.786114
4665	0.734457	0.829493	0.773125	0.55411	0.862624	0.793398
4670	0.734457	0.788018	0.75625	0.513826	0.834731	0.78139
4675	0.738672	0.791091	0.76	0.521051	0.837515	0.784994
4680	0.730242	0.788018	0.75375	0.509575	0.833935	0.778652
4685	0.733404	0.795699	0.75875	0.520186	0.839566	0.782902
4690	0.734457	0.791091	0.7575	0.516792	0.836735	0.782267
4695	0.738672	0.78341	0.756875	0.513656	0.832542	0.782803
4700	0.738672	0.807988	0.766875	0.537379	0.848668	0.789859
4705	0.734457	0.777266	0.751875	0.503463	0.827791	0.778336
4710	0.731296	0.778802	0.750625	0.501739	0.828162	0.776721
4715	0.735511	0.801843	0.7625	0.528253	0.844015	0.786036
4720	0.728135	0.803379	0.75875	0.522361	0.843712	0.781674
4725	0.734457	0.791091	0.7575	0.516792	0.836735	0.782267
4730	0.730242	0.801843	0.759375	0.522973	0.843066	0.782609
4735	0.731296	0.798771	0.75875	0.521047	0.841212	0.782413
4740	0.74078	0.804916	0.766875	0.536524	0.846988	0.790332
4745	0.73235	0.806452	0.7625	0.529556	0.846529	0.785311
4750	0.733404	0.794163	0.758125	0.5187	0.838554	0.782462
4755	0.733404	0.786482	0.755	0.511279	0.833533	0.780269
4760	0.73235	0.788018	0.755	0.511699	0.834334	0.780022
4765	0.736565	0.804916	0.764375	0.532287	0.846247	0.787606
4770	0.74078	0.794163	0.7625	0.526145	0.839904	0.787234
4775	0.736565	0.804916	0.764375	0.532287	0.846247	0.787606
4780	0.737619	0.803379	0.764375	0.531858	0.845411	0.787845
4785	0.735511	0.801843	0.7625	0.528253	0.844015	0.786036
4790	0.735511	0.791091	0.758125	0.517855	0.83693	0.78295
4795	0.738672	0.797235	0.7625	0.526979	0.841537	0.786756
4800	0.728135	0.792627	0.754375	0.51192	0.836562	0.778592
4805	0.718651	0.795699	0.75	0.505439	0.83681	0.773243
4810	0.736565	0.804916	0.764375	0.532287	0.846247	0.787606
4815	0.741834	0.781874	0.758125	0.515397	0.832151	0.784401
4820	0.742887	0.800307	0.76625	0.534201	0.844311	0.790359
4825	0.731296	0.800307	0.759375	0.522537	0.842233	0.782854
4830	0.731296	0.788018	0.754375	0.510636	0.834135	0.779337
4835	0.733404	0.780338	0.7525	0.505353	0.829559	0.778523
4840	0.742887	0.77573	0.75625	0.510581	0.828437	0.783333
4845	0.722866	0.792627	0.75125	0.506648	0.835566	0.775141
4850	0.744995	0.78341	0.760625	0.520096	0.833726	0.786867
4855	0.737619	0.78341	0.75625	0.512586	0.832342	0.782123
4860	0.74078	0.795699	0.763125	0.527626	0.840909	0.787675
4865	0.739726	0.800307	0.764375	0.531009	0.84375	0.788321
4870	0.735511	0.778802	0.753125	0.506011	0.828979	0.779453
4875	0.736565	0.806452	0.765	0.533776	0.847273	0.78805
4880	0.741834	0.809524	0.769375	0.542042	0.850242	0.792347
4885	0.736565	0.792627	0.759375	0.520402	0.838129	0.784072
4890	0.741834	0.777266	0.75625	0.510976	0.829211	0.783092
4895	0.729189	0.798771	0.7575	0.518936	0.840826	0.781038
4900	0.742887	0.78341	0.759375	0.517945	0.833333	0.785515
4905	0.739726	0.797235	0.763125	0.528043	0.841727	0.787437
4910	0.744995	0.761905	0.751875	0.499532	0.820186	0.780784
4915	0.728135	0.791091	0.75375	0.510431	0.83555	0.778153
4920	0.73235	0.792627	0.756875	0.516154	0.837349	0.781338
4925	0.731296	0.803379	0.760625	0.525519	0.844282	0.783738
4930	0.726027	0.801843	0.756875	0.518766	0.842298	0.779853
4935	0.728135	0.814132	0.763125	0.532839	0.850985	0.784781
4940	0.737619	0.797235	0.761875	0.525916	0.841346	0.786075
4945	0.730242	0.806452	0.76125	0.527452	0.846154	0.783937
4950	0.719705	0.795699	0.750625	0.506487	0.83701	0.773938
4955	0.735511	0.784946	0.755625	0.511928	0.832936	0.781198
4960	0.733404	0.777266	0.75125	0.502394	0.827586	0.777654
4965	0.727081	0.800307	0.756875	0.518322	0.841463	0.780102
4970	0.735511	0.797235	0.760625	0.523793	0.840964	0.784711
4975	0.743941	0.801843	0.7675	0.536748	0.845509	0.79148
4980	0.738672	0.784946	0.7575	0.515133	0.833532	0.78324
4985	0.74078	0.789555	0.760625	0.521707	0.836905	0.785914
4990	0.739726	0.795699	0.7625	0.52656	0.840719	0.786996
4995	0.728135	0.797235	0.75625	0.516391	0.839611	0.77991
5000	0.735511	0.803379	0.763125	0.529741	0.845036	0.786479

## Sheet: KNN (k=5)
Number of features	SN	SP	ACC	MCC	Precision	F1-measure
5	0.795574	0.878648	0.829375	0.663024	0.905276	0.846887
10	0.778714	0.906298	0.830625	0.673026	0.92375	0.845054
15	0.781876	0.900154	0.83	0.670121	0.919455	0.845103
20	0.783983	0.895545	0.829375	0.667713	0.916256	0.844974
25	0.792413	0.894009	0.83375	0.674644	0.915956	0.849718
30	0.786091	0.900154	0.8325	0.6743	0.919852	0.847727
35	0.792413	0.892473	0.833125	0.673157	0.914842	0.849238
40	0.80295	0.84639	0.820625	0.639903	0.883991	0.841524
45	0.805058	0.840246	0.819375	0.636315	0.880184	0.840947
50	0.800843	0.850998	0.82125	0.642068	0.886814	0.841639
55	0.799789	0.844854	0.818125	0.635152	0.882558	0.839138
60	0.801897	0.843318	0.81875	0.6359	0.881808	0.839956
65	0.797682	0.857143	0.821875	0.644627	0.890588	0.841579
70	0.81138	0.861751	0.831875	0.663221	0.895349	0.851299
75	0.812434	0.860215	0.831875	0.662873	0.894432	0.851463
80	0.804004	0.872504	0.831875	0.665772	0.901891	0.850139
85	0.818757	0.849462	0.83125	0.659431	0.888	0.851974
90	0.807165	0.864823	0.830625	0.66174	0.896956	0.849695
95	0.809273	0.870968	0.834375	0.669754	0.901408	0.85286
100	0.808219	0.849462	0.825	0.648317	0.886705	0.845645
105	0.813488	0.849462	0.828125	0.653858	0.887356	0.848818
110	0.81138	0.860215	0.83125	0.661771	0.894309	0.850829
115	0.808219	0.852535	0.82625	0.651215	0.88876	0.846578
120	0.799789	0.861751	0.825	0.651188	0.893993	0.844271
125	0.81138	0.855607	0.829375	0.657424	0.891204	0.849421
130	0.807165	0.852535	0.825625	0.650112	0.888631	0.845941
135	0.814542	0.860215	0.833125	0.665082	0.894676	0.85273
140	0.809273	0.87404	0.835625	0.672672	0.903529	0.853808
145	0.792413	0.847926	0.815	0.630417	0.883666	0.835556
150	0.804004	0.850998	0.823125	0.645359	0.887209	0.84356
155	0.806112	0.861751	0.82875	0.657733	0.894737	0.848115
160	0.796628	0.869432	0.82625	0.655266	0.89893	0.844693
165	0.801897	0.840246	0.8175	0.632999	0.879769	0.83903
170	0.801897	0.841782	0.818125	0.634449	0.880787	0.839493
175	0.804004	0.840246	0.81875	0.635209	0.880046	0.840308
180	0.796628	0.847926	0.8175	0.634778	0.884211	0.838137
185	0.793467	0.854071	0.818125	0.637355	0.887972	0.838063
190	0.805058	0.857143	0.82625	0.652272	0.891482	0.846069
195	0.795574	0.863287	0.823125	0.648314	0.89455	0.842164
200	0.790306	0.872504	0.82375	0.651767	0.90036	0.841751
205	0.796628	0.852535	0.819375	0.639155	0.887324	0.839534
210	0.800843	0.857143	0.82375	0.647896	0.890973	0.843507
215	0.799789	0.860215	0.824375	0.649726	0.892941	0.843802
220	0.80295	0.864823	0.828125	0.657375	0.896471	0.847137
225	0.792413	0.852535	0.816875	0.634806	0.886792	0.83695
230	0.797682	0.855607	0.82125	0.643166	0.889542	0.841111
235	0.80295	0.83871	0.8175	0.632655	0.878893	0.839207
240	0.806112	0.847926	0.823125	0.64466	0.885417	0.843905
245	0.789252	0.855607	0.81625	0.634492	0.888493	0.835937
250	0.792413	0.854071	0.8175	0.636271	0.887839	0.837416
255	0.797682	0.861751	0.82375	0.649015	0.893743	0.842984
260	0.796628	0.850998	0.81875	0.637696	0.886284	0.839068
265	0.800843	0.843318	0.818125	0.634799	0.881671	0.839315
270	0.789252	0.850998	0.814375	0.63009	0.885343	0.83454
275	0.794521	0.84639	0.815625	0.631136	0.882904	0.836384
280	0.798736	0.84639	0.818125	0.63551	0.88345	0.83896
285	0.797682	0.84639	0.8175	0.634415	0.883314	0.838317
290	0.795574	0.832565	0.810625	0.619133	0.873843	0.832874
295	0.800843	0.854071	0.8225	0.64498	0.888889	0.842572
300	0.807165	0.829493	0.81625	0.628436	0.873432	0.838992
305	0.801897	0.855607	0.82375	0.647531	0.890058	0.843681
310	0.797682	0.835637	0.813125	0.624238	0.876157	0.83508
315	0.790306	0.861751	0.819375	0.64145	0.892857	0.838457
320	0.792413	0.850998	0.81625	0.633342	0.885748	0.836485
325	0.789252	0.864823	0.82	0.643319	0.894863	0.838746
330	0.786091	0.864823	0.818125	0.640103	0.894484	0.836792
335	0.796628	0.84639	0.816875	0.63332	0.883178	0.837673
340	0.80295	0.866359	0.82875	0.658836	0.897527	0.847608
345	0.792413	0.867896	0.823125	0.649488	0.897375	0.841634
350	0.792413	0.869432	0.82375	0.650961	0.898447	0.842105
355	0.789252	0.894009	0.831875	0.671476	0.915648	0.847765
360	0.82824	0.887865	0.8525	0.705496	0.915017	0.869469
365	0.824025	0.884793	0.84875	0.69819	0.912485	0.866002
370	0.815595	0.880184	0.841875	0.685054	0.908451	0.859522
375	0.820864	0.894009	0.850625	0.703632	0.918632	0.867001
380	0.816649	0.88172	0.843125	0.687604	0.909624	0.860633
385	0.820864	0.878648	0.844375	0.689086	0.907925	0.862203
390	0.831401	0.864823	0.845	0.687233	0.899658	0.864184
395	0.81981	0.886329	0.846875	0.695254	0.913146	0.863964
400	0.818757	0.886329	0.84625	0.69416	0.913043	0.863333
405	0.81981	0.869432	0.84	0.679291	0.901506	0.85872
410	0.816649	0.890937	0.846875	0.696357	0.916076	0.86351
415	0.815595	0.872504	0.83875	0.677782	0.903151	0.857143
420	0.822972	0.883257	0.8475	0.695639	0.911319	0.864895
425	0.815595	0.884793	0.84375	0.689427	0.911661	0.860957
430	0.826133	0.88172	0.84875	0.697498	0.910569	0.866298
435	0.82824	0.87404	0.846875	0.692498	0.90553	0.865162
440	0.827187	0.884793	0.850625	0.701497	0.912791	0.867883
445	0.821918	0.886329	0.848125	0.697445	0.913349	0.865225
450	0.820864	0.877112	0.84375	0.687636	0.906868	0.861726
455	0.825079	0.880184	0.8475	0.694946	0.909408	0.865193
460	0.821918	0.87404	0.843125	0.685843	0.904872	0.861403
465	0.821918	0.87404	0.843125	0.685843	0.904872	0.861403
470	0.81981	0.883257	0.845625	0.692344	0.911007	0.863006
475	0.825079	0.890937	0.851875	0.705096	0.916862	0.868552
480	0.825079	0.886329	0.85	0.700741	0.913652	0.86711
485	0.814542	0.880184	0.84125	0.683961	0.908343	0.858889
490	0.826133	0.884793	0.85	0.700393	0.912689	0.867257
495	0.822972	0.88172	0.846875	0.694188	0.910256	0.864416
500	0.81981	0.880184	0.844375	0.689438	0.908879	0.86205
505	0.810327	0.894009	0.844375	0.692794	0.917661	0.86066
510	0.815595	0.877112	0.840625	0.682143	0.906323	0.858569
515	0.818757	0.877112	0.8425	0.685435	0.906651	0.860465
520	0.827187	0.883257	0.85	0.70005	0.911731	0.867403
525	0.83667	0.897081	0.86125	0.723018	0.922184	0.877348
530	0.837724	0.904762	0.865	0.731353	0.927655	0.880399
535	0.835616	0.903226	0.863125	0.727699	0.926402	0.87867
540	0.829294	0.898618	0.8575	0.716749	0.922626	0.873474
545	0.83667	0.904762	0.864375	0.73025	0.92757	0.879778
550	0.829294	0.90937	0.861875	0.726942	0.93026	0.87688
555	0.834563	0.900154	0.86125	0.7237	0.924154	0.877076
560	0.827187	0.904762	0.85875	0.720385	0.9268	0.874165
565	0.829294	0.917051	0.865	0.73425	0.935791	0.87933
570	0.833509	0.906298	0.863125	0.728402	0.928404	0.878401
575	0.835616	0.904762	0.86375	0.729149	0.927485	0.879157
580	0.834563	0.900154	0.86125	0.7237	0.924154	0.877076
585	0.826133	0.903226	0.8575	0.717836	0.92562	0.873051
590	0.831401	0.906298	0.861875	0.726211	0.928235	0.877154
595	0.82824	0.913978	0.863125	0.730239	0.933492	0.877722
600	0.824025	0.906298	0.8575	0.718583	0.927639	0.872768
605	0.824025	0.90937	0.85875	0.721511	0.929845	0.873743
610	0.833509	0.90937	0.864375	0.73131	0.930588	0.879377
615	0.827187	0.90937	0.860625	0.724766	0.930095	0.875627
620	0.820864	0.897081	0.851875	0.706552	0.920804	0.867967
625	0.835616	0.907834	0.865	0.73205	0.92966	0.880133
630	0.830348	0.903226	0.86	0.722207	0.925969	0.875556
635	0.837724	0.904762	0.865	0.731353	0.927655	0.880399
640	0.830348	0.906298	0.86125	0.725118	0.928151	0.876529
645	0.826133	0.90937	0.86	0.72368	0.930012	0.875
650	0.825079	0.907834	0.85875	0.721131	0.928826	0.873884
655	0.838778	0.912442	0.86875	0.739701	0.933177	0.883463
660	0.827187	0.897081	0.855625	0.713103	0.921362	0.871738
665	0.838778	0.920123	0.871875	0.746967	0.938679	0.885921
670	0.834563	0.907834	0.864375	0.730952	0.929577	0.879511
675	0.833509	0.903226	0.861875	0.725498	0.92623	0.877427
680	0.839831	0.903226	0.865625	0.732117	0.926744	0.88115
685	0.755532	0.858679	0.7975	0.603502	0.886279	0.8157
690	0.759747	0.866359	0.803125	0.615182	0.892327	0.820717
695	0.747102	0.84639	0.7875	0.583145	0.876391	0.806598
700	0.758693	0.858679	0.799375	0.606638	0.8867	0.817717
705	0.760801	0.847926	0.79625	0.598282	0.879415	0.815819
710	0.756586	0.864823	0.800625	0.610553	0.890819	0.818234
715	0.755532	0.857143	0.796875	0.602002	0.885185	0.815236
720	0.760801	0.863287	0.8025	0.613226	0.890259	0.820455
725	0.756586	0.858679	0.798125	0.604546	0.88642	0.816373
730	0.760801	0.858679	0.800625	0.608734	0.886978	0.819058
735	0.752371	0.878648	0.80375	0.620002	0.900378	0.819747
740	0.75764	0.866359	0.801875	0.613098	0.89206	0.819373
745	0.748156	0.872504	0.79875	0.609823	0.895334	0.815155
750	0.758693	0.864823	0.801875	0.612637	0.891089	0.819579
755	0.733404	0.850998	0.78125	0.574198	0.87768	0.799082
760	0.734457	0.837174	0.77625	0.561633	0.867995	0.795662
765	0.741834	0.829493	0.7775	0.561428	0.863804	0.798186
770	0.710221	0.789555	0.7425	0.491077	0.831073	0.765909
775	0.702845	0.789555	0.738125	0.48379	0.829602	0.760981
780	0.69863	0.801843	0.740625	0.491741	0.837121	0.761631
785	0.702845	0.794163	0.74	0.488312	0.832709	0.762286
790	0.708114	0.806452	0.748125	0.505563	0.842105	0.769319
795	0.701791	0.792627	0.73875	0.485767	0.831461	0.761143
800	0.6902	0.794163	0.7325	0.475933	0.830165	0.75374
805	0.712329	0.780338	0.74	0.484183	0.825397	0.764706
810	0.700738	0.801843	0.741875	0.493801	0.837531	0.763052
815	0.709168	0.797235	0.745	0.497551	0.836025	0.767389
820	0.69863	0.798771	0.739375	0.488712	0.835013	0.760757
825	0.700738	0.77573	0.73125	0.468174	0.819975	0.755682
830	0.700738	0.788018	0.73625	0.480207	0.828144	0.759132
835	0.696523	0.797235	0.7375	0.485137	0.833544	0.758898
840	0.703899	0.797235	0.741875	0.492365	0.835	0.763865
845	0.708114	0.778802	0.736875	0.478491	0.823529	0.761473
850	0.683878	0.801843	0.731875	0.477403	0.83419	0.751592
855	0.706006	0.772657	0.733125	0.470407	0.819071	0.758347
860	0.692308	0.781874	0.72875	0.465885	0.822278	0.751716
865	0.691254	0.77573	0.725625	0.458814	0.817955	0.749286
870	0.696523	0.791091	0.735	0.479085	0.82936	0.757159
875	0.706006	0.77573	0.734375	0.473401	0.821078	0.759207
880	0.693361	0.78341	0.73	0.46843	0.823529	0.75286
885	0.692308	0.798771	0.735625	0.48254	0.833756	0.756477
890	0.697576	0.798771	0.73875	0.487681	0.834805	0.760046
895	0.697576	0.784946	0.733125	0.474081	0.825436	0.756139
900	0.689146	0.78341	0.7275	0.464297	0.822642	0.75
905	0.697576	0.798771	0.73875	0.487681	0.834805	0.760046
910	0.706006	0.807988	0.7475	0.50501	0.842767	0.768349
915	0.712329	0.788018	0.743125	0.491668	0.830467	0.766875
920	0.696523	0.797235	0.7375	0.485137	0.833544	0.758898
925	0.70706	0.784946	0.73875	0.483443	0.827374	0.7625
930	0.689146	0.791091	0.730625	0.471871	0.827848	0.752156
935	0.720759	0.789555	0.74875	0.501557	0.83313	0.772881
940	0.683878	0.798771	0.730625	0.474352	0.832051	0.750723
945	0.695469	0.795699	0.73625	0.482592	0.832282	0.75775
950	0.694415	0.800307	0.7375	0.486112	0.835234	0.758343
955	0.700738	0.797235	0.74	0.489263	0.834379	0.761741
960	0.706006	0.803379	0.745625	0.500474	0.839599	0.767029
965	0.699684	0.803379	0.741875	0.494286	0.838384	0.76278
970	0.702845	0.780338	0.734375	0.474766	0.823457	0.758385
975	0.709168	0.792627	0.743125	0.493039	0.832921	0.766079
980	0.699684	0.801843	0.74125	0.492771	0.837327	0.762342
985	0.704953	0.798771	0.743125	0.49491	0.83625	0.765009
990	0.69863	0.777266	0.730625	0.467592	0.820545	0.754696
995	0.706006	0.771121	0.7325	0.468911	0.818071	0.757919
1000	0.709168	0.791091	0.7425	0.491536	0.831891	0.765643
1005	0.700738	0.806452	0.74375	0.498346	0.840708	0.764368
1010	0.703899	0.774194	0.7325	0.46981	0.819632	0.75737
1015	0.692308	0.798771	0.735625	0.48254	0.833756	0.756477
1020	0.695469	0.789555	0.73375	0.47654	0.828105	0.756014
1025	0.706006	0.788018	0.739375	0.485405	0.829208	0.762664
1030	0.708114	0.792627	0.7425	0.491998	0.832714	0.765376
1035	0.69863	0.77573	0.73	0.466089	0.81953	0.754266
1040	0.708114	0.798771	0.745	0.498019	0.836862	0.767123
1045	0.70706	0.801843	0.745625	0.499999	0.83875	0.767296
1050	0.694415	0.804916	0.739375	0.490669	0.838422	0.759654
1055	0.696523	0.794163	0.73625	0.482109	0.831447	0.758028
1060	0.717597	0.77573	0.74125	0.484971	0.823458	0.766892
1065	0.699684	0.772657	0.729375	0.464129	0.817734	0.754117
1070	0.70706	0.794163	0.7425	0.492462	0.83354	0.765108
1075	0.709168	0.768049	0.733125	0.469078	0.816748	0.759165
1080	0.708114	0.784946	0.739375	0.484487	0.827586	0.763203
1085	0.693361	0.789555	0.7325	0.474475	0.827673	0.754587
1090	0.696523	0.781874	0.73125	0.470029	0.823163	0.754566
1095	0.699684	0.78341	0.73375	0.47465	0.824845	0.757127
1100	0.704953	0.795699	0.741875	0.491893	0.834165	0.764135
1105	0.691254	0.784946	0.729375	0.467874	0.824121	0.751862
1110	0.708114	0.791091	0.741875	0.490494	0.831683	0.76494
1115	0.69863	0.801843	0.740625	0.491741	0.837121	0.761631
1120	0.697576	0.786482	0.73375	0.475589	0.826467	0.756571
1125	0.701791	0.789555	0.7375	0.482752	0.82939	0.760274
1130	0.712329	0.791091	0.744375	0.494666	0.832512	0.767746
1135	0.700738	0.77573	0.73125	0.468174	0.819975	0.755682
1140	0.694415	0.78341	0.730625	0.469465	0.82375	0.753573
1145	0.704953	0.78341	0.736875	0.479855	0.825926	0.760659
1150	0.696523	0.786482	0.733125	0.474554	0.82625	0.75586
1155	0.70706	0.780338	0.736875	0.478943	0.824324	0.761202
1160	0.701791	0.774194	0.73125	0.467718	0.819188	0.755959
1165	0.697576	0.792627	0.73625	0.481629	0.830615	0.758305
1170	0.696523	0.794163	0.73625	0.482109	0.831447	0.758028
1175	0.699684	0.795699	0.73875	0.486718	0.833124	0.760596
1180	0.697576	0.78341	0.7325	0.472574	0.824408	0.755708
1185	0.685985	0.797235	0.73125	0.474872	0.831418	0.751732
1190	0.701791	0.800307	0.741875	0.493319	0.836683	0.763324
1195	0.69863	0.786482	0.734375	0.476626	0.826683	0.757282
1200	0.703899	0.78341	0.73625	0.478813	0.825711	0.759954
1205	0.704953	0.794163	0.74125	0.490386	0.833126	0.763699
1210	0.699684	0.806452	0.743125	0.497318	0.840506	0.763657
1215	0.713383	0.797235	0.7475	0.501715	0.836836	0.770193
1220	0.700738	0.786482	0.735625	0.478701	0.827114	0.758699
1225	0.695469	0.789555	0.73375	0.47654	0.828105	0.756014
1230	0.691254	0.803379	0.736875	0.486076	0.836735	0.757069
1235	0.712329	0.77573	0.738125	0.4797	0.822384	0.763411
1240	0.702845	0.788018	0.7375	0.482284	0.828571	0.760547
1245	0.696523	0.81106	0.743125	0.498801	0.843112	0.762839
1250	0.708114	0.788018	0.740625	0.487489	0.82963	0.76407
1255	0.694415	0.789555	0.733125	0.475507	0.827889	0.755301
1260	0.696523	0.778802	0.73	0.467017	0.821118	0.753706
1265	0.693361	0.794163	0.734375	0.479018	0.830808	0.755887
1270	0.695469	0.795699	0.73625	0.482592	0.832282	0.75775
1275	0.70706	0.801843	0.745625	0.499999	0.83875	0.767296
1280	0.695469	0.791091	0.734375	0.478052	0.829146	0.756447
1285	0.695469	0.806452	0.740625	0.493214	0.839695	0.760807
1290	0.701791	0.78341	0.735	0.47673	0.825279	0.758542
1295	0.703899	0.795699	0.74125	0.490856	0.833958	0.763429
1300	0.70706	0.794163	0.7425	0.492462	0.83354	0.765108
1305	0.695469	0.788018	0.733125	0.475029	0.827068	0.755581
1310	0.682824	0.801843	0.73125	0.476384	0.833977	0.750869
1315	0.708114	0.788018	0.740625	0.487489	0.82963	0.76407
1320	0.694415	0.794163	0.735	0.480047	0.831021	0.756602
1325	0.710221	0.780338	0.73875	0.482084	0.824969	0.763307
1330	0.708114	0.774194	0.735	0.474002	0.820513	0.760181
1335	0.691254	0.806452	0.738125	0.489121	0.838875	0.757943
1340	0.683878	0.803379	0.7325	0.478929	0.835264	0.752028
1345	0.700738	0.778802	0.7325	0.471178	0.822002	0.756542
1350	0.711275	0.812596	0.7525	0.514708	0.846926	0.773196
1355	0.702845	0.804916	0.744375	0.49889	0.84005	0.765347
1360	0.682824	0.804916	0.7325	0.479439	0.836129	0.75174
1365	0.706006	0.788018	0.739375	0.485405	0.829208	0.762664
1370	0.695469	0.78341	0.73125	0.4705	0.82397	0.754286
1375	0.706006	0.798771	0.74375	0.495945	0.836454	0.765714
1380	0.69863	0.81874	0.7475	0.508461	0.848912	0.766474
1385	0.711275	0.778802	0.73875	0.481638	0.824176	0.763575
1390	0.704953	0.788018	0.73875	0.484364	0.828996	0.761959
1395	0.694415	0.797235	0.73625	0.483078	0.833123	0.757471
1400	0.692308	0.807988	0.739375	0.491666	0.840153	0.759099
1405	0.700738	0.801843	0.741875	0.493801	0.837531	0.763052
1410	0.709168	0.798771	0.745625	0.499057	0.837065	0.767827
1415	0.703899	0.803379	0.744375	0.498408	0.839196	0.765616
1420	0.711275	0.795699	0.745625	0.498128	0.835396	0.768355
1425	0.710221	0.81106	0.75125	0.512164	0.845671	0.77205
1430	0.700738	0.792627	0.738125	0.484732	0.83125	0.760435
1435	0.706006	0.798771	0.74375	0.495945	0.836454	0.765714
1440	0.701791	0.817204	0.74875	0.510004	0.848408	0.768166
1445	0.691254	0.814132	0.74125	0.496748	0.844273	0.760139
1450	0.697576	0.798771	0.73875	0.487681	0.834805	0.760046
1455	0.704953	0.794163	0.74125	0.490386	0.833126	0.763699
1460	0.69863	0.801843	0.740625	0.491741	0.837121	0.761631
1465	0.706006	0.781874	0.736875	0.479398	0.825123	0.760931
1470	0.699684	0.801843	0.74125	0.492771	0.837327	0.762342
1475	0.69863	0.803379	0.74125	0.493257	0.83818	0.762069
1480	0.720759	0.806452	0.755625	0.518026	0.844444	0.777715
1485	0.714436	0.797235	0.748125	0.502758	0.837037	0.770893
1490	0.701791	0.789555	0.7375	0.482752	0.82939	0.760274
1495	0.704953	0.801843	0.744375	0.49793	0.838346	0.765884
1500	0.704953	0.815668	0.75	0.51156	0.847909	0.76985
1505	0.700738	0.788018	0.73625	0.480207	0.828144	0.759132
1510	0.708114	0.817204	0.7525	0.516159	0.849558	0.772414
1515	0.706006	0.795699	0.7425	0.49293	0.834371	0.76484
1520	0.709168	0.792627	0.743125	0.493039	0.832921	0.766079
1525	0.703899	0.800307	0.743125	0.495385	0.837093	0.76474
1530	0.691254	0.798771	0.735	0.481514	0.833545	0.75576
1535	0.710221	0.784946	0.740625	0.486578	0.82801	0.764606
1540	0.704953	0.798771	0.743125	0.49491	0.83625	0.765009
1545	0.706006	0.78341	0.7375	0.480898	0.826141	0.761364
1550	0.710221	0.792627	0.74375	0.494081	0.833127	0.76678
1555	0.719705	0.795699	0.750625	0.506487	0.83701	0.773938
1560	0.695469	0.780338	0.73	0.467485	0.821918	0.753425
1565	0.70706	0.806452	0.7475	0.50453	0.841907	0.768614
1570	0.704953	0.788018	0.73875	0.484364	0.828996	0.761959
1575	0.716544	0.794163	0.748125	0.501847	0.835381	0.771412
1580	0.720759	0.798771	0.7525	0.510529	0.839264	0.77551
1585	0.699684	0.803379	0.741875	0.494286	0.838384	0.76278
1590	0.694415	0.798771	0.736875	0.484595	0.834177	0.757907
1595	0.694415	0.786482	0.731875	0.472484	0.825815	0.754436
1600	0.701791	0.794163	0.739375	0.487276	0.8325	0.761578
1605	0.682824	0.797235	0.729375	0.471807	0.830769	0.749566
1610	0.700738	0.797235	0.74	0.489263	0.834379	0.761741
1615	0.70706	0.794163	0.7425	0.492462	0.83354	0.765108
1620	0.701791	0.807988	0.745	0.500891	0.841972	0.765517
1625	0.71549	0.798771	0.749375	0.505302	0.838272	0.77203
1630	0.702845	0.789555	0.738125	0.48379	0.829602	0.760981
1635	0.710221	0.797235	0.745625	0.498591	0.836228	0.768091
1640	0.706006	0.786482	0.73875	0.483902	0.828183	0.76223
1645	0.708114	0.800307	0.745625	0.499526	0.837905	0.767561
1650	0.717597	0.792627	0.748125	0.501397	0.834559	0.771671
1655	0.710221	0.814132	0.7525	0.515189	0.847799	0.772936
1660	0.717597	0.797235	0.75	0.505891	0.837638	0.772985
1665	0.711275	0.784946	0.74125	0.487624	0.828221	0.765306
1670	0.704953	0.781874	0.73625	0.478354	0.824908	0.760227
1675	0.708114	0.801843	0.74625	0.501034	0.838951	0.768
1680	0.721812	0.795699	0.751875	0.508585	0.837408	0.775325
1685	0.70706	0.792627	0.741875	0.490957	0.832506	0.764672
1690	0.713383	0.788018	0.74375	0.492714	0.830675	0.767574
1695	0.713383	0.78341	0.741875	0.488224	0.827628	0.766271
1700	0.700738	0.794163	0.73875	0.486241	0.83229	0.76087
1705	0.713383	0.795699	0.746875	0.500213	0.835802	0.769756
1710	0.704953	0.815668	0.75	0.51156	0.847909	0.76985
1715	0.716544	0.798771	0.75	0.506346	0.838471	0.772727
1720	0.712329	0.797235	0.746875	0.500673	0.836634	0.769493
1725	0.694415	0.797235	0.73625	0.483078	0.833123	0.757471
1730	0.697576	0.792627	0.73625	0.481629	0.830615	0.758305
1735	0.70706	0.784946	0.73875	0.483443	0.827374	0.7625
1740	0.711275	0.788018	0.7425	0.490622	0.830258	0.766175
1745	0.703899	0.795699	0.74125	0.490856	0.833958	0.763429
1750	0.702845	0.804916	0.744375	0.49889	0.84005	0.765347
1755	0.704953	0.806452	0.74625	0.502466	0.841509	0.767202
1760	0.706006	0.786482	0.73875	0.483902	0.828183	0.76223
1765	0.711275	0.788018	0.7425	0.490622	0.830258	0.766175
1770	0.695469	0.801843	0.73875	0.488657	0.836502	0.759494
1775	0.702845	0.791091	0.73875	0.485296	0.830635	0.761416
1780	0.708114	0.784946	0.739375	0.484487	0.827586	0.763203
1785	0.700738	0.791091	0.7375	0.483223	0.830212	0.76
1790	0.709168	0.794163	0.74375	0.494542	0.833953	0.766515
1795	0.719705	0.806452	0.755	0.516983	0.844252	0.777019
1800	0.708114	0.791091	0.741875	0.490494	0.831683	0.76494
1805	0.708114	0.788018	0.740625	0.487489	0.82963	0.76407
1810	0.70706	0.792627	0.741875	0.490957	0.832506	0.764672
1815	0.711275	0.794163	0.745	0.496625	0.834363	0.767918
1820	0.702845	0.798771	0.741875	0.492841	0.83584	0.763595
1825	0.708114	0.800307	0.745625	0.499526	0.837905	0.767561
1830	0.702845	0.798771	0.741875	0.492841	0.83584	0.763595
1835	0.699684	0.792627	0.7375	0.483697	0.831039	0.759725
1840	0.704953	0.806452	0.74625	0.502466	0.841509	0.767202
1845	0.69863	0.814132	0.745625	0.503891	0.845663	0.765147
1850	0.695469	0.801843	0.73875	0.488657	0.836502	0.759494
1855	0.722866	0.797235	0.753125	0.51113	0.838631	0.776457
1860	0.704953	0.780338	0.735625	0.476853	0.823892	0.759796
1865	0.699684	0.804916	0.7425	0.495801	0.839444	0.763218
1870	0.695469	0.791091	0.734375	0.478052	0.829146	0.756447
1875	0.712329	0.794163	0.745625	0.497668	0.834568	0.768619
1880	0.693361	0.789555	0.7325	0.474475	0.827673	0.754587
1885	0.720759	0.786482	0.7475	0.498572	0.831106	0.772009
1890	0.727081	0.797235	0.755625	0.515337	0.839416	0.779221
1895	0.703899	0.795699	0.74125	0.490856	0.833958	0.763429
1900	0.709168	0.800307	0.74625	0.500564	0.838107	0.768265
1905	0.718651	0.791091	0.748125	0.500949	0.833741	0.77193
1910	0.69863	0.78341	0.733125	0.473612	0.824627	0.756418
1915	0.70706	0.792627	0.741875	0.490957	0.832506	0.764672
1920	0.703899	0.800307	0.743125	0.495385	0.837093	0.76474
1925	0.704953	0.795699	0.741875	0.491893	0.834165	0.764135
1930	0.718651	0.794163	0.749375	0.503942	0.835784	0.772805
1935	0.710221	0.78341	0.74	0.485079	0.826994	0.764172
1940	0.717597	0.791091	0.7475	0.4999	0.833537	0.771234
1945	0.69863	0.800307	0.74	0.490226	0.836066	0.761194
1950	0.699684	0.815668	0.746875	0.506436	0.846939	0.766301
1955	0.70706	0.800307	0.745	0.49849	0.837703	0.766857
1960	0.697576	0.814132	0.745	0.502868	0.845466	0.764434
1965	0.706006	0.78341	0.7375	0.480898	0.826141	0.761364
1970	0.697576	0.804916	0.74125	0.493746	0.839037	0.761795
1975	0.709168	0.806452	0.74875	0.506597	0.842303	0.770023
1980	0.693361	0.789555	0.7325	0.474475	0.827673	0.754587
1985	0.718651	0.786482	0.74625	0.496466	0.830694	0.770621
1990	0.696523	0.817204	0.745625	0.504896	0.847436	0.764604
1995	0.708114	0.806452	0.748125	0.505563	0.842105	0.769319
2000	0.709168	0.786482	0.740625	0.487032	0.828818	0.764338
2005	0.709168	0.792627	0.743125	0.493039	0.832921	0.766079
2010	0.709168	0.791091	0.7425	0.491536	0.831891	0.765643
2015	0.711275	0.78341	0.740625	0.486127	0.827206	0.764873
2020	0.712329	0.800307	0.748125	0.50368	0.83871	0.77037
2025	0.721812	0.78341	0.746875	0.496645	0.829298	0.771831
2030	0.71549	0.803379	0.75125	0.50981	0.841388	0.773349
2035	0.70706	0.797235	0.74375	0.495475	0.835616	0.765982
2040	0.708114	0.801843	0.74625	0.501034	0.838951	0.768
2045	0.704953	0.803379	0.745	0.499441	0.839398	0.766323
2050	0.691254	0.804916	0.7375	0.487598	0.837803	0.757506
2055	0.703899	0.800307	0.743125	0.495385	0.837093	0.76474
2060	0.701791	0.77573	0.731875	0.469218	0.820197	0.756388
2065	0.688093	0.801843	0.734375	0.481485	0.835038	0.754477
2070	0.701791	0.794163	0.739375	0.487276	0.8325	0.761578
2075	0.696523	0.781874	0.73125	0.470029	0.823163	0.754566
2080	0.70706	0.800307	0.745	0.49849	0.837703	0.766857
2085	0.69863	0.801843	0.740625	0.491741	0.837121	0.761631
2090	0.697576	0.797235	0.738125	0.486167	0.833753	0.75961
2095	0.701791	0.803379	0.743125	0.496345	0.838791	0.7642
2100	0.703899	0.817204	0.75	0.512053	0.848793	0.769585
2105	0.706006	0.798771	0.74375	0.495945	0.836454	0.765714
2110	0.710221	0.812596	0.751875	0.513676	0.846734	0.772493
2115	0.716544	0.786482	0.745	0.494364	0.830281	0.769231
2120	0.720759	0.791091	0.749375	0.50305	0.834146	0.773318
2125	0.693361	0.794163	0.734375	0.479018	0.830808	0.755887
2130	0.70706	0.788018	0.74	0.486447	0.829419	0.763367
2135	0.710221	0.792627	0.74375	0.494081	0.833127	0.76678
2140	0.704953	0.786482	0.738125	0.48286	0.82797	0.761525
2145	0.702845	0.804916	0.744375	0.49889	0.84005	0.765347
2150	0.702845	0.788018	0.7375	0.482284	0.828571	0.760547
2155	0.706006	0.791091	0.740625	0.488413	0.831266	0.763533
2160	0.721812	0.788018	0.74875	0.501117	0.832321	0.773138
2165	0.69863	0.795699	0.738125	0.485686	0.832915	0.759885
2170	0.70706	0.791091	0.74125	0.489453	0.831475	0.764237
2175	0.70706	0.815668	0.75125	0.513614	0.848293	0.771264
2180	0.709168	0.781874	0.73875	0.482534	0.825767	0.763039
2185	0.711275	0.798771	0.746875	0.501136	0.837469	0.769231
2190	0.726027	0.792627	0.753125	0.509808	0.836165	0.777214
2195	0.709168	0.794163	0.74375	0.494542	0.833953	0.766515
2200	0.703899	0.794163	0.740625	0.489348	0.832918	0.762993
2205	0.709168	0.800307	0.74625	0.500564	0.838107	0.768265
2210	0.730242	0.795699	0.756875	0.517012	0.838983	0.780845
2215	0.712329	0.800307	0.748125	0.50368	0.83871	0.77037
2220	0.697576	0.784946	0.733125	0.474081	0.825436	0.756139
2225	0.704953	0.791091	0.74	0.487373	0.831056	0.762828
2230	0.69863	0.798771	0.739375	0.488712	0.835013	0.760757
2235	0.720759	0.780338	0.745	0.492609	0.827086	0.77027
2240	0.694415	0.794163	0.735	0.480047	0.831021	0.756602
2245	0.710221	0.800307	0.746875	0.501602	0.838308	0.768967
2250	0.695469	0.784946	0.731875	0.472009	0.825	0.754717
2255	0.717597	0.800307	0.75125	0.508891	0.839704	0.773864
2260	0.724974	0.78341	0.74875	0.499817	0.829916	0.773903
2265	0.702845	0.781874	0.735	0.476268	0.824475	0.758817
2270	0.71549	0.807988	0.753125	0.514325	0.844527	0.774672
2275	0.721812	0.77573	0.74375	0.489204	0.824308	0.769663
2280	0.700738	0.784946	0.735	0.477195	0.826087	0.758267
2285	0.69863	0.804916	0.741875	0.494773	0.839241	0.762507
2290	0.708114	0.804916	0.7475	0.504053	0.841051	0.768879
2295	0.693361	0.804916	0.73875	0.489644	0.838217	0.758939
2300	0.713383	0.800307	0.74875	0.504721	0.83891	0.771071
2305	0.717597	0.789555	0.746875	0.498404	0.832518	0.770798
2310	0.722866	0.780338	0.74625	0.494724	0.827503	0.771654
2315	0.729189	0.763441	0.743125	0.484812	0.817967	0.771031
2320	0.718651	0.786482	0.74625	0.496466	0.830694	0.770621
2325	0.717597	0.795699	0.749375	0.504392	0.836609	0.772547
2330	0.729189	0.791091	0.754375	0.511489	0.835749	0.778841
2335	0.712329	0.789555	0.74375	0.493167	0.831488	0.76731
2340	0.719705	0.78341	0.745625	0.494534	0.828883	0.770446
2345	0.716544	0.800307	0.750625	0.507847	0.839506	0.773167
2350	0.71549	0.806452	0.7525	0.512819	0.843478	0.77423
2355	0.717597	0.78341	0.744375	0.492427	0.828467	0.769057
2360	0.719705	0.786482	0.746875	0.497518	0.8309	0.771316
2365	0.710221	0.794163	0.744375	0.495583	0.834158	0.767217
2370	0.719705	0.774194	0.741875	0.485598	0.822892	0.767847
2375	0.724974	0.777266	0.74625	0.493872	0.82593	0.772166
2380	0.720759	0.745008	0.730625	0.458513	0.804706	0.760422
2385	0.711275	0.771121	0.735625	0.474169	0.819175	0.761421
2390	0.712329	0.774194	0.7375	0.478207	0.821385	0.76298
2395	0.70706	0.769585	0.7325	0.468467	0.817296	0.758192
2400	0.708114	0.781874	0.738125	0.481488	0.825553	0.762337
2405	0.706006	0.772657	0.733125	0.470407	0.819071	0.758347
2410	0.716544	0.761905	0.735	0.470527	0.814371	0.762332
2415	0.709168	0.764977	0.731875	0.466094	0.81477	0.75831
2420	0.712329	0.777266	0.73875	0.481194	0.823386	0.763842
2425	0.710221	0.764977	0.7325	0.46715	0.814994	0.759009
2430	0.72392	0.751152	0.735	0.467637	0.809187	0.764182
2435	0.717597	0.757296	0.73375	0.46714	0.811681	0.761745
2440	0.703899	0.774194	0.7325	0.46981	0.819632	0.75737
2445	0.716544	0.764977	0.73625	0.473498	0.816327	0.763187
2450	0.719705	0.761905	0.736875	0.473717	0.815036	0.76441
2455	0.708114	0.758833	0.72875	0.459078	0.810615	0.755906
2460	0.714436	0.772657	0.738125	0.478824	0.820823	0.763944
2465	0.71549	0.764977	0.735625	0.472438	0.816106	0.762493
2470	0.701791	0.778802	0.733125	0.472221	0.822222	0.757248
2475	0.717597	0.766513	0.7375	0.476045	0.817527	0.76431
2480	0.710221	0.771121	0.735	0.473116	0.818955	0.760722
2485	0.721812	0.763441	0.73875	0.47733	0.816448	0.766219
2490	0.719705	0.763441	0.7375	0.4752	0.81601	0.764838
2495	0.717597	0.751152	0.73125	0.461214	0.807829	0.760045
2500	0.711275	0.761905	0.731875	0.465227	0.813253	0.758853
2505	0.70706	0.752688	0.725625	0.452066	0.80649	0.753509
2510	0.716544	0.754224	0.731875	0.46311	0.809524	0.760201
2515	0.706006	0.771121	0.7325	0.468911	0.818071	0.757919
2520	0.719705	0.754224	0.73375	0.466311	0.810202	0.762277
2525	0.721812	0.760369	0.7375	0.474367	0.814507	0.765363
2530	0.727081	0.745008	0.734375	0.464969	0.806075	0.764543
2535	0.713383	0.749616	0.728125	0.455467	0.805952	0.756847
2540	0.704953	0.764977	0.729375	0.461882	0.813869	0.755505
2545	0.708114	0.75576	0.7275	0.4561	0.808664	0.755056
2550	0.722866	0.760369	0.738125	0.475435	0.814727	0.766052
2555	0.71549	0.746544	0.728125	0.454637	0.804502	0.75739
2560	0.713383	0.789555	0.744375	0.494213	0.831695	0.768009
2565	0.722866	0.760369	0.738125	0.475435	0.814727	0.766052
2570	0.714436	0.751152	0.729375	0.458015	0.807143	0.757965
2575	0.73235	0.764977	0.745625	0.489507	0.819575	0.773511
2580	0.713383	0.772657	0.7375	0.477769	0.820606	0.763247
2585	0.70706	0.75576	0.726875	0.455042	0.808434	0.754356
2590	0.718651	0.77573	0.741875	0.486028	0.823671	0.767586
2595	0.718651	0.772657	0.740625	0.483052	0.821687	0.766723
2600	0.721812	0.75576	0.735625	0.469928	0.811611	0.764083
2605	0.721812	0.758833	0.736875	0.472887	0.813539	0.764936
2610	0.717597	0.72043	0.71875	0.431704	0.789108	0.751656
2615	0.713383	0.721966	0.716875	0.42886	0.789044	0.749308
2620	0.697576	0.723502	0.708125	0.414282	0.786223	0.739252
2625	0.708114	0.721966	0.71375	0.423485	0.787808	0.745838
2630	0.718651	0.728111	0.7225	0.440143	0.793946	0.754425
2635	0.699684	0.723502	0.709375	0.416412	0.78673	0.740658
2640	0.702845	0.729647	0.71375	0.425539	0.791222	0.74442
2645	0.704953	0.718894	0.710625	0.417313	0.785211	0.742921
2650	0.717597	0.71275	0.715625	0.424353	0.784562	0.749587
2655	0.719705	0.701997	0.7125	0.416256	0.778791	0.748083
2660	0.714436	0.708141	0.711875	0.416691	0.781106	0.746285
2665	0.726027	0.711214	0.72	0.431594	0.785633	0.754655
2670	0.713383	0.725038	0.718125	0.431809	0.790888	0.750139
2675	0.696523	0.721966	0.706875	0.411734	0.785036	0.738135
2680	0.696523	0.735791	0.7125	0.425111	0.793517	0.741863
2685	0.709168	0.715822	0.711875	0.418655	0.784382	0.744881
2690	0.718651	0.718894	0.71875	0.431315	0.788439	0.751929
2695	0.710221	0.71275	0.71125	0.416783	0.782811	0.744751
2700	0.730242	0.69278	0.715	0.418458	0.776036	0.752443
2705	0.700738	0.717358	0.7075	0.411553	0.783274	0.739711
2710	0.706006	0.708141	0.706875	0.40805	0.77907	0.740741
2715	0.708114	0.735791	0.719375	0.436799	0.796209	0.749582
2720	0.701791	0.700461	0.70125	0.396368	0.773519	0.735912
2725	0.708114	0.714286	0.710625	0.416104	0.783217	0.743774
2730	0.724974	0.714286	0.720625	0.433432	0.787185	0.7548
2735	0.694415	0.738863	0.7125	0.425977	0.794934	0.741282
2740	0.696523	0.737327	0.713125	0.4266	0.794471	0.74228
2745	0.706006	0.728111	0.715	0.427259	0.791027	0.746102
2750	0.710221	0.709677	0.71	0.413837	0.780997	0.743929
2755	0.711275	0.711214	0.71125	0.416389	0.782155	0.745033
2760	0.731296	0.703533	0.72	0.42977	0.782413	0.755991
2765	0.717597	0.698925	0.71	0.411143	0.776511	0.745893
2770	0.706006	0.721966	0.7125	0.421341	0.787309	0.744444
2775	0.726027	0.718894	0.723125	0.438918	0.790138	0.756727
2780	0.726027	0.72043	0.72375	0.440383	0.791045	0.757143
2785	0.709168	0.709677	0.709375	0.412758	0.780742	0.743236
2790	0.706006	0.725038	0.71375	0.424299	0.789164	0.745273
2795	0.73235	0.72043	0.7275	0.446932	0.792474	0.761227
2800	0.709168	0.705069	0.7075	0.408339	0.778035	0.742007
2805	0.72392	0.715822	0.720625	0.433808	0.787844	0.75453
2810	0.727081	0.717358	0.723125	0.438543	0.789474	0.756994
2815	0.718651	0.700461	0.71125	0.413699	0.777651	0.746988
2820	0.710221	0.726575	0.716875	0.430062	0.79108	0.748473
2825	0.710221	0.738863	0.721875	0.441896	0.798578	0.751813
2830	0.700738	0.743472	0.718125	0.436786	0.799279	0.746771
2835	0.73235	0.705069	0.72125	0.432329	0.78354	0.757081
2840	0.713383	0.709677	0.711875	0.417079	0.781755	0.746006
2845	0.714436	0.725038	0.71875	0.432885	0.791132	0.750831
2850	0.702845	0.731183	0.714375	0.427022	0.792162	0.744835
2855	0.728135	0.689708	0.7125	0.413334	0.773796	0.750271
2860	0.710221	0.738863	0.721875	0.441896	0.798578	0.751813
2865	0.722866	0.725038	0.72375	0.441527	0.793064	0.75634
2870	0.716544	0.721966	0.71875	0.432095	0.789779	0.751381
2875	0.717597	0.726575	0.72125	0.437592	0.792782	0.753319
2880	0.695469	0.726575	0.708125	0.415127	0.787589	0.738668
2885	0.694415	0.74808	0.71625	0.434932	0.800729	0.743792
2890	0.721812	0.72043	0.72125	0.436036	0.790081	0.754405
2895	0.721812	0.728111	0.724375	0.443384	0.794664	0.756488
2900	0.717597	0.717358	0.7175	0.428762	0.787283	0.750827
2905	0.719705	0.715822	0.718125	0.42946	0.786866	0.751789
2910	0.72392	0.709677	0.718125	0.427946	0.784247	0.752877
2915	0.714436	0.711214	0.713125	0.419632	0.78291	0.747107
2920	0.710221	0.731183	0.71875	0.434496	0.793875	0.749722
2925	0.710221	0.726575	0.716875	0.430062	0.79108	0.748473
2930	0.716544	0.729647	0.721875	0.439461	0.794393	0.753463
2935	0.702845	0.711214	0.70625	0.407778	0.780117	0.739468
2940	0.731296	0.706605	0.72125	0.432688	0.784181	0.756816
2945	0.710221	0.708141	0.709375	0.412364	0.780093	0.743519
2950	0.704953	0.714286	0.70875	0.41288	0.782456	0.741685
2955	0.726027	0.714286	0.72125	0.434522	0.787429	0.755482
2960	0.702845	0.728111	0.713125	0.424057	0.790284	0.744004
2965	0.709168	0.718894	0.713125	0.421606	0.786215	0.745706
2970	0.717597	0.72043	0.71875	0.431704	0.789108	0.751656
2975	0.727081	0.697389	0.715	0.419531	0.777903	0.751634
2980	0.724974	0.709677	0.71875	0.429038	0.784493	0.75356
2985	0.719705	0.725038	0.721875	0.43828	0.792343	0.754279
2990	0.71549	0.703533	0.710625	0.413369	0.77867	0.745744
2995	0.706006	0.735791	0.718125	0.434666	0.795724	0.748185
3000	0.700738	0.74808	0.72	0.441254	0.802171	0.748031
3005	0.719705	0.698925	0.71125	0.413325	0.777019	0.747265
3010	0.720759	0.72043	0.720625	0.434952	0.789838	0.753719
3015	0.69863	0.729647	0.71125	0.421284	0.790226	0.741611
3020	0.704953	0.714286	0.70875	0.41288	0.782456	0.741685
3025	0.710221	0.745008	0.724375	0.447824	0.802381	0.753494
3030	0.727081	0.726575	0.726875	0.447337	0.794931	0.759494
3035	0.712329	0.721966	0.71625	0.427783	0.788798	0.748616
3040	0.72392	0.718894	0.721875	0.436741	0.789655	0.75536
3045	0.714436	0.725038	0.71875	0.432885	0.791132	0.750831
3050	0.726027	0.72043	0.72375	0.440383	0.791045	0.757143
3055	0.699684	0.714286	0.705625	0.407523	0.781176	0.738188
3060	0.72392	0.721966	0.723125	0.439675	0.791475	0.756192
3065	0.70706	0.741935	0.72125	0.441664	0.799762	0.750559
3070	0.720759	0.728111	0.72375	0.442303	0.794425	0.755801
3075	0.718651	0.731183	0.72375	0.443089	0.795799	0.75526
3080	0.70706	0.745008	0.7225	0.444633	0.801673	0.7514
3085	0.727081	0.715822	0.7225	0.437078	0.788571	0.756579
3090	0.72392	0.69278	0.71125	0.411852	0.774521	0.748366
3095	0.713383	0.697389	0.706875	0.405321	0.7746	0.742732
3100	0.719705	0.72043	0.72	0.433868	0.789595	0.753032
3105	0.719705	0.715822	0.718125	0.42946	0.786866	0.751789
3110	0.718651	0.732719	0.724375	0.444563	0.796729	0.755679
3115	0.710221	0.715822	0.7125	0.419731	0.784633	0.745575
3120	0.717597	0.728111	0.721875	0.439065	0.793706	0.753735
3125	0.724974	0.71275	0.72	0.431967	0.786286	0.754386
3130	0.720759	0.72043	0.720625	0.434952	0.789838	0.753719
3135	0.722866	0.731183	0.72625	0.447407	0.796748	0.758011
3140	0.704953	0.721966	0.711875	0.42027	0.787059	0.743747
3145	0.721812	0.706605	0.715625	0.422834	0.781963	0.750685
3150	0.728135	0.709677	0.720625	0.432319	0.785227	0.755604
3155	0.729189	0.721966	0.72625	0.445118	0.792669	0.759605
3160	0.719705	0.718894	0.719375	0.432399	0.788684	0.752617
3165	0.704953	0.709677	0.706875	0.40845	0.77972	0.740454
3170	0.709168	0.723502	0.715	0.426035	0.78898	0.746948
3175	0.704953	0.721966	0.711875	0.42027	0.787059	0.743747
3180	0.717597	0.717358	0.7175	0.428762	0.787283	0.750827
3185	0.711275	0.735791	0.72125	0.440004	0.79693	0.75167
3190	0.702845	0.72043	0.71	0.416651	0.78563	0.741935
3195	0.718651	0.705069	0.713125	0.418099	0.78032	0.748217
3200	0.708114	0.715822	0.71125	0.417579	0.784131	0.744186
3205	0.717597	0.708141	0.71375	0.419947	0.78186	0.748352
3210	0.717597	0.732719	0.72375	0.443486	0.796491	0.754989
3215	0.727081	0.732719	0.729375	0.453207	0.798611	0.761169
3220	0.726027	0.728111	0.726875	0.447718	0.795612	0.759229
3225	0.70706	0.714286	0.71	0.415028	0.782964	0.743079
3230	0.734457	0.709677	0.724375	0.438907	0.786682	0.759673
3235	0.719705	0.729647	0.72375	0.442695	0.795111	0.755531
3240	0.716544	0.715822	0.71625	0.426209	0.786127	0.749724
3245	0.727081	0.705069	0.718125	0.426837	0.782313	0.753687
3250	0.706006	0.726575	0.714375	0.425779	0.790094	0.745687
3255	0.702845	0.721966	0.710625	0.418131	0.786557	0.742348
3260	0.71549	0.703533	0.710625	0.413369	0.77867	0.745744
3265	0.703899	0.729647	0.714375	0.426605	0.791469	0.74512
3270	0.714436	0.72043	0.716875	0.428464	0.788372	0.749585
3275	0.713383	0.743472	0.725625	0.449541	0.802133	0.755159
3280	0.709168	0.723502	0.715	0.426035	0.78898	0.746948
3285	0.72392	0.701997	0.715	0.420626	0.779796	0.75082
3290	0.721812	0.709677	0.716875	0.425765	0.783753	0.751509
3295	0.710221	0.72043	0.714375	0.424156	0.787383	0.746814
3300	0.712329	0.72043	0.715625	0.426308	0.787879	0.748201
3305	0.728135	0.701997	0.7175	0.425011	0.780791	0.753544
3310	0.714436	0.711214	0.713125	0.419632	0.78291	0.747107
3315	0.730242	0.72043	0.72625	0.444746	0.792	0.759868
3320	0.711275	0.705069	0.70875	0.410501	0.778547	0.743392
3325	0.696523	0.735791	0.7125	0.425111	0.793517	0.741863
3330	0.704953	0.721966	0.711875	0.42027	0.787059	0.743747
3335	0.720759	0.723502	0.721875	0.437891	0.791667	0.75455
3340	0.712329	0.705069	0.709375	0.411584	0.778802	0.744084
3345	0.710221	0.709677	0.71	0.413837	0.780997	0.743929
3350	0.710221	0.714286	0.711875	0.418257	0.783721	0.745163
3355	0.716544	0.729647	0.721875	0.439461	0.794393	0.753463
3360	0.703899	0.732719	0.715625	0.42957	0.793349	0.745952
3365	0.73235	0.714286	0.725	0.441087	0.788876	0.759563
3370	0.712329	0.723502	0.716875	0.429258	0.78972	0.74903
3375	0.713383	0.71275	0.713125	0.420022	0.783565	0.746828
3380	0.719705	0.721966	0.720625	0.435338	0.790509	0.753447
3385	0.704953	0.718894	0.710625	0.417313	0.785211	0.742921
3390	0.713383	0.728111	0.719375	0.43476	0.79274	0.750971
3395	0.72392	0.72043	0.7225	0.438208	0.790564	0.755776
3400	0.704953	0.718894	0.710625	0.417313	0.785211	0.742921
3405	0.692308	0.717358	0.7025	0.403027	0.781213	0.734078
3410	0.722866	0.729647	0.725625	0.445936	0.795824	0.757592
3415	0.714436	0.735791	0.723125	0.443216	0.797647	0.753752
3420	0.709168	0.709677	0.709375	0.412758	0.780742	0.743236
3425	0.722866	0.706605	0.71625	0.423925	0.782212	0.751369
3430	0.713383	0.729647	0.72	0.436236	0.793669	0.751387
3435	0.703899	0.721966	0.71125	0.4192	0.786808	0.743048
3440	0.700738	0.726575	0.71125	0.420443	0.788849	0.742188
3445	0.719705	0.723502	0.72125	0.436809	0.791425	0.753863
3450	0.718651	0.709677	0.715	0.422501	0.783008	0.749451
3455	0.717597	0.71275	0.715625	0.424353	0.784562	0.749587
3460	0.701791	0.72043	0.709375	0.415582	0.785377	0.741235
3465	0.719705	0.728111	0.723125	0.441223	0.794186	0.755113
3470	0.69863	0.734255	0.713125	0.425742	0.793062	0.742857
3475	0.696523	0.715822	0.704375	0.405801	0.781324	0.73649
3480	0.709168	0.721966	0.714375	0.424558	0.788056	0.746534
3485	0.713383	0.731183	0.720625	0.437712	0.794601	0.751805
3490	0.708114	0.711214	0.709375	0.413154	0.781395	0.742952
3495	0.722866	0.711214	0.718125	0.428321	0.784897	0.752606
3500	0.706006	0.72043	0.711875	0.419863	0.786385	0.744031
3505	0.722866	0.718894	0.72125	0.435654	0.789413	0.754675
3510	0.711275	0.723502	0.71625	0.428183	0.789474	0.748337
3515	0.720759	0.718894	0.72	0.433483	0.788927	0.753304
3520	0.718651	0.708141	0.714375	0.421033	0.78211	0.749039
3525	0.72392	0.725038	0.724375	0.442611	0.793303	0.757025
3530	0.724974	0.72043	0.723125	0.439295	0.790805	0.75646
3535	0.71549	0.732719	0.7225	0.441336	0.796014	0.753607
3540	0.710221	0.734255	0.72	0.437455	0.79575	0.750557
3545	0.711275	0.737327	0.721875	0.441483	0.797872	0.752089
3550	0.728135	0.726575	0.7275	0.448424	0.795167	0.760176
3555	0.721812	0.709677	0.716875	0.425765	0.783753	0.751509
3560	0.717597	0.714286	0.71625	0.425822	0.785467	0.75
3565	0.706006	0.728111	0.715	0.427259	0.791027	0.746102
3570	0.717597	0.718894	0.718125	0.430233	0.788194	0.751241
3575	0.710221	0.735791	0.720625	0.438934	0.79669	0.750975
3580	0.71549	0.718894	0.716875	0.428071	0.787703	0.749862
3585	0.711275	0.737327	0.721875	0.441483	0.797872	0.752089
3590	0.693361	0.725038	0.70625	0.411519	0.786141	0.736842
3595	0.701791	0.731183	0.71375	0.425958	0.791914	0.744134
3600	0.706006	0.729647	0.715625	0.428739	0.791962	0.746518
3605	0.708114	0.725038	0.715	0.42644	0.789659	0.746667
3610	0.716544	0.718894	0.7175	0.429151	0.787949	0.750552
3615	0.734457	0.718894	0.728125	0.447663	0.792045	0.762165
3620	0.718651	0.714286	0.716875	0.426907	0.785714	0.750688
3625	0.726027	0.691244	0.711875	0.41259	0.774157	0.74932
3630	0.710221	0.726575	0.716875	0.430062	0.79108	0.748473
3635	0.717597	0.703533	0.711875	0.415543	0.779176	0.74712
3640	0.721812	0.745008	0.73125	0.459587	0.804935	0.761111
3645	0.71549	0.715822	0.715625	0.425127	0.78588	0.749035
3650	0.720759	0.709677	0.71625	0.424676	0.783505	0.750823
3655	0.70706	0.728111	0.715625	0.428328	0.791274	0.7468
3660	0.728135	0.705069	0.71875	0.427933	0.782559	0.754367
3665	0.718651	0.734255	0.725	0.446037	0.797661	0.756098
3670	0.71549	0.725038	0.719375	0.433962	0.791375	0.751522
3675	0.718651	0.740399	0.7275	0.451938	0.80141	0.757778
3680	0.720759	0.714286	0.718125	0.429078	0.786207	0.752062
3685	0.709168	0.731183	0.718125	0.433426	0.793632	0.749026
3690	0.719705	0.714286	0.7175	0.427992	0.785961	0.751375
3695	0.701791	0.700461	0.70125	0.396368	0.773519	0.735912
3700	0.704953	0.717358	0.71	0.415835	0.784291	0.742508
3705	0.718651	0.723502	0.720625	0.435727	0.791183	0.753175
3710	0.717597	0.735791	0.725	0.446436	0.798359	0.755827
3715	0.721812	0.72043	0.72125	0.436036	0.790081	0.754405
3720	0.713383	0.72043	0.71625	0.427386	0.788126	0.748894
3725	0.721812	0.728111	0.724375	0.443384	0.794664	0.756488
3730	0.70706	0.741935	0.72125	0.441664	0.799762	0.750559
3735	0.726027	0.72043	0.72375	0.440383	0.791045	0.757143
3740	0.719705	0.717358	0.71875	0.430929	0.787774	0.752203
3745	0.729189	0.715822	0.72375	0.439263	0.789054	0.757941
3750	0.72392	0.717358	0.72125	0.435274	0.788749	0.754945
3755	0.713383	0.717358	0.715	0.424439	0.786295	0.748066
3760	0.709168	0.751152	0.72625	0.452699	0.805988	0.754484
3765	0.71549	0.715822	0.715625	0.425127	0.78588	0.749035
3770	0.726027	0.718894	0.723125	0.438918	0.790138	0.756727
3775	0.720759	0.723502	0.721875	0.437891	0.791667	0.75455
3780	0.711275	0.723502	0.71625	0.428183	0.789474	0.748337
3785	0.726027	0.708141	0.71875	0.428667	0.783845	0.753829
3790	0.713383	0.723502	0.7175	0.430334	0.789965	0.749723
3795	0.712329	0.714286	0.713125	0.420414	0.784223	0.746549
3800	0.733404	0.717358	0.726875	0.445105	0.790909	0.761072
3805	0.718651	0.72043	0.719375	0.432786	0.789352	0.752344
3810	0.714436	0.71275	0.71375	0.421103	0.783815	0.747519
3815	0.721812	0.741935	0.73	0.456637	0.803048	0.760266
3820	0.703899	0.721966	0.71125	0.4192	0.786808	0.743048
3825	0.71549	0.725038	0.719375	0.433962	0.791375	0.751522
3830	0.710221	0.737327	0.72125	0.440415	0.797633	0.751394
3835	0.70706	0.735791	0.71875	0.435732	0.795967	0.748884
3840	0.72392	0.72043	0.7225	0.438208	0.790564	0.755776
3845	0.706006	0.728111	0.715	0.427259	0.791027	0.746102
3850	0.714436	0.714286	0.714375	0.422575	0.784722	0.747932
3855	0.714436	0.723502	0.718125	0.431411	0.79021	0.750415
3860	0.711275	0.737327	0.721875	0.441483	0.797872	0.752089
3865	0.71549	0.72043	0.7175	0.429543	0.788618	0.750276
3870	0.716544	0.723502	0.719375	0.433567	0.790698	0.751797
3875	0.717597	0.718894	0.718125	0.430233	0.788194	0.751241
3880	0.71549	0.732719	0.7225	0.441336	0.796014	0.753607
3885	0.703899	0.703533	0.70375	0.401472	0.775842	0.738122
3890	0.71549	0.735791	0.72375	0.444288	0.797885	0.754444
3895	0.727081	0.703533	0.7175	0.425375	0.781427	0.753275
3900	0.721812	0.71275	0.718125	0.428698	0.78555	0.752334
3905	0.708114	0.721966	0.71375	0.423485	0.787808	0.745838
3910	0.728135	0.714286	0.7225	0.436707	0.787913	0.756846
3915	0.703899	0.721966	0.71125	0.4192	0.786808	0.743048
3920	0.720759	0.714286	0.718125	0.429078	0.786207	0.752062
3925	0.711275	0.743472	0.724375	0.447407	0.801663	0.753769
3930	0.704953	0.738863	0.71875	0.436569	0.797378	0.748322
3935	0.703899	0.721966	0.71125	0.4192	0.786808	0.743048
3940	0.72392	0.709677	0.718125	0.427946	0.784247	0.752877
3945	0.709168	0.734255	0.719375	0.436386	0.795508	0.749861
3950	0.716544	0.706605	0.7125	0.417392	0.780712	0.747253
3955	0.714436	0.71275	0.71375	0.421103	0.783815	0.747519
3960	0.728135	0.709677	0.720625	0.432319	0.785227	0.755604
3965	0.716544	0.718894	0.7175	0.429151	0.787949	0.750552
3970	0.718651	0.723502	0.720625	0.435727	0.791183	0.753175
3975	0.702845	0.732719	0.715	0.428506	0.793103	0.745251
3980	0.70706	0.718894	0.711875	0.419458	0.785714	0.744315
3985	0.722866	0.738863	0.729375	0.454766	0.801402	0.760111
3990	0.721812	0.714286	0.71875	0.430165	0.786452	0.752747
3995	0.713383	0.717358	0.715	0.424439	0.786295	0.748066
4000	0.720759	0.728111	0.72375	0.442303	0.794425	0.755801
4005	0.724974	0.71275	0.72	0.431967	0.786286	0.754386
4010	0.712329	0.714286	0.713125	0.420414	0.784223	0.746549
4015	0.716544	0.726575	0.720625	0.436513	0.792541	0.752629
4020	0.727081	0.725038	0.72625	0.44587	0.794016	0.759076
4025	0.716544	0.714286	0.715625	0.424739	0.785219	0.749311
4030	0.701791	0.706605	0.70375	0.402273	0.77713	0.737542
4035	0.727081	0.709677	0.72	0.431224	0.784983	0.754923
4040	0.696523	0.717358	0.705	0.407283	0.782249	0.736901
4045	0.719705	0.703533	0.713125	0.417722	0.77968	0.748493
4050	0.717597	0.726575	0.72125	0.437592	0.792782	0.753319
4055	0.721812	0.717358	0.72	0.4331	0.788262	0.753575
4060	0.706006	0.725038	0.71375	0.424299	0.789164	0.745273
4065	0.714436	0.732719	0.721875	0.440262	0.795775	0.752915
4070	0.713383	0.729647	0.72	0.436236	0.793669	0.751387
4075	0.720759	0.715822	0.71875	0.430546	0.787112	0.752475
4080	0.70706	0.709677	0.708125	0.410602	0.780233	0.741846
4085	0.730242	0.740399	0.734375	0.463802	0.803944	0.765323
4090	0.717597	0.72043	0.71875	0.431704	0.789108	0.751656
4095	0.708114	0.741935	0.721875	0.442728	0.8	0.751258
4100	0.718651	0.718894	0.71875	0.431315	0.788439	0.751929
4105	0.716544	0.737327	0.725	0.446838	0.79906	0.755556
4110	0.720759	0.709677	0.71625	0.424676	0.783505	0.750823
4115	0.708114	0.714286	0.710625	0.416104	0.783217	0.743774
4120	0.710221	0.72043	0.714375	0.424156	0.787383	0.746814
4125	0.704953	0.72043	0.71125	0.418791	0.786134	0.743333
4130	0.709168	0.72043	0.71375	0.423082	0.787135	0.74612
4135	0.717597	0.725038	0.720625	0.436119	0.79186	0.752902
4140	0.730242	0.703533	0.719375	0.428669	0.782167	0.755313
4145	0.694415	0.728111	0.708125	0.415554	0.788278	0.738375
4150	0.710221	0.700461	0.70625	0.405005	0.775604	0.741474
4155	0.696523	0.732719	0.71125	0.422135	0.791617	0.741031
4160	0.724974	0.721966	0.72375	0.440762	0.791715	0.756876
4165	0.706006	0.717358	0.710625	0.416907	0.784543	0.743206
4170	0.720759	0.698925	0.711875	0.414417	0.777273	0.74795
4175	0.721812	0.711214	0.7175	0.427231	0.784651	0.751921
4180	0.719705	0.725038	0.721875	0.43828	0.792343	0.754279
4185	0.713383	0.726575	0.71875	0.433284	0.791813	0.750554
4190	0.712329	0.732719	0.720625	0.438117	0.795294	0.751529
4195	0.716544	0.715822	0.71625	0.426209	0.786127	0.749724
4200	0.714436	0.721966	0.7175	0.429937	0.78929	0.75
4205	0.710221	0.700461	0.70625	0.405005	0.775604	0.741474
4210	0.69863	0.705069	0.70125	0.397576	0.775439	0.735033
4215	0.72392	0.714286	0.72	0.432342	0.786942	0.754116
4220	0.72392	0.711214	0.71875	0.429411	0.785143	0.753289
4225	0.70706	0.725038	0.714375	0.425369	0.789412	0.74597
4230	0.700738	0.717358	0.7075	0.411553	0.783274	0.739711
4235	0.695469	0.740399	0.71375	0.428523	0.79614	0.742407
4240	0.711275	0.740399	0.723125	0.444444	0.799763	0.752928
4245	0.709168	0.729647	0.7175	0.431947	0.792697	0.74861
4250	0.717597	0.714286	0.71625	0.425822	0.785467	0.75
4255	0.708114	0.717358	0.711875	0.419055	0.785047	0.744598
4260	0.69863	0.714286	0.705	0.406454	0.780919	0.737486
4265	0.701791	0.718894	0.70875	0.414102	0.784452	0.740823
4270	0.728135	0.72043	0.725	0.442563	0.791523	0.758507
4275	0.72392	0.69278	0.71125	0.411852	0.774521	0.748366
4280	0.689146	0.728111	0.705	0.410264	0.787004	0.734831
4285	0.712329	0.723502	0.716875	0.429258	0.78972	0.74903
4290	0.685985	0.729647	0.70375	0.408592	0.787183	0.733108
4295	0.693361	0.732719	0.709375	0.41896	0.790865	0.738911
4300	0.720759	0.725038	0.7225	0.439361	0.792584	0.754967
4305	0.721812	0.735791	0.7275	0.450742	0.7993	0.758583
4310	0.712329	0.715822	0.71375	0.421887	0.785134	0.746961
4315	0.711275	0.697389	0.705625	0.403149	0.774083	0.741351
4320	0.721812	0.706605	0.715625	0.422834	0.781963	0.750685
4325	0.718651	0.714286	0.716875	0.426907	0.785714	0.750688
4330	0.709168	0.711214	0.71	0.414231	0.781649	0.743646
4335	0.711275	0.729647	0.71875	0.43409	0.793184	0.75
4340	0.72392	0.708141	0.7175	0.426481	0.783352	0.752464
4345	0.736565	0.718894	0.729375	0.449859	0.792517	0.763517
4350	0.71549	0.726575	0.72	0.435436	0.792299	0.751938
4355	0.709168	0.729647	0.7175	0.431947	0.792697	0.74861
4360	0.711275	0.725038	0.716875	0.429659	0.790398	0.748752
4365	0.712329	0.717358	0.714375	0.423361	0.786047	0.747374
4370	0.724974	0.69278	0.711875	0.41295	0.774775	0.749047
4375	0.697576	0.745008	0.716875	0.435106	0.799517	0.745076
4380	0.700738	0.721966	0.709375	0.415996	0.786052	0.740947
4385	0.708114	0.728111	0.71625	0.429398	0.791519	0.747497
4390	0.717597	0.721966	0.719375	0.433175	0.790023	0.752071
4395	0.72392	0.737327	0.729375	0.454372	0.800699	0.760376
4400	0.716544	0.725038	0.72	0.43504	0.791618	0.752212
4405	0.722866	0.717358	0.720625	0.434187	0.788506	0.754261
4410	0.713383	0.725038	0.718125	0.431809	0.790888	0.750139
4415	0.714436	0.71275	0.71375	0.421103	0.783815	0.747519
4420	0.70706	0.732719	0.7175	0.432769	0.794083	0.748049
4425	0.704953	0.734255	0.716875	0.432118	0.794537	0.747069
4430	0.71549	0.71275	0.714375	0.422186	0.784065	0.748209
4435	0.718651	0.698925	0.710625	0.412233	0.776765	0.746579
4440	0.719705	0.715822	0.718125	0.42946	0.786866	0.751789
4445	0.726027	0.737327	0.730625	0.456533	0.801163	0.761747
4450	0.711275	0.725038	0.716875	0.429659	0.790398	0.748752
4455	0.708114	0.728111	0.71625	0.429398	0.791519	0.747497
4460	0.719705	0.703533	0.713125	0.417722	0.77968	0.748493
4465	0.720759	0.717358	0.719375	0.432014	0.788018	0.752889
4470	0.712329	0.735791	0.721875	0.441073	0.79717	0.752365
4475	0.72392	0.714286	0.72	0.432342	0.786942	0.754116
4480	0.710221	0.725038	0.71625	0.428585	0.790152	0.748058
4485	0.694415	0.737327	0.711875	0.424486	0.793976	0.740866
4490	0.734457	0.701997	0.72125	0.431619	0.782267	0.757609
4495	0.714436	0.729647	0.720625	0.43731	0.793911	0.75208
4500	0.713383	0.718894	0.715625	0.425912	0.787209	0.74848
4505	0.726027	0.708141	0.71875	0.428667	0.783845	0.753829
4510	0.709168	0.728111	0.716875	0.430468	0.791765	0.748193
4515	0.717597	0.728111	0.721875	0.439065	0.793706	0.753735
4520	0.71549	0.706605	0.711875	0.416306	0.78046	0.746564
4525	0.72392	0.751152	0.735	0.467637	0.809187	0.764182
4530	0.72392	0.721966	0.723125	0.439675	0.791475	0.756192
4535	0.71549	0.725038	0.719375	0.433962	0.791375	0.751522
4540	0.717597	0.706605	0.713125	0.418478	0.780963	0.747941
4545	0.719705	0.717358	0.71875	0.430929	0.787774	0.752203
4550	0.712329	0.735791	0.721875	0.441073	0.79717	0.752365
4555	0.719705	0.717358	0.71875	0.430929	0.787774	0.752203
4560	0.719705	0.728111	0.723125	0.441223	0.794186	0.755113
4565	0.709168	0.726575	0.71625	0.42899	0.790834	0.747778
4570	0.710221	0.728111	0.7175	0.43154	0.792009	0.748889
4575	0.727081	0.72043	0.724375	0.441472	0.791284	0.757825
4580	0.712329	0.731183	0.72	0.436639	0.79436	0.751111
4585	0.716544	0.698925	0.709375	0.410053	0.776256	0.745205
4590	0.71549	0.72043	0.7175	0.429543	0.788618	0.750276
4595	0.728135	0.715822	0.723125	0.43817	0.788813	0.75726
4600	0.720759	0.718894	0.72	0.433483	0.788927	0.753304
4605	0.718651	0.723502	0.720625	0.435727	0.791183	0.753175
4610	0.712329	0.737327	0.7225	0.442552	0.798111	0.752784
4615	0.724974	0.726575	0.725625	0.445165	0.794457	0.758127
4620	0.713383	0.726575	0.71875	0.433284	0.791813	0.750554
4625	0.704953	0.738863	0.71875	0.436569	0.797378	0.748322
4630	0.721812	0.732719	0.72625	0.447798	0.797439	0.757743
4635	0.718651	0.72043	0.719375	0.432786	0.789352	0.752344
4640	0.71549	0.72043	0.7175	0.429543	0.788618	0.750276
4645	0.728135	0.695853	0.715	0.419171	0.777278	0.751904
4650	0.712329	0.711214	0.711875	0.417469	0.782407	0.745725
4655	0.722866	0.721966	0.7225	0.43859	0.791234	0.755507
4660	0.722866	0.723502	0.723125	0.440058	0.792148	0.755923
4665	0.72392	0.706605	0.716875	0.425017	0.78246	0.752053
4670	0.724974	0.700461	0.715	0.420258	0.779162	0.751092
4675	0.714436	0.708141	0.711875	0.416691	0.781106	0.746285
4680	0.731296	0.715822	0.725	0.441452	0.789534	0.7593
4685	0.710221	0.718894	0.71375	0.422681	0.786464	0.746401
4690	0.726027	0.706605	0.718125	0.427204	0.782955	0.753417
4695	0.703899	0.715822	0.70875	0.413285	0.783118	0.741398
4700	0.714436	0.734255	0.7225	0.441739	0.79671	0.753333
4705	0.700738	0.721966	0.709375	0.415996	0.786052	0.740947
4710	0.718651	0.725038	0.72125	0.437199	0.792102	0.753591
4715	0.704953	0.72043	0.71125	0.418791	0.786134	0.743333
4720	0.713383	0.71275	0.713125	0.420022	0.783565	0.746828
4725	0.712329	0.728111	0.71875	0.433686	0.792497	0.750277
4730	0.70706	0.735791	0.71875	0.435732	0.795967	0.748884
4735	0.711275	0.731183	0.719375	0.435567	0.794118	0.750417
4740	0.726027	0.708141	0.71875	0.428667	0.783845	0.753829
4745	0.706006	0.725038	0.71375	0.424299	0.789164	0.745273
4750	0.702845	0.723502	0.71125	0.419612	0.787485	0.742762
4755	0.720759	0.694316	0.71	0.410025	0.774632	0.746725
4760	0.721812	0.708141	0.71625	0.424299	0.782857	0.751096
4765	0.713383	0.723502	0.7175	0.430334	0.789965	0.749723
4770	0.713383	0.732719	0.72125	0.439189	0.795535	0.752222
4775	0.69863	0.75576	0.721875	0.446609	0.806569	0.74873
4780	0.712329	0.728111	0.71875	0.433686	0.792497	0.750277
4785	0.716544	0.714286	0.715625	0.424739	0.785219	0.749311
4790	0.711275	0.71275	0.711875	0.417862	0.783063	0.745445
4795	0.722866	0.714286	0.719375	0.431253	0.786697	0.753432
4800	0.718651	0.701997	0.711875	0.415165	0.778539	0.747397
4805	0.701791	0.740399	0.7175	0.43487	0.797605	0.746637
4810	0.716544	0.734255	0.72375	0.443886	0.797186	0.754717
4815	0.720759	0.721966	0.72125	0.436421	0.790751	0.754135
4820	0.70706	0.725038	0.714375	0.425369	0.789412	0.74597
4825	0.717597	0.706605	0.713125	0.418478	0.780963	0.747941
4830	0.703899	0.725038	0.7125	0.422161	0.788666	0.743875
4835	0.710221	0.717358	0.713125	0.421206	0.785548	0.745988
4840	0.727081	0.706605	0.71875	0.428299	0.783201	0.754098
4845	0.699684	0.734255	0.71375	0.426803	0.793309	0.743561
4850	0.697576	0.741935	0.715625	0.432125	0.79759	0.744238
4855	0.72392	0.749616	0.734375	0.466162	0.808235	0.763758
4860	0.718651	0.723502	0.720625	0.435727	0.791183	0.753175
4865	0.714436	0.71275	0.71375	0.421103	0.783815	0.747519
4870	0.709168	0.718894	0.713125	0.421606	0.786215	0.745706
4875	0.724974	0.714286	0.720625	0.433432	0.787185	0.7548
4880	0.709168	0.708141	0.70875	0.411284	0.779838	0.742826
4885	0.718651	0.711214	0.715625	0.423969	0.783908	0.749863
4890	0.704953	0.738863	0.71875	0.436569	0.797378	0.748322
4895	0.711275	0.717358	0.71375	0.422283	0.785797	0.746681
4900	0.71549	0.721966	0.718125	0.431016	0.789535	0.750691
4905	0.726027	0.721966	0.724375	0.441849	0.791954	0.757559
4910	0.717597	0.729647	0.7225	0.440538	0.794632	0.754153
4915	0.721812	0.737327	0.728125	0.452215	0.800234	0.759003
4920	0.696523	0.698925	0.6975	0.389518	0.771295	0.732004
4925	0.713383	0.741935	0.725	0.44806	0.801183	0.754738
4930	0.728135	0.714286	0.7225	0.436707	0.787913	0.756846
4935	0.717597	0.721966	0.719375	0.433175	0.790023	0.752071
4940	0.73235	0.708141	0.7225	0.435247	0.785311	0.757906
4945	0.719705	0.717358	0.71875	0.430929	0.787774	0.752203
4950	0.726027	0.695853	0.71375	0.416971	0.776776	0.750545
4955	0.719705	0.729647	0.72375	0.442695	0.795111	0.755531
4960	0.704953	0.729647	0.715	0.427672	0.791716	0.745819
4965	0.718651	0.721966	0.72	0.434256	0.790267	0.752759
4970	0.720759	0.72043	0.720625	0.434952	0.789838	0.753719
4975	0.737619	0.709677	0.72625	0.442214	0.787402	0.761697
4980	0.717597	0.721966	0.719375	0.433175	0.790023	0.752071
4985	0.711275	0.723502	0.71625	0.428183	0.789474	0.748337
4990	0.709168	0.728111	0.716875	0.430468	0.791765	0.748193
4995	0.730242	0.732719	0.73125	0.456464	0.799308	0.763216
5000	0.71549	0.728111	0.720625	0.43691	0.793224	0.752355

## Sheet: KNN (k=10)
Number of features	SN	SP	ACC	MCC	Precision	F1-measure
5	0.797682	0.866359	0.825625	0.653411	0.896919	0.844395
10	0.778714	0.884793	0.821875	0.651997	0.907862	0.838344
15	0.778714	0.90937	0.831875	0.676047	0.926065	0.846022
20	0.775553	0.898618	0.825625	0.662376	0.917706	0.840662
25	0.780822	0.88172	0.821875	0.651114	0.905868	0.83871
30	0.786091	0.880184	0.824375	0.654912	0.90534	0.841512
35	0.782929	0.875576	0.820625	0.647275	0.901699	0.838127
40	0.801897	0.840246	0.8175	0.632999	0.879769	0.83903
45	0.813488	0.823349	0.8175	0.629427	0.870349	0.840959
50	0.807165	0.840246	0.820625	0.638532	0.88046	0.842221
55	0.809273	0.83871	0.82125	0.639312	0.879725	0.84303
60	0.816649	0.840246	0.82625	0.648571	0.881684	0.847921
65	0.81138	0.837174	0.821875	0.640101	0.878995	0.843836
70	0.81138	0.834101	0.820625	0.637223	0.876993	0.842912
75	0.829294	0.847926	0.836875	0.669249	0.888262	0.857766
80	0.81138	0.84639	0.825625	0.648749	0.885057	0.846619
85	0.822972	0.849462	0.83375	0.663913	0.88851	0.854486
90	0.812434	0.850998	0.828125	0.654192	0.888249	0.848652
95	0.81981	0.83871	0.8275	0.650508	0.881087	0.849345
100	0.815595	0.841782	0.82625	0.648887	0.882554	0.847755
105	0.810327	0.840246	0.8225	0.641867	0.880871	0.844127
110	0.813488	0.829493	0.82	0.635158	0.874292	0.842795
115	0.817703	0.832565	0.82375	0.642527	0.876836	0.846238
120	0.817703	0.837174	0.825625	0.646824	0.879819	0.847624
125	0.822972	0.831029	0.82625	0.646755	0.876543	0.848913
130	0.817703	0.841782	0.8275	0.651128	0.882821	0.849015
135	0.813488	0.841782	0.825	0.646652	0.882286	0.846491
140	0.815595	0.837174	0.824375	0.644578	0.879545	0.846364
145	0.812434	0.817204	0.814375	0.622574	0.866292	0.838499
150	0.818757	0.807988	0.814375	0.620845	0.861419	0.839546
155	0.817703	0.834101	0.824375	0.643959	0.877828	0.846699
160	0.808219	0.824885	0.815	0.625239	0.870602	0.838251
165	0.815595	0.815668	0.815625	0.624544	0.865772	0.839935
170	0.81981	0.81874	0.819375	0.631944	0.868304	0.84336
175	0.81138	0.820276	0.815	0.624307	0.868095	0.83878
180	0.806112	0.829493	0.815625	0.62732	0.873288	0.838356
185	0.805058	0.829493	0.815	0.626206	0.873143	0.837719
190	0.809273	0.823349	0.815	0.624925	0.869762	0.838428
195	0.807165	0.83871	0.82	0.637088	0.879449	0.841758
200	0.808219	0.84639	0.82375	0.645423	0.88466	0.844714
205	0.807165	0.84639	0.823125	0.644316	0.884527	0.844077
210	0.81981	0.831029	0.824375	0.643356	0.876126	0.847033
215	0.813488	0.849462	0.828125	0.653858	0.887356	0.848818
220	0.818757	0.834101	0.825	0.645086	0.877966	0.847328
225	0.812434	0.83871	0.823125	0.642657	0.880137	0.844932
230	0.815595	0.841782	0.82625	0.648887	0.882554	0.847755
235	0.814542	0.841782	0.825625	0.647769	0.88242	0.847123
240	0.81981	0.837174	0.826875	0.649076	0.88009	0.848882
245	0.825079	0.83871	0.830625	0.656156	0.881757	0.852477
250	0.807165	0.844854	0.8225	0.642869	0.883506	0.843612
255	0.813488	0.852535	0.829375	0.656745	0.889401	0.849752
260	0.81138	0.841782	0.82375	0.644422	0.882016	0.845225
265	0.814542	0.84639	0.8275	0.652088	0.885452	0.848518
270	0.812434	0.849462	0.8275	0.652747	0.887227	0.848185
275	0.810327	0.849462	0.82625	0.65053	0.886967	0.846916
280	0.815595	0.847926	0.82875	0.654643	0.886598	0.849616
285	0.821918	0.834101	0.826875	0.648476	0.878378	0.849211
290	0.820864	0.829493	0.824375	0.64306	0.875281	0.8472
295	0.817703	0.840246	0.826875	0.649693	0.881818	0.848551
300	0.820864	0.840246	0.82875	0.653066	0.88222	0.850437
305	0.814542	0.840246	0.825	0.646331	0.881414	0.846659
310	0.81981	0.832565	0.825	0.644785	0.877114	0.847495
315	0.813488	0.866359	0.835	0.669776	0.898719	0.853982
320	0.818757	0.843318	0.82875	0.653685	0.883959	0.850109
325	0.806112	0.852535	0.825	0.649011	0.888502	0.845304
330	0.810327	0.83871	0.821875	0.640425	0.879863	0.843664
335	0.818757	0.852535	0.8325	0.662308	0.890034	0.852909
340	0.804004	0.872504	0.831875	0.665772	0.901891	0.850139
345	0.801897	0.875576	0.831875	0.666538	0.9038	0.849805
350	0.792413	0.872504	0.825	0.653909	0.900599	0.843049
355	0.801897	0.877112	0.8325	0.668006	0.904875	0.850279
360	0.83667	0.864823	0.848125	0.692868	0.900227	0.867286
365	0.829294	0.889401	0.85375	0.708048	0.916182	0.870575
370	0.824025	0.878648	0.84625	0.692394	0.908246	0.864088
375	0.830348	0.875576	0.84875	0.696166	0.906789	0.866887
380	0.822972	0.869432	0.841875	0.682615	0.901848	0.860606
385	0.826133	0.870968	0.844375	0.687391	0.903226	0.862961
390	0.826133	0.878648	0.8475	0.694606	0.908459	0.865342
395	0.830348	0.872504	0.8475	0.693289	0.904707	0.865934
400	0.831401	0.864823	0.845	0.687233	0.899658	0.864184
405	0.827187	0.875576	0.846875	0.692828	0.906467	0.865014
410	0.834563	0.867896	0.848125	0.693471	0.90205	0.866995
415	0.82824	0.87404	0.846875	0.692498	0.90553	0.865162
420	0.835616	0.877112	0.8525	0.703191	0.908362	0.870472
425	0.82824	0.869432	0.845	0.68818	0.902411	0.863736
430	0.834563	0.867896	0.848125	0.693471	0.90205	0.866995
435	0.832455	0.867896	0.846875	0.691223	0.901826	0.865753
440	0.822972	0.866359	0.840625	0.679729	0.89977	0.859659
445	0.835616	0.883257	0.855	0.708936	0.912543	0.872387
450	0.825079	0.867896	0.8425	0.683396	0.901036	0.861386
455	0.833509	0.858679	0.84375	0.683766	0.89581	0.863537
460	0.832455	0.870968	0.848125	0.694091	0.90389	0.866703
465	0.833509	0.867896	0.8475	0.692346	0.901938	0.866375
470	0.825079	0.866359	0.841875	0.681956	0.9	0.860913
475	0.838778	0.864823	0.849375	0.695132	0.900452	0.868522
480	0.834563	0.88172	0.85375	0.706382	0.911392	0.871287
485	0.832455	0.87404	0.849375	0.696962	0.905963	0.867655
490	0.833509	0.867896	0.8475	0.692346	0.901938	0.866375
495	0.829294	0.875576	0.848125	0.695052	0.906682	0.866263
500	0.834563	0.861751	0.845625	0.687752	0.897959	0.865101
505	0.82824	0.875576	0.8475	0.693939	0.906574	0.865639
510	0.833509	0.866359	0.846875	0.690914	0.900911	0.8659
515	0.833509	0.877112	0.85125	0.700953	0.908152	0.869231
520	0.848261	0.878648	0.860625	0.71816	0.910633	0.878342
525	0.832455	0.895545	0.858125	0.717149	0.920746	0.874377
530	0.837724	0.88172	0.855625	0.709736	0.911697	0.873147
535	0.832455	0.880184	0.851875	0.702713	0.910138	0.869565
540	0.821918	0.890937	0.85	0.701809	0.916569	0.866667
545	0.837724	0.883257	0.85625	0.711171	0.912744	0.873626
550	0.822972	0.892473	0.85125	0.704359	0.917744	0.867778
555	0.830348	0.897081	0.8575	0.716396	0.921637	0.873614
560	0.829294	0.90169	0.85875	0.719657	0.924794	0.874444
565	0.830348	0.897081	0.8575	0.716396	0.921637	0.873614
570	0.829294	0.897081	0.856875	0.715297	0.921546	0.872989
575	0.830348	0.884793	0.8525	0.704816	0.913094	0.869757
580	0.829294	0.897081	0.856875	0.715297	0.921546	0.872989
585	0.821918	0.90169	0.854375	0.712024	0.924171	0.87005
590	0.831401	0.910906	0.86375	0.730581	0.931523	0.878619
595	0.82824	0.894009	0.855	0.711295	0.919298	0.871397
600	0.829294	0.892473	0.855	0.710945	0.91832	0.871539
605	0.832455	0.892473	0.856875	0.714255	0.918605	0.873411
610	0.829294	0.894009	0.855625	0.712395	0.919393	0.872022
615	0.82824	0.906298	0.86	0.722934	0.927981	0.875278
620	0.827187	0.898618	0.85625	0.714558	0.922444	0.872222
625	0.834563	0.900154	0.86125	0.7237	0.924154	0.877076
630	0.837724	0.900154	0.863125	0.727014	0.924419	0.878939
635	0.831401	0.898618	0.85875	0.718946	0.922807	0.874723
640	0.82824	0.903226	0.85875	0.720019	0.925795	0.874305
645	0.838778	0.898618	0.863125	0.726678	0.923434	0.879072
650	0.837724	0.903226	0.864375	0.729906	0.926573	0.879911
655	0.832455	0.897081	0.85875	0.718598	0.92182	0.874862
660	0.829294	0.912442	0.863125	0.729863	0.932464	0.877858
665	0.83667	0.897081	0.86125	0.723018	0.922184	0.877348
670	0.834563	0.906298	0.86375	0.7295	0.928488	0.879023
675	0.82824	0.903226	0.85875	0.720019	0.925795	0.874305
680	0.831401	0.904762	0.86125	0.724757	0.927145	0.876667
685	0.774499	0.826421	0.795625	0.591471	0.866745	0.81803
690	0.770285	0.832565	0.795625	0.593043	0.870238	0.817216
695	0.777661	0.832565	0.8	0.600586	0.871311	0.821826
700	0.773446	0.826421	0.795	0.59039	0.866588	0.817372
705	0.781876	0.829493	0.80125	0.601994	0.869871	0.823529
710	0.767123	0.831029	0.793125	0.58835	0.868735	0.814773
715	0.76607	0.837174	0.795	0.593193	0.872749	0.815937
720	0.783983	0.815668	0.796875	0.591053	0.861111	0.820739
725	0.773446	0.834101	0.798125	0.597741	0.871734	0.819654
730	0.778714	0.826421	0.798125	0.595807	0.867371	0.820655
735	0.767123	0.821813	0.789375	0.579508	0.862559	0.812047
740	0.76607	0.827957	0.79125	0.584327	0.866508	0.813199
745	0.775553	0.827957	0.796875	0.59402	0.867925	0.819143
750	0.772392	0.812596	0.78875	0.576115	0.85731	0.812639
755	0.754478	0.806452	0.775625	0.551876	0.850356	0.799553
760	0.768177	0.795699	0.779375	0.555681	0.845708	0.80508
765	0.765016	0.803379	0.780625	0.559726	0.850117	0.805324
770	0.753425	0.71275	0.736875	0.461786	0.792683	0.772555
775	0.736565	0.735791	0.73625	0.465929	0.802526	0.768132
780	0.738672	0.709677	0.726875	0.443319	0.78764	0.762371
785	0.751317	0.726575	0.74125	0.472597	0.800224	0.775
790	0.762908	0.709677	0.74125	0.469019	0.79299	0.777658
795	0.747102	0.705069	0.73	0.447843	0.786903	0.766486
800	0.746048	0.705069	0.729375	0.446728	0.786667	0.765819
805	0.751317	0.714286	0.73625	0.460999	0.793103	0.771645
810	0.751317	0.715822	0.736875	0.462448	0.793987	0.772063
815	0.748156	0.697389	0.7275	0.441717	0.7828	0.765086
820	0.747102	0.698925	0.7275	0.442047	0.783425	0.764833
825	0.741834	0.697389	0.72375	0.435018	0.781354	0.761081
830	0.730242	0.717358	0.725	0.44182	0.790194	0.759036
835	0.756586	0.683564	0.726875	0.437738	0.777056	0.766684
840	0.727081	0.731183	0.72875	0.451739	0.797688	0.76075
845	0.748156	0.706605	0.73125	0.450408	0.788013	0.767568
850	0.760801	0.688172	0.73125	0.446602	0.780541	0.770544
855	0.74078	0.691244	0.720625	0.428097	0.777655	0.75877
860	0.754478	0.709677	0.73625	0.460014	0.79116	0.772384
865	0.738672	0.69278	0.72	0.427322	0.778024	0.757838
870	0.756586	0.703533	0.735	0.456483	0.788145	0.772043
875	0.751317	0.703533	0.731875	0.450867	0.786976	0.768733
880	0.755532	0.682028	0.725625	0.435163	0.775974	0.765617
885	0.748156	0.705069	0.730625	0.448959	0.78714	0.767153
890	0.742887	0.691244	0.721875	0.430329	0.778146	0.760108
895	0.759747	0.686636	0.73	0.444026	0.779459	0.769477
900	0.74921	0.697389	0.728125	0.442838	0.78304	0.765751
905	0.74921	0.682028	0.721875	0.428377	0.77451	0.76165
910	0.74078	0.695853	0.7225	0.432453	0.780244	0.76
915	0.739726	0.706605	0.72625	0.441515	0.786114	0.762215
920	0.735511	0.725038	0.73125	0.454602	0.795895	0.764513
925	0.753425	0.6851	0.725625	0.435782	0.777174	0.765115
930	0.752371	0.683564	0.724375	0.433208	0.776087	0.764045
935	0.750263	0.694316	0.7275	0.441067	0.781559	0.765591
940	0.752371	0.69278	0.728125	0.441872	0.781182	0.766506
945	0.746048	0.701997	0.728125	0.443828	0.784922	0.764992
950	0.74921	0.697389	0.728125	0.442838	0.78304	0.765751
955	0.73235	0.72043	0.7275	0.446932	0.792474	0.761227
960	0.743941	0.691244	0.7225	0.431447	0.77839	0.760776
965	0.750263	0.691244	0.72625	0.438176	0.779847	0.764769
970	0.729189	0.697389	0.71625	0.421731	0.778403	0.752992
975	0.753425	0.691244	0.728125	0.441555	0.780568	0.766756
980	0.739726	0.711214	0.728125	0.44588	0.788764	0.763458
985	0.739726	0.698925	0.723125	0.434246	0.781737	0.760152
990	0.750263	0.683564	0.723125	0.43095	0.775599	0.762721
995	0.724974	0.705069	0.716875	0.424647	0.781818	0.752324
1000	0.74078	0.688172	0.719375	0.425195	0.775938	0.757951
1005	0.748156	0.686636	0.723125	0.431589	0.776805	0.762211
1010	0.755532	0.708141	0.73625	0.459691	0.790518	0.772629
1015	0.752371	0.706605	0.73375	0.45488	0.78895	0.770227
1020	0.744995	0.708141	0.73	0.448516	0.788183	0.76598
1025	0.751317	0.694316	0.728125	0.442191	0.781798	0.766255
1030	0.750263	0.700461	0.73	0.446853	0.785006	0.767241
1035	0.748156	0.69278	0.725625	0.437375	0.78022	0.763852
1040	0.748156	0.6851	0.7225	0.430142	0.775956	0.761803
1045	0.74078	0.711214	0.72875	0.446986	0.789001	0.76413
1050	0.743941	0.708141	0.729375	0.447405	0.787946	0.765312
1055	0.747102	0.711214	0.7325	0.453643	0.790412	0.768147
1060	0.752371	0.715822	0.7375	0.463564	0.794216	0.772727
1065	0.734457	0.725038	0.730625	0.453507	0.795662	0.763836
1070	0.735511	0.717358	0.728125	0.447301	0.791383	0.762425
1075	0.743941	0.72043	0.734375	0.459031	0.795045	0.768645
1080	0.747102	0.71275	0.733125	0.455094	0.791295	0.768564
1085	0.75764	0.701997	0.735	0.456168	0.787514	0.772288
1090	0.747102	0.721966	0.736875	0.463805	0.796629	0.771071
1095	0.759747	0.703533	0.736875	0.459867	0.78884	0.77402
1100	0.759747	0.701997	0.73625	0.458426	0.787978	0.773605
1105	0.747102	0.711214	0.7325	0.453643	0.790412	0.768147
1110	0.743941	0.686636	0.720625	0.4271	0.775824	0.759548
1115	0.742887	0.715822	0.731875	0.453562	0.792135	0.766721
1120	0.761855	0.697389	0.735625	0.456371	0.78587	0.773676
1125	0.765016	0.697389	0.7375	0.45978	0.786566	0.775641
1130	0.747102	0.717358	0.735	0.459448	0.793953	0.769815
1135	0.754478	0.715822	0.73875	0.465798	0.794673	0.774054
1140	0.761855	0.697389	0.735625	0.456371	0.78587	0.773676
1145	0.743941	0.709677	0.73	0.448857	0.788827	0.765727
1150	0.755532	0.714286	0.73875	0.465471	0.79402	0.774298
1155	0.758693	0.715822	0.74125	0.470281	0.79558	0.776699
1160	0.748156	0.698925	0.728125	0.443165	0.783664	0.765499
1165	0.750263	0.703533	0.73125	0.449747	0.78674	0.768069
1170	0.754478	0.708141	0.735625	0.458568	0.790287	0.771968
1175	0.743941	0.683564	0.719375	0.424202	0.774123	0.758732
1180	0.756586	0.686636	0.728125	0.44062	0.778742	0.767504
1185	0.736565	0.711214	0.72625	0.442568	0.78805	0.761438
1190	0.742887	0.705069	0.7275	0.44339	0.785953	0.763814
1195	0.741834	0.717358	0.731875	0.453911	0.792793	0.766467
1200	0.751317	0.709677	0.734375	0.456655	0.790466	0.770394
1205	0.74921	0.705069	0.73125	0.450076	0.787375	0.767819
1210	0.758693	0.711214	0.739375	0.46595	0.792952	0.775444
1215	0.744995	0.721966	0.735625	0.461591	0.796171	0.769733
1220	0.755532	0.732719	0.74625	0.482842	0.804714	0.779348
1225	0.738672	0.725038	0.733125	0.457892	0.796591	0.766539
1230	0.746048	0.709677	0.73125	0.45108	0.789298	0.767064
1235	0.754478	0.711214	0.736875	0.461459	0.792035	0.772801
1240	0.753425	0.71275	0.736875	0.461786	0.792683	0.772555
1245	0.741834	0.723502	0.734375	0.459735	0.79638	0.76814
1250	0.743941	0.708141	0.729375	0.447405	0.787946	0.765312
1255	0.759747	0.728111	0.746875	0.482959	0.802895	0.780726
1260	0.741834	0.700461	0.725	0.437921	0.783092	0.761905
1265	0.76607	0.706605	0.741875	0.46954	0.791939	0.77879
1270	0.751317	0.706605	0.733125	0.45376	0.788717	0.769563
1275	0.752371	0.726575	0.741875	0.473708	0.800448	0.775665
1280	0.743941	0.734255	0.74	0.472136	0.803185	0.772429
1285	0.768177	0.688172	0.735625	0.454595	0.782189	0.77512
1290	0.752371	0.701997	0.731875	0.450542	0.786344	0.768982
1295	0.74078	0.725038	0.734375	0.460091	0.797052	0.767886
1300	0.746048	0.700461	0.7275	0.442378	0.784053	0.764579
1305	0.741834	0.71275	0.73	0.449547	0.790123	0.765217
1310	0.751317	0.731183	0.743125	0.476952	0.802928	0.776266
1315	0.74921	0.71275	0.734375	0.45732	0.791759	0.769897
1320	0.751317	0.706605	0.733125	0.45376	0.788717	0.769563
1325	0.753425	0.703533	0.733125	0.45311	0.787445	0.770059
1330	0.750263	0.726575	0.740625	0.471488	0.8	0.774334
1335	0.739726	0.705069	0.725625	0.440061	0.785235	0.761801
1340	0.752371	0.703533	0.7325	0.451988	0.787211	0.769397
1345	0.751317	0.706605	0.733125	0.45376	0.788717	0.769563
1350	0.747102	0.714286	0.73375	0.456545	0.792179	0.76898
1355	0.752371	0.72043	0.739375	0.467909	0.796875	0.773984
1360	0.737619	0.721966	0.73125	0.453876	0.794552	0.765027
1365	0.746048	0.714286	0.733125	0.455434	0.791946	0.768313
1370	0.74921	0.728111	0.740625	0.471832	0.800676	0.774088
1375	0.754478	0.709677	0.73625	0.460014	0.79116	0.772384
1380	0.747102	0.717358	0.735	0.459448	0.793953	0.769815
1385	0.74921	0.706605	0.731875	0.451524	0.788248	0.768233
1390	0.751317	0.701997	0.73125	0.44942	0.786108	0.768319
1395	0.75764	0.701997	0.735	0.456168	0.787514	0.772288
1400	0.74921	0.717358	0.73625	0.46167	0.794413	0.77115
1405	0.756586	0.705069	0.735625	0.457927	0.789011	0.772458
1410	0.753425	0.717358	0.73875	0.466128	0.795328	0.77381
1415	0.742887	0.717358	0.7325	0.455017	0.793026	0.767138
1420	0.754478	0.703533	0.73375	0.454233	0.787679	0.770721
1425	0.747102	0.708141	0.73125	0.450743	0.788654	0.767316
1430	0.75764	0.695853	0.7325	0.4504	0.784079	0.770632
1435	0.767123	0.706605	0.7425	0.470676	0.792165	0.779443
1440	0.747102	0.721966	0.736875	0.463805	0.796629	0.771071
1445	0.741834	0.717358	0.731875	0.453911	0.792793	0.766467
1450	0.746048	0.72043	0.735625	0.461244	0.795506	0.769984
1455	0.750263	0.715822	0.73625	0.461334	0.793757	0.771398
1460	0.765016	0.703533	0.74	0.465529	0.789989	0.777302
1465	0.751317	0.72043	0.73875	0.466796	0.796648	0.773319
1470	0.73235	0.726575	0.73	0.452783	0.796105	0.762898
1475	0.751317	0.714286	0.73625	0.460999	0.793103	0.771645
1480	0.758693	0.6851	0.72875	0.44145	0.778378	0.76841
1485	0.742887	0.72043	0.73375	0.457926	0.794814	0.767974
1490	0.746048	0.735791	0.741875	0.475793	0.804545	0.774194
1495	0.753425	0.726575	0.7425	0.47482	0.800672	0.77633
1500	0.763962	0.686636	0.7325	0.448584	0.780409	0.772098
1505	0.760801	0.701997	0.736875	0.459557	0.78821	0.774263
1510	0.753425	0.703533	0.733125	0.45311	0.787445	0.770059
1515	0.755532	0.706605	0.735625	0.458246	0.789648	0.772213
1520	0.748156	0.717358	0.735625	0.460559	0.794183	0.770483
1525	0.746048	0.706605	0.73	0.448178	0.787542	0.766234
1530	0.760801	0.706605	0.73875	0.463878	0.7908	0.77551
1535	0.751317	0.731183	0.743125	0.476952	0.802928	0.776266
1540	0.744995	0.729647	0.73875	0.468867	0.80068	0.771834
1545	0.750263	0.689708	0.725625	0.43673	0.778993	0.764359
1550	0.758693	0.711214	0.739375	0.46595	0.792952	0.775444
1555	0.760801	0.689708	0.731875	0.448041	0.781385	0.770956
1560	0.754478	0.700461	0.7325	0.451345	0.78595	0.769892
1565	0.755532	0.715822	0.739375	0.466917	0.7949	0.774716
1570	0.744995	0.703533	0.728125	0.444163	0.785556	0.764738
1575	0.753425	0.698925	0.73125	0.448775	0.784852	0.768817
1580	0.748156	0.731183	0.74125	0.473632	0.80226	0.774264
1585	0.752371	0.714286	0.736875	0.462116	0.793333	0.772309
1590	0.75764	0.703533	0.735625	0.45761	0.788377	0.772703
1595	0.747102	0.71275	0.733125	0.455094	0.791295	0.768564
1600	0.736565	0.725038	0.731875	0.455697	0.796128	0.765189
1605	0.741834	0.729647	0.736875	0.465564	0.8	0.76982
1610	0.74921	0.740399	0.745625	0.483465	0.807955	0.777474
1615	0.734457	0.731183	0.733125	0.459357	0.799312	0.765513
1620	0.758693	0.703533	0.73625	0.458738	0.788609	0.773362
1625	0.755532	0.714286	0.73875	0.465471	0.79402	0.774298
1630	0.748156	0.697389	0.7275	0.441717	0.7828	0.765086
1635	0.741834	0.72043	0.733125	0.456822	0.794582	0.767302
1640	0.733404	0.726575	0.730625	0.453875	0.796339	0.763577
1645	0.753425	0.700461	0.731875	0.45022	0.785714	0.769231
1650	0.74921	0.698925	0.72875	0.444285	0.783903	0.766164
1655	0.763962	0.701997	0.73875	0.462956	0.788901	0.776231
1660	0.746048	0.706605	0.73	0.448178	0.787542	0.766234
1665	0.758693	0.711214	0.739375	0.46595	0.792952	0.775444
1670	0.755532	0.715822	0.739375	0.466917	0.7949	0.774716
1675	0.754478	0.725038	0.7425	0.474484	0.8	0.776573
1680	0.765016	0.715822	0.745	0.477038	0.796926	0.780645
1685	0.75764	0.709677	0.738125	0.463382	0.79185	0.774367
1690	0.735511	0.729647	0.733125	0.458986	0.798627	0.765771
1695	0.752371	0.735791	0.745625	0.482416	0.805869	0.778202
1700	0.758693	0.708141	0.738125	0.463064	0.791209	0.77461
1705	0.750263	0.714286	0.735625	0.459884	0.792873	0.77098
1710	0.74921	0.714286	0.735	0.45877	0.792642	0.770314
1715	0.738672	0.708141	0.72625	0.441863	0.786756	0.761957
1720	0.744995	0.72043	0.735	0.460137	0.795276	0.769314
1725	0.746048	0.717358	0.734375	0.458339	0.793722	0.769147
1730	0.759747	0.711214	0.74	0.467076	0.793179	0.776103
1735	0.738672	0.718894	0.730625	0.452059	0.792986	0.764866
1740	0.74921	0.708141	0.7325	0.452973	0.789123	0.768649
1745	0.756586	0.737327	0.74875	0.488302	0.807649	0.781284
1750	0.75764	0.723502	0.74375	0.476385	0.799778	0.778139
1755	0.747102	0.714286	0.73375	0.456545	0.792179	0.76898
1760	0.74921	0.72043	0.7375	0.464572	0.796193	0.771987
1765	0.746048	0.735791	0.741875	0.475793	0.804545	0.774194
1770	0.76607	0.703533	0.740625	0.466666	0.790217	0.777956
1775	0.752371	0.708141	0.734375	0.456327	0.789823	0.770642
1780	0.752371	0.717358	0.738125	0.465012	0.7951	0.773146
1785	0.735511	0.731183	0.73375	0.460449	0.799542	0.766191
1790	0.75764	0.71275	0.739375	0.46627	0.793598	0.775202
1795	0.760801	0.701997	0.736875	0.459557	0.78821	0.774263
1800	0.763962	0.717358	0.745	0.47735	0.79758	0.780409
1805	0.751317	0.714286	0.73625	0.460999	0.793103	0.771645
1810	0.74078	0.703533	0.725625	0.439716	0.784598	0.76206
1815	0.744995	0.721966	0.735625	0.461591	0.796171	0.769733
1820	0.74921	0.721966	0.738125	0.466023	0.797085	0.772406
1825	0.74921	0.731183	0.741875	0.474738	0.802483	0.774932
1830	0.742887	0.729647	0.7375	0.466664	0.800227	0.770492
1835	0.739726	0.71275	0.72875	0.447335	0.789651	0.763874
1840	0.746048	0.694316	0.725	0.436582	0.780595	0.762931
1845	0.761855	0.708141	0.74	0.466449	0.791895	0.776584
1850	0.758693	0.723502	0.744375	0.477504	0.8	0.778799
1855	0.744995	0.705069	0.72875	0.445614	0.786429	0.765152
1860	0.758693	0.725038	0.745	0.478949	0.80089	0.779221
1865	0.753425	0.721966	0.740625	0.470472	0.797991	0.775068
1870	0.748156	0.729647	0.740625	0.472178	0.801354	0.773842
1875	0.755532	0.721966	0.741875	0.472703	0.798441	0.776394
1880	0.752371	0.718894	0.73875	0.46646	0.795987	0.773564
1885	0.754478	0.71275	0.7375	0.462905	0.792913	0.773218
1890	0.753425	0.726575	0.7425	0.47482	0.800672	0.77633
1895	0.746048	0.714286	0.733125	0.455434	0.791946	0.768313
1900	0.748156	0.708141	0.731875	0.451857	0.788889	0.767983
1905	0.74078	0.729647	0.73625	0.464465	0.799772	0.769147
1910	0.75764	0.700461	0.734375	0.454725	0.786652	0.771873
1915	0.743941	0.725038	0.73625	0.463396	0.79774	0.769902
1920	0.74921	0.709677	0.733125	0.454422	0.79	0.769064
1925	0.755532	0.705069	0.735	0.456802	0.788779	0.771798
1930	0.751317	0.728111	0.741875	0.474048	0.801124	0.775421
1935	0.753425	0.711214	0.73625	0.460339	0.791805	0.772138
1940	0.761855	0.71275	0.741875	0.470771	0.794505	0.777838
1945	0.769231	0.703533	0.7425	0.470081	0.790899	0.779915
1950	0.744995	0.705069	0.72875	0.445614	0.786429	0.765152
1955	0.746048	0.728111	0.73875	0.468514	0.8	0.772083
1960	0.751317	0.745008	0.74875	0.490036	0.811149	0.780088
1965	0.736565	0.714286	0.7275	0.445483	0.789831	0.762268
1970	0.748156	0.708141	0.731875	0.451857	0.788889	0.767983
1975	0.752371	0.700461	0.73125	0.449096	0.785479	0.768568
1980	0.760801	0.695853	0.734375	0.453797	0.784783	0.772606
1985	0.754478	0.723502	0.741875	0.473035	0.799107	0.776152
1990	0.739726	0.726575	0.734375	0.460449	0.797727	0.767633
1995	0.75764	0.715822	0.740625	0.469158	0.795354	0.776039
2000	0.752371	0.69278	0.728125	0.441872	0.781182	0.766506
2005	0.762908	0.708141	0.740625	0.467579	0.792123	0.777241
2010	0.76607	0.708141	0.7425	0.470977	0.792803	0.779207
2015	0.746048	0.701997	0.728125	0.443828	0.784922	0.764992
2020	0.739726	0.715822	0.73	0.450247	0.791432	0.764706
2025	0.743941	0.705069	0.728125	0.444501	0.786192	0.764483
2030	0.761855	0.709677	0.740625	0.467889	0.792763	0.777002
2035	0.753425	0.734255	0.745625	0.482072	0.80518	0.778443
2040	0.756586	0.718894	0.74125	0.470928	0.796892	0.776216
2045	0.759747	0.701997	0.73625	0.458426	0.787978	0.773605
2050	0.758693	0.691244	0.73125	0.44721	0.781759	0.770053
2055	0.761855	0.695853	0.735	0.454932	0.785016	0.773262
2060	0.756586	0.728111	0.745	0.479609	0.802235	0.778742
2065	0.752371	0.71275	0.73625	0.460668	0.792453	0.771892
2070	0.756586	0.731183	0.74625	0.482505	0.804031	0.779587
2075	0.759747	0.708141	0.73875	0.464191	0.791438	0.775269
2080	0.762908	0.705069	0.739375	0.4647	0.790393	0.776408
2085	0.759747	0.689708	0.73125	0.446905	0.781148	0.770299
2090	0.747102	0.728111	0.739375	0.469619	0.800226	0.772752
2095	0.765016	0.711214	0.743125	0.472721	0.794311	0.779388
2100	0.754478	0.706605	0.735	0.457123	0.789416	0.771552
2105	0.755532	0.714286	0.73875	0.465471	0.79402	0.774298
2110	0.753425	0.69278	0.72875	0.442998	0.781421	0.767167
2115	0.759747	0.715822	0.741875	0.471404	0.795806	0.777358
2120	0.750263	0.728111	0.74125	0.472939	0.8009	0.774755
2125	0.751317	0.718894	0.738125	0.465346	0.795759	0.7729
2130	0.748156	0.708141	0.731875	0.451857	0.788889	0.767983
2135	0.762908	0.689708	0.733125	0.450317	0.781857	0.772267
2140	0.746048	0.714286	0.733125	0.455434	0.791946	0.768313
2145	0.753425	0.735791	0.74625	0.483523	0.806088	0.778867
2150	0.752371	0.715822	0.7375	0.463564	0.794216	0.772727
2155	0.744995	0.729647	0.73875	0.468867	0.80068	0.771834
2160	0.767123	0.701997	0.740625	0.466367	0.789588	0.778193
2165	0.746048	0.717358	0.734375	0.458339	0.793722	0.769147
2170	0.74921	0.703533	0.730625	0.448628	0.786504	0.767404
2175	0.761855	0.695853	0.735	0.454932	0.785016	0.773262
2180	0.755532	0.721966	0.741875	0.472703	0.798441	0.776394
2185	0.753425	0.735791	0.74625	0.483523	0.806088	0.778867
2190	0.746048	0.723502	0.736875	0.464151	0.797297	0.770822
2195	0.760801	0.721966	0.745	0.478301	0.799557	0.779698
2200	0.755532	0.718894	0.740625	0.46981	0.796667	0.775554
2205	0.737619	0.721966	0.73125	0.453876	0.794552	0.765027
2210	0.768177	0.705069	0.7425	0.470377	0.791531	0.779679
2215	0.767123	0.71275	0.745	0.476424	0.795628	0.781116
2220	0.755532	0.728111	0.744375	0.478495	0.802013	0.778079
2225	0.748156	0.709677	0.7325	0.453307	0.789766	0.768398
2230	0.752371	0.711214	0.735625	0.459221	0.791574	0.771475
2235	0.758693	0.705069	0.736875	0.46018	0.789474	0.773778
2240	0.760801	0.721966	0.745	0.478301	0.799557	0.779698
2245	0.759747	0.728111	0.746875	0.482959	0.802895	0.780726
2250	0.744995	0.72043	0.735	0.460137	0.795276	0.769314
2255	0.738672	0.715822	0.729375	0.449144	0.791196	0.764033
2260	0.748156	0.711214	0.733125	0.454757	0.790646	0.768814
2265	0.755532	0.708141	0.73625	0.459691	0.790518	0.772629
2270	0.752371	0.706605	0.73375	0.45488	0.78895	0.770227
2275	0.746048	0.714286	0.733125	0.455434	0.791946	0.768313
2280	0.754478	0.718894	0.74	0.468692	0.79644	0.774892
2285	0.760801	0.688172	0.73125	0.446602	0.780541	0.770544
2290	0.759747	0.731183	0.748125	0.485851	0.804688	0.781572
2295	0.747102	0.708141	0.73125	0.450743	0.788654	0.767316
2300	0.755532	0.703533	0.734375	0.455358	0.787912	0.771382
2305	0.758693	0.698925	0.734375	0.454413	0.786026	0.772118
2310	0.755532	0.709677	0.736875	0.461135	0.791391	0.773046
2315	0.760801	0.697389	0.735	0.455237	0.785637	0.773019
2320	0.771338	0.682028	0.735	0.452313	0.779553	0.775424
2325	0.777661	0.695853	0.744375	0.4721	0.788462	0.783024
2330	0.779768	0.691244	0.74375	0.470131	0.786397	0.783069
2335	0.778714	0.686636	0.74125	0.464692	0.783669	0.781184
2340	0.759747	0.700461	0.735625	0.456985	0.787118	0.77319
2345	0.769231	0.695853	0.739375	0.462909	0.786638	0.777837
2350	0.76607	0.714286	0.745	0.47673	0.796276	0.780881
2355	0.76607	0.675883	0.729375	0.440828	0.775053	0.770535
2360	0.761855	0.6851	0.730625	0.444865	0.779095	0.770378
2365	0.762908	0.701997	0.738125	0.461822	0.788671	0.775576
2370	0.767123	0.703533	0.74125	0.467803	0.790445	0.77861
2375	0.767123	0.689708	0.735625	0.454884	0.782796	0.77488
2380	0.763962	0.6851	0.731875	0.447148	0.77957	0.771687
2385	0.761855	0.663594	0.721875	0.424749	0.767516	0.764675
2390	0.756586	0.677419	0.724375	0.431976	0.773707	0.765051
2395	0.75764	0.678955	0.725625	0.434554	0.774784	0.766116
2400	0.765016	0.662058	0.723125	0.426769	0.767442	0.766227
2405	0.770285	0.663594	0.726875	0.433984	0.769474	0.769879
2410	0.771338	0.665131	0.728125	0.436574	0.770526	0.770932
2415	0.768177	0.675883	0.730625	0.443128	0.775532	0.771837
2420	0.739726	0.691244	0.72	0.426983	0.777409	0.758099
2425	0.767123	0.674347	0.729375	0.440544	0.774468	0.770778
2430	0.770285	0.697389	0.740625	0.465487	0.787716	0.778903
2435	0.763962	0.6851	0.731875	0.447148	0.77957	0.771687
2440	0.768177	0.688172	0.735625	0.454595	0.782189	0.77512
2445	0.76607	0.672811	0.728125	0.43796	0.773404	0.769719
2450	0.765016	0.675883	0.72875	0.439679	0.774813	0.769883
2455	0.765016	0.698925	0.738125	0.461217	0.787419	0.776056
2460	0.756586	0.674347	0.723125	0.429096	0.772043	0.764236
2465	0.759747	0.691244	0.731875	0.448344	0.781996	0.770711
2470	0.74921	0.686636	0.72375	0.432714	0.777049	0.762876
2475	0.758693	0.669739	0.7225	0.42706	0.770053	0.764331
2480	0.762908	0.697389	0.73625	0.457506	0.786102	0.774332
2485	0.753425	0.695853	0.73	0.445886	0.783133	0.767991
2490	0.755532	0.682028	0.725625	0.435163	0.775974	0.765617
2495	0.75764	0.678955	0.725625	0.434554	0.774784	0.766116
2500	0.762908	0.6851	0.73125	0.446006	0.779333	0.771033
2505	0.762908	0.668203	0.724375	0.430206	0.770213	0.766543
2510	0.772392	0.680492	0.735	0.452036	0.778959	0.775661
2515	0.756586	0.677419	0.724375	0.431976	0.773707	0.765051
2520	0.756586	0.680492	0.725625	0.434857	0.775378	0.765867
2525	0.772392	0.665131	0.72875	0.437735	0.770768	0.771579
2530	0.76607	0.674347	0.72875	0.439394	0.774228	0.770127
2535	0.754478	0.675883	0.7225	0.428262	0.772384	0.763326
2540	0.752371	0.678955	0.7225	0.428879	0.773564	0.762821
2545	0.752371	0.6851	0.725	0.434652	0.776931	0.764454
2550	0.753425	0.680492	0.72375	0.431454	0.774648	0.763889
2555	0.75764	0.678955	0.725625	0.434554	0.774784	0.766116
2560	0.773446	0.680492	0.735625	0.453191	0.779193	0.776309
2565	0.763962	0.683564	0.73125	0.445711	0.778733	0.771277
2570	0.772392	0.695853	0.74125	0.466346	0.787325	0.779787
2575	0.765016	0.678955	0.73	0.442549	0.776471	0.770701
2580	0.768177	0.678955	0.731875	0.445994	0.777186	0.772655
2585	0.771338	0.671275	0.730625	0.442297	0.773784	0.772559
2590	0.763962	0.694316	0.735625	0.455768	0.784632	0.774159
2595	0.765016	0.69278	0.735625	0.455471	0.784017	0.7744
2600	0.790306	0.678955	0.745	0.470435	0.782065	0.786164
2605	0.777661	0.65745	0.72875	0.436427	0.76795	0.772775
2610	0.781876	0.623656	0.7175	0.409788	0.751773	0.766529
2615	0.770285	0.642089	0.718125	0.41395	0.758299	0.764245
2620	0.769231	0.609831	0.704375	0.382689	0.74187	0.755303
2625	0.771338	0.635945	0.71625	0.409396	0.755418	0.763295
2630	0.762908	0.639017	0.7125	0.402931	0.754953	0.75891
2635	0.768177	0.639017	0.715625	0.40875	0.756224	0.762154
2640	0.786091	0.623656	0.72	0.414566	0.752775	0.769072
2645	0.761855	0.608295	0.699375	0.373023	0.739264	0.750389
2650	0.782929	0.608295	0.711875	0.396722	0.744489	0.763225
2655	0.770285	0.626728	0.711875	0.399633	0.750513	0.76027
2660	0.782929	0.603687	0.71	0.39244	0.742258	0.762051
2665	0.794521	0.611367	0.72	0.412845	0.748759	0.770961
2670	0.773446	0.634409	0.716875	0.410313	0.755144	0.764185
2675	0.765016	0.623656	0.7075	0.390905	0.747683	0.75625
2680	0.771338	0.625192	0.711875	0.399377	0.75	0.760519
2685	0.777661	0.640553	0.721875	0.420735	0.759259	0.76835
2690	0.788198	0.606759	0.714375	0.401313	0.74502	0.766001
2695	0.770285	0.626728	0.711875	0.399633	0.750513	0.76027
2700	0.776607	0.614439	0.710625	0.395273	0.745951	0.760971
2705	0.763962	0.637481	0.7125	0.402657	0.754422	0.759162
2710	0.783983	0.611367	0.71375	0.400774	0.746239	0.764645
2715	0.76607	0.634409	0.7125	0.402117	0.753368	0.759666
2720	0.75764	0.639017	0.709375	0.397144	0.753669	0.755649
2725	0.786091	0.609831	0.714375	0.401751	0.746	0.765521
2730	0.783983	0.637481	0.724375	0.424987	0.759184	0.771384
2735	0.767123	0.612903	0.704375	0.383203	0.742857	0.754795
2740	0.767123	0.631336	0.711875	0.400416	0.752066	0.75952
2745	0.780822	0.631336	0.72	0.415727	0.755352	0.767876
2750	0.781876	0.635945	0.7225	0.421188	0.757916	0.76971
2755	0.761855	0.626728	0.706875	0.390278	0.748447	0.755091
2760	0.781876	0.62212	0.716875	0.408363	0.751012	0.766133
2765	0.782929	0.619048	0.71625	0.406705	0.749748	0.765979
2770	0.776607	0.632873	0.718125	0.412419	0.755123	0.765714
2775	0.793467	0.625192	0.725	0.424402	0.755266	0.773895
2780	0.76607	0.634409	0.7125	0.402117	0.753368	0.759666
2785	0.772392	0.615975	0.70875	0.391965	0.745677	0.758799
2790	0.780822	0.614439	0.713125	0.400037	0.746976	0.763524
2795	0.774499	0.632873	0.716875	0.410061	0.75462	0.764431
2800	0.774499	0.620584	0.711875	0.398623	0.748473	0.761264
2805	0.769231	0.642089	0.7175	0.412782	0.758048	0.763598
2810	0.762908	0.634409	0.710625	0.398623	0.752599	0.757718
2815	0.763962	0.652842	0.71875	0.417006	0.762355	0.763158
2820	0.776607	0.637481	0.72	0.416702	0.757451	0.766909
2825	0.772392	0.645161	0.720625	0.419149	0.760373	0.766336
2830	0.778714	0.625192	0.71625	0.407648	0.75178	0.76501
2835	0.775553	0.62212	0.713125	0.401236	0.749491	0.762299
2840	0.776607	0.625192	0.715	0.405278	0.751274	0.763731
2845	0.779768	0.6298	0.71875	0.413114	0.754332	0.766839
2850	0.775553	0.651306	0.725	0.428376	0.764278	0.769874
2855	0.777661	0.637481	0.720625	0.417881	0.7577	0.767551
2860	0.768177	0.6298	0.711875	0.400153	0.751546	0.759771
2865	0.789252	0.614439	0.718125	0.409635	0.749	0.768599
2870	0.760801	0.652842	0.716875	0.413543	0.761603	0.761202
2875	0.783983	0.609831	0.713125	0.399348	0.745491	0.764253
2880	0.774499	0.608295	0.706875	0.387174	0.742424	0.758123
2885	0.770285	0.635945	0.715625	0.408224	0.755165	0.76265
2890	0.777661	0.637481	0.720625	0.417881	0.7577	0.767551
2895	0.76607	0.62212	0.7075	0.39064	0.747174	0.756504
2900	0.780822	0.617512	0.714375	0.402891	0.748485	0.764312
2905	0.790306	0.6298	0.725	0.425047	0.756811	0.773196
2910	0.760801	0.626728	0.70625	0.389114	0.748187	0.754441
2915	0.777661	0.625192	0.715625	0.406462	0.751527	0.764371
2920	0.759747	0.619048	0.7025	0.38076	0.744066	0.751825
2925	0.769231	0.634409	0.714375	0.405621	0.754132	0.761607
2930	0.783983	0.645161	0.7275	0.4321	0.763077	0.773389
2935	0.776607	0.6298	0.716875	0.409563	0.753579	0.76492
2940	0.755532	0.639017	0.708125	0.394838	0.753151	0.75434
2945	0.775553	0.642089	0.72125	0.419809	0.759546	0.767466
2950	0.768177	0.635945	0.714375	0.405885	0.754658	0.761358
2955	0.775553	0.619048	0.711875	0.398376	0.747967	0.761511
2960	0.76607	0.62212	0.7075	0.39064	0.747174	0.756504
2965	0.772392	0.609831	0.70625	0.386235	0.742655	0.757231
2970	0.776607	0.648233	0.724375	0.426694	0.76294	0.769713
2975	0.788198	0.623656	0.72125	0.416963	0.753273	0.77034
2980	0.776607	0.615975	0.71125	0.396703	0.746707	0.761364
2985	0.780822	0.6298	0.719375	0.414301	0.754582	0.767478
2990	0.772392	0.635945	0.716875	0.410569	0.75567	0.76394
2995	0.776607	0.609831	0.70875	0.390983	0.743693	0.759794
3000	0.783983	0.631336	0.721875	0.419293	0.756098	0.769788
3005	0.762908	0.626728	0.7075	0.391443	0.748707	0.755741
3010	0.788198	0.620584	0.72	0.41412	0.751759	0.769547
3015	0.769231	0.635945	0.715	0.407054	0.754912	0.762004
3020	0.773446	0.619048	0.710625	0.39601	0.747454	0.760228
3025	0.780822	0.631336	0.72	0.415727	0.755352	0.767876
3030	0.762908	0.617512	0.70375	0.382822	0.74409	0.753382
3035	0.758693	0.642089	0.71125	0.401175	0.755509	0.757098
3040	0.786091	0.62212	0.719375	0.413143	0.752016	0.768676
3045	0.773446	0.631336	0.715625	0.407454	0.753593	0.763391
3050	0.769231	0.617512	0.7075	0.389859	0.745659	0.757261
3055	0.774499	0.625192	0.71375	0.402913	0.750766	0.762448
3060	0.771338	0.632873	0.715	0.406534	0.753862	0.7625
3065	0.781876	0.640553	0.724375	0.425461	0.760246	0.770909
3070	0.788198	0.620584	0.72	0.41412	0.751759	0.769547
3075	0.770285	0.637481	0.71625	0.409655	0.755946	0.763048
3080	0.770285	0.631336	0.71375	0.403929	0.752832	0.761458
3085	0.785037	0.62212	0.71875	0.411945	0.751766	0.768041
3090	0.777661	0.631336	0.718125	0.412173	0.754601	0.765957
3095	0.760801	0.62212	0.704375	0.384801	0.745868	0.75326
3100	0.786091	0.64977	0.730625	0.438737	0.765914	0.775871
3105	0.76607	0.643625	0.71625	0.41072	0.758081	0.762055
3110	0.780822	0.623656	0.716875	0.408597	0.751521	0.765891
3115	0.780822	0.645161	0.725625	0.428552	0.762346	0.771473
3120	0.771338	0.62212	0.710625	0.396513	0.748466	0.75973
3125	0.782929	0.628264	0.72	0.415254	0.754315	0.768356
3130	0.770285	0.635945	0.715625	0.408224	0.755165	0.76265
3135	0.780822	0.628264	0.71875	0.412875	0.753815	0.767081
3140	0.762908	0.617512	0.70375	0.382822	0.74409	0.753382
3145	0.763962	0.6298	0.709375	0.39548	0.750518	0.75718
3150	0.75764	0.645161	0.711875	0.402898	0.756842	0.757241
3155	0.763962	0.635945	0.711875	0.401222	0.753638	0.758765
3160	0.775553	0.62212	0.713125	0.401236	0.749491	0.762299
3165	0.777661	0.623656	0.715	0.405034	0.750763	0.763975
3170	0.772392	0.599078	0.701875	0.3762	0.737425	0.754503
3175	0.781876	0.625192	0.718125	0.411214	0.752535	0.766925
3180	0.770285	0.634409	0.715	0.406792	0.754386	0.762252
3185	0.773446	0.62212	0.711875	0.398872	0.74898	0.761016
3190	0.762908	0.632873	0.71	0.397187	0.751817	0.757322
3195	0.783983	0.617512	0.71625	0.406476	0.749245	0.76622
3200	0.782929	0.615975	0.715	0.403854	0.748238	0.765191
3205	0.777661	0.6298	0.7175	0.410745	0.75383	0.76556
3210	0.759747	0.615975	0.70125	0.377882	0.742533	0.751042
3215	0.762908	0.625192	0.706875	0.390006	0.747934	0.755347
3220	0.74921	0.651306	0.709375	0.399496	0.757996	0.753577
3225	0.777661	0.646697	0.724375	0.426442	0.762397	0.769953
3230	0.765016	0.606759	0.700625	0.375105	0.739308	0.751942
3235	0.780822	0.635945	0.721875	0.420003	0.757669	0.769071
3240	0.768177	0.635945	0.714375	0.405885	0.754658	0.761358
3245	0.775553	0.611367	0.70875	0.391225	0.744186	0.759546
3250	0.773446	0.615975	0.709375	0.393147	0.745935	0.759441
3255	0.762908	0.626728	0.7075	0.391443	0.748707	0.755741
3260	0.779768	0.642089	0.72375	0.424521	0.760534	0.770031
3265	0.769231	0.632873	0.71375	0.404189	0.753354	0.76121
3270	0.782929	0.603687	0.71	0.39244	0.742258	0.762051
3275	0.756586	0.642089	0.71	0.398869	0.754995	0.755789
3280	0.770285	0.626728	0.711875	0.399633	0.750513	0.76027
3285	0.771338	0.619048	0.709375	0.393649	0.746939	0.758942
3290	0.777661	0.623656	0.715	0.405034	0.750763	0.763975
3295	0.765016	0.640553	0.714375	0.406689	0.75625	0.760608
3300	0.785037	0.62212	0.71875	0.411945	0.751766	0.768041
3305	0.777661	0.612903	0.710625	0.395033	0.745455	0.761217
3310	0.765016	0.605223	0.7	0.373668	0.738555	0.751553
3315	0.774499	0.640553	0.72	0.417206	0.758514	0.766423
3320	0.777661	0.625192	0.715625	0.406462	0.751527	0.764371
3325	0.779768	0.640553	0.723125	0.423095	0.759754	0.769631
3330	0.768177	0.646697	0.71875	0.415912	0.760167	0.764151
3335	0.773446	0.614439	0.70875	0.391716	0.745178	0.759049
3340	0.768177	0.632873	0.713125	0.403019	0.753099	0.760563
3345	0.771338	0.632873	0.715	0.406534	0.753862	0.7625
3350	0.787144	0.623656	0.720625	0.415764	0.753024	0.769706
3355	0.772392	0.625192	0.7125	0.400554	0.750256	0.761163
3360	0.753425	0.648233	0.710625	0.401183	0.757415	0.755415
3365	0.783983	0.617512	0.71625	0.406476	0.749245	0.76622
3370	0.782929	0.628264	0.72	0.415254	0.754315	0.768356
3375	0.785037	0.620584	0.718125	0.410522	0.751008	0.767646
3380	0.761855	0.625192	0.70625	0.388841	0.747673	0.754697
3385	0.769231	0.628264	0.711875	0.399892	0.751029	0.760021
3390	0.773446	0.639017	0.71875	0.414602	0.757482	0.765381
3395	0.772392	0.635945	0.716875	0.410569	0.75567	0.76394
3400	0.778714	0.625192	0.71625	0.407648	0.75178	0.76501
3405	0.782929	0.602151	0.709375	0.391012	0.741517	0.761661
3410	0.773446	0.632873	0.71625	0.408884	0.754368	0.763788
3415	0.773446	0.617512	0.71	0.394579	0.746694	0.759834
3420	0.773446	0.623656	0.7125	0.400302	0.749745	0.761411
3425	0.767123	0.637481	0.714375	0.40615	0.755187	0.761108
3430	0.760801	0.619048	0.703125	0.381925	0.74433	0.752475
3435	0.765016	0.631336	0.710625	0.398081	0.751553	0.758225
3440	0.763962	0.626728	0.708125	0.392609	0.748967	0.75639
3445	0.770285	0.614439	0.706875	0.388171	0.744399	0.757121
3450	0.774499	0.619048	0.71125	0.397192	0.747711	0.76087
3455	0.772392	0.635945	0.716875	0.410569	0.75567	0.76394
3460	0.762908	0.640553	0.713125	0.404367	0.755741	0.759308
3465	0.74921	0.643625	0.70625	0.392279	0.753977	0.751586
3470	0.780822	0.620584	0.715625	0.405745	0.75	0.765101
3475	0.759747	0.626728	0.705625	0.387952	0.747925	0.75379
3480	0.767123	0.6298	0.71125	0.398983	0.75129	0.759124
3485	0.778714	0.612903	0.71125	0.396224	0.745711	0.761856
3490	0.779768	0.639017	0.7225	0.42167	0.758974	0.769231
3495	0.773446	0.619048	0.710625	0.39601	0.747454	0.760228
3500	0.779768	0.615975	0.713125	0.400272	0.747475	0.76328
3505	0.785037	0.617512	0.716875	0.407673	0.749497	0.766855
3510	0.779768	0.619048	0.714375	0.403127	0.748988	0.764068
3515	0.755532	0.635945	0.706875	0.391958	0.751572	0.753547
3520	0.787144	0.612903	0.71625	0.405803	0.747748	0.76694
3525	0.765016	0.646697	0.716875	0.412426	0.759414	0.762205
3530	0.75764	0.615975	0.7	0.375553	0.742002	0.749739
3535	0.785037	0.628264	0.72125	0.417639	0.754813	0.769628
3540	0.783983	0.609831	0.713125	0.399348	0.745491	0.764253
3545	0.778714	0.643625	0.72375	0.424767	0.761071	0.769792
3550	0.770285	0.623656	0.710625	0.396768	0.748975	0.759481
3555	0.772392	0.637481	0.7175	0.411999	0.75645	0.764338
3560	0.767123	0.625192	0.709375	0.394681	0.748971	0.757939
3565	0.778714	0.628264	0.7175	0.410502	0.753313	0.765803
3570	0.771338	0.619048	0.709375	0.393649	0.746939	0.758942
3575	0.773446	0.645161	0.72125	0.42032	0.760622	0.76698
3580	0.781876	0.628264	0.719375	0.414064	0.754065	0.767719
3585	0.760801	0.62212	0.704375	0.384801	0.745868	0.75326
3590	0.772392	0.619048	0.71	0.394829	0.747197	0.759585
3595	0.775553	0.615975	0.710625	0.395516	0.74645	0.760724
3600	0.762908	0.615975	0.703125	0.381384	0.743326	0.75299
3605	0.769231	0.637481	0.715625	0.408486	0.755694	0.762402
3610	0.76607	0.620584	0.706875	0.389205	0.746407	0.75611
3615	0.769231	0.617512	0.7075	0.389859	0.745659	0.757261
3620	0.770285	0.617512	0.708125	0.391037	0.745918	0.757906
3625	0.790306	0.620584	0.72125	0.416526	0.752257	0.770812
3630	0.763962	0.62212	0.70625	0.388301	0.746653	0.755208
3635	0.786091	0.608295	0.71375	0.400326	0.745255	0.765128
3640	0.777661	0.609831	0.709375	0.392174	0.743952	0.760433
3645	0.772392	0.620584	0.710625	0.39626	0.747959	0.759979
3650	0.750263	0.623656	0.69875	0.374662	0.743992	0.747114
3655	0.762908	0.637481	0.711875	0.401495	0.754167	0.758512
3660	0.772392	0.62212	0.71125	0.397692	0.748723	0.760373
3665	0.772392	0.623656	0.711875	0.399123	0.749489	0.760768
3670	0.774499	0.631336	0.71625	0.408631	0.753846	0.764033
3675	0.754478	0.631336	0.704375	0.386483	0.748954	0.751706
3680	0.780822	0.614439	0.713125	0.400037	0.746976	0.763524
3685	0.758693	0.628264	0.705625	0.38823	0.748441	0.753532
3690	0.778714	0.611367	0.710625	0.394795	0.74496	0.761463
3695	0.762908	0.625192	0.706875	0.390006	0.747934	0.755347
3700	0.770285	0.620584	0.709375	0.393903	0.747444	0.758692
3705	0.772392	0.620584	0.710625	0.39626	0.747959	0.759979
3710	0.778714	0.603687	0.7075	0.387647	0.741224	0.759507
3715	0.785037	0.6298	0.721875	0.419062	0.755578	0.770026
3720	0.771338	0.631336	0.714375	0.405103	0.753086	0.762103
3725	0.771338	0.614439	0.7075	0.389351	0.744659	0.757764
3730	0.772392	0.635945	0.716875	0.410569	0.75567	0.76394
3735	0.765016	0.639017	0.71375	0.405255	0.755463	0.760209
3740	0.783983	0.625192	0.719375	0.413598	0.753036	0.768198
3745	0.768177	0.623656	0.709375	0.394419	0.74846	0.75819
3750	0.762908	0.639017	0.7125	0.402931	0.754953	0.75891
3755	0.761855	0.632873	0.709375	0.396025	0.751559	0.756672
3760	0.779768	0.619048	0.714375	0.403127	0.748988	0.764068
3765	0.773446	0.623656	0.7125	0.400302	0.749745	0.761411
3770	0.785037	0.626728	0.720625	0.416216	0.754049	0.769231
3775	0.775553	0.626728	0.715	0.405524	0.751788	0.763485
3780	0.756586	0.615975	0.699375	0.374391	0.741736	0.749087
3785	0.774499	0.626728	0.714375	0.404343	0.751534	0.762844
3790	0.755532	0.628264	0.70375	0.384757	0.747654	0.751572
3795	0.775553	0.623656	0.71375	0.402665	0.750255	0.762694
3800	0.768177	0.639017	0.715625	0.40875	0.756224	0.762154
3805	0.769231	0.634409	0.714375	0.405621	0.754132	0.761607
3810	0.772392	0.62212	0.71125	0.397692	0.748723	0.760373
3815	0.770285	0.631336	0.71375	0.403929	0.752832	0.761458
3820	0.773446	0.608295	0.70625	0.385988	0.742164	0.757482
3825	0.767123	0.615975	0.705625	0.386073	0.744376	0.755579
3830	0.771338	0.617512	0.70875	0.392216	0.746177	0.758549
3835	0.765016	0.637481	0.713125	0.40382	0.754678	0.759812
3840	0.791359	0.611367	0.718125	0.409208	0.748008	0.769073
3845	0.779768	0.623656	0.71625	0.407408	0.751269	0.765253
3850	0.786091	0.623656	0.72	0.414566	0.752775	0.769072
3855	0.787144	0.620584	0.719375	0.412919	0.751509	0.768914
3860	0.776607	0.6298	0.716875	0.409563	0.753579	0.76492
3865	0.780822	0.626728	0.718125	0.41145	0.753049	0.766684
3870	0.75764	0.637481	0.70875	0.395705	0.75288	0.755252
3875	0.785037	0.615975	0.71625	0.406249	0.748744	0.766461
3880	0.790306	0.605223	0.715	0.402308	0.744786	0.766871
3885	0.773446	0.609831	0.706875	0.38742	0.742915	0.757873
3890	0.773446	0.626728	0.71375	0.403163	0.751279	0.762201
3895	0.780822	0.605223	0.709375	0.391469	0.742485	0.761171
3900	0.776607	0.652842	0.72625	0.430975	0.765317	0.770921
3905	0.768177	0.623656	0.709375	0.394419	0.74846	0.75819
3910	0.775553	0.642089	0.72125	0.419809	0.759546	0.767466
3915	0.759747	0.615975	0.70125	0.377882	0.742533	0.751042
3920	0.772392	0.619048	0.71	0.394829	0.747197	0.759585
3925	0.786091	0.620584	0.71875	0.411719	0.751259	0.76828
3930	0.753425	0.645161	0.709375	0.398301	0.755814	0.754617
3935	0.770285	0.6298	0.713125	0.402497	0.752058	0.761062
3940	0.769231	0.6298	0.7125	0.401324	0.751802	0.760417
3945	0.775553	0.619048	0.711875	0.398376	0.747967	0.761511
3950	0.768177	0.628264	0.71125	0.39872	0.750772	0.759375
3955	0.791359	0.615975	0.72	0.413471	0.75025	0.770256
3960	0.773446	0.625192	0.713125	0.401733	0.750511	0.761806
3965	0.768177	0.628264	0.71125	0.39872	0.750772	0.759375
3970	0.783983	0.625192	0.719375	0.413598	0.753036	0.768198
3975	0.773446	0.625192	0.713125	0.401733	0.750511	0.761806
3980	0.765016	0.626728	0.70875	0.393776	0.749226	0.757039
3985	0.767123	0.626728	0.71	0.396115	0.749743	0.758333
3990	0.783983	0.628264	0.720625	0.416446	0.754564	0.768992
3995	0.778714	0.642089	0.723125	0.423341	0.760288	0.769391
4000	0.770285	0.611367	0.705625	0.385303	0.742886	0.756337
4005	0.787144	0.619048	0.71875	0.411496	0.750754	0.768519
4010	0.776607	0.634409	0.71875	0.413847	0.755897	0.766112
4015	0.765016	0.619048	0.705625	0.386598	0.74538	0.75507
4020	0.780822	0.620584	0.715625	0.405745	0.75	0.765101
4025	0.768177	0.609831	0.70375	0.381509	0.741607	0.754658
4030	0.774499	0.632873	0.716875	0.410061	0.75462	0.764431
4035	0.755532	0.625192	0.7025	0.381876	0.746098	0.750785
4040	0.780822	0.625192	0.7175	0.410024	0.752284	0.766287
4045	0.779768	0.620584	0.715	0.404554	0.749747	0.764463
4050	0.760801	0.6298	0.7075	0.391989	0.74974	0.75523
4055	0.776607	0.639017	0.720625	0.41813	0.75823	0.767309
4060	0.769231	0.626728	0.71125	0.398459	0.750257	0.759625
4065	0.75764	0.655914	0.71625	0.412968	0.76246	0.760042
4070	0.774499	0.605223	0.705625	0.38431	0.740927	0.757342
4075	0.780822	0.615975	0.71375	0.401464	0.74773	0.763918
4080	0.759747	0.631336	0.7075	0.392266	0.75026	0.754974
4085	0.782929	0.623656	0.718125	0.41098	0.752024	0.767166
4090	0.772392	0.623656	0.711875	0.399123	0.749489	0.760768
4095	0.76607	0.620584	0.706875	0.389205	0.746407	0.75611
4100	0.783983	0.596006	0.7075	0.386503	0.738828	0.760736
4105	0.771338	0.62212	0.710625	0.396513	0.748466	0.75973
4110	0.778714	0.620584	0.714375	0.403365	0.749493	0.763824
4115	0.760801	0.635945	0.71	0.397738	0.752868	0.756813
4120	0.771338	0.625192	0.711875	0.399377	0.75	0.760519
4125	0.776607	0.625192	0.715	0.405278	0.751274	0.763731
4130	0.793467	0.591398	0.71125	0.393148	0.73896	0.765244
4135	0.776607	0.637481	0.72	0.416702	0.757451	0.766909
4140	0.767123	0.639017	0.715	0.407584	0.755971	0.761506
4145	0.759747	0.639017	0.710625	0.399455	0.754184	0.756955
4150	0.76607	0.614439	0.704375	0.383463	0.743354	0.754541
4155	0.778714	0.617512	0.713125	0.400509	0.747976	0.763036
4160	0.782929	0.628264	0.72	0.415254	0.754315	0.768356
4165	0.777661	0.620584	0.71375	0.402177	0.749239	0.763185
4170	0.782929	0.625192	0.71875	0.412405	0.752786	0.767562
4175	0.773446	0.620584	0.71125	0.397441	0.748216	0.760622
4180	0.770285	0.632873	0.714375	0.405361	0.753608	0.761855
4185	0.778714	0.619048	0.71375	0.401937	0.748734	0.76343
4190	0.772392	0.623656	0.711875	0.399123	0.749489	0.760768
4195	0.780822	0.620584	0.715625	0.405745	0.75	0.765101
4200	0.786091	0.619048	0.718125	0.410296	0.750503	0.767885
4205	0.775553	0.615975	0.710625	0.395516	0.74645	0.760724
4210	0.783983	0.620584	0.7175	0.409325	0.750757	0.76701
4215	0.777661	0.6298	0.7175	0.410745	0.75383	0.76556
4220	0.780822	0.626728	0.718125	0.41145	0.753049	0.766684
4225	0.787144	0.615975	0.7175	0.40865	0.749248	0.767729
4230	0.771338	0.634409	0.715625	0.407965	0.754639	0.762897
4235	0.754478	0.643625	0.709375	0.398008	0.755274	0.754876
4240	0.765016	0.655914	0.720625	0.421032	0.764211	0.764613
4245	0.763962	0.614439	0.703125	0.381118	0.742828	0.753247
4250	0.760801	0.634409	0.709375	0.396301	0.752083	0.756417
4255	0.774499	0.600614	0.70375	0.380012	0.738693	0.756173
4260	0.782929	0.605223	0.710625	0.393867	0.743	0.762442
4265	0.786091	0.597542	0.709375	0.390345	0.740079	0.762391
4270	0.778714	0.619048	0.71375	0.401937	0.748734	0.76343
4275	0.777661	0.617512	0.7125	0.39932	0.74772	0.762397
4280	0.777661	0.635945	0.72	0.416454	0.756923	0.767152
4285	0.760801	0.631336	0.708125	0.393427	0.75052	0.755625
4290	0.765016	0.620584	0.70625	0.388034	0.746146	0.755463
4295	0.786091	0.626728	0.72125	0.417411	0.754297	0.769866
4300	0.768177	0.626728	0.710625	0.397286	0.75	0.75898
4305	0.777661	0.623656	0.715	0.405034	0.750763	0.763975
4310	0.783983	0.608295	0.7125	0.397922	0.744745	0.76386
4315	0.773446	0.628264	0.714375	0.404594	0.752049	0.762597
4320	0.761855	0.614439	0.701875	0.378777	0.7423	0.75195
4325	0.76607	0.62212	0.7075	0.39064	0.747174	0.756504
4330	0.782929	0.623656	0.718125	0.41098	0.752024	0.767166
4335	0.768177	0.623656	0.709375	0.394419	0.74846	0.75819
4340	0.771338	0.639017	0.7175	0.412257	0.75698	0.764092
4345	0.776607	0.620584	0.713125	0.400991	0.748984	0.762545
4350	0.765016	0.62212	0.706875	0.38947	0.746914	0.755856
4355	0.778714	0.596006	0.704375	0.380493	0.737525	0.75756
4360	0.773446	0.617512	0.71	0.394579	0.746694	0.759834
4365	0.760801	0.637481	0.710625	0.399175	0.753653	0.75721
4370	0.759747	0.640553	0.71125	0.400892	0.754974	0.757353
4375	0.767123	0.615975	0.705625	0.386073	0.744376	0.755579
4380	0.776607	0.645161	0.723125	0.423839	0.761364	0.76891
4385	0.76607	0.632873	0.711875	0.400682	0.752588	0.759269
4390	0.785037	0.615975	0.71625	0.406249	0.748744	0.766461
4395	0.760801	0.619048	0.703125	0.381925	0.74433	0.752475
4400	0.792413	0.611367	0.71875	0.410419	0.748259	0.769703
4405	0.767123	0.639017	0.715	0.407584	0.755971	0.761506
4410	0.774499	0.602151	0.704375	0.381445	0.739437	0.756562
4415	0.762908	0.634409	0.710625	0.398623	0.752599	0.757718
4420	0.767123	0.615975	0.705625	0.386073	0.744376	0.755579
4425	0.763962	0.628264	0.70875	0.394044	0.749741	0.756785
4430	0.772392	0.631336	0.715	0.406277	0.75334	0.762747
4435	0.765016	0.626728	0.70875	0.393776	0.749226	0.757039
4440	0.76607	0.631336	0.71125	0.399248	0.75181	0.758873
4445	0.785037	0.6298	0.721875	0.419062	0.755578	0.770026
4450	0.773446	0.645161	0.72125	0.42032	0.760622	0.76698
4455	0.780822	0.628264	0.71875	0.412875	0.753815	0.767081
4460	0.755532	0.648233	0.711875	0.403477	0.757928	0.756728
4465	0.762908	0.619048	0.704375	0.384259	0.744856	0.753774
4470	0.754478	0.625192	0.701875	0.380719	0.745833	0.750131
4475	0.76607	0.643625	0.71625	0.41072	0.758081	0.762055
4480	0.773446	0.628264	0.714375	0.404594	0.752049	0.762597
4485	0.777661	0.620584	0.71375	0.402177	0.749239	0.763185
4490	0.771338	0.623656	0.71125	0.397945	0.749232	0.760125
4495	0.756586	0.634409	0.706875	0.391672	0.751046	0.753806
4500	0.772392	0.619048	0.71	0.394829	0.747197	0.759585
4505	0.780822	0.6298	0.719375	0.414301	0.754582	0.767478
4510	0.774499	0.628264	0.715	0.405772	0.752303	0.76324
4515	0.778714	0.631336	0.71875	0.413356	0.754852	0.766598
4520	0.774499	0.628264	0.715	0.405772	0.752303	0.76324
4525	0.773446	0.620584	0.71125	0.397441	0.748216	0.760622
4530	0.786091	0.620584	0.71875	0.411719	0.751259	0.76828
4535	0.780822	0.623656	0.716875	0.408597	0.751521	0.765891
4540	0.770285	0.628264	0.7125	0.401065	0.751285	0.760666
4545	0.771338	0.643625	0.719375	0.416549	0.759336	0.76529
4550	0.771338	0.640553	0.718125	0.413688	0.757764	0.764491
4555	0.769231	0.645161	0.71875	0.415645	0.759625	0.764398
4560	0.761855	0.634409	0.71	0.397462	0.752341	0.757068
4565	0.76607	0.632873	0.711875	0.400682	0.752588	0.759269
4570	0.767123	0.625192	0.709375	0.394681	0.748971	0.757939
4575	0.780822	0.626728	0.718125	0.41145	0.753049	0.766684
4580	0.770285	0.635945	0.715625	0.408224	0.755165	0.76265
4585	0.768177	0.635945	0.714375	0.405885	0.754658	0.761358
4590	0.770285	0.623656	0.710625	0.396768	0.748975	0.759481
4595	0.773446	0.637481	0.718125	0.413173	0.756701	0.764982
4600	0.763962	0.602151	0.698125	0.369616	0.736789	0.750129
4605	0.768177	0.634409	0.71375	0.404452	0.753878	0.76096
4610	0.771338	0.623656	0.71125	0.397945	0.749232	0.760125
4615	0.773446	0.639017	0.71875	0.414602	0.757482	0.765381
4620	0.777661	0.625192	0.715625	0.406462	0.751527	0.764371
4625	0.758693	0.619048	0.701875	0.379596	0.743802	0.751174
4630	0.774499	0.6298	0.715625	0.407202	0.753074	0.763636
4635	0.786091	0.619048	0.718125	0.410296	0.750503	0.767885
4640	0.758693	0.62212	0.703125	0.382474	0.745342	0.751958
4645	0.778714	0.628264	0.7175	0.410502	0.753313	0.765803
4650	0.780822	0.603687	0.70875	0.39004	0.741742	0.76078
4655	0.777661	0.625192	0.715625	0.406462	0.751527	0.764371
4660	0.770285	0.635945	0.715625	0.408224	0.755165	0.76265
4665	0.774499	0.614439	0.709375	0.3929	0.745436	0.75969
4670	0.771338	0.619048	0.709375	0.393649	0.746939	0.758942
4675	0.772392	0.615975	0.70875	0.391965	0.745677	0.758799
4680	0.778714	0.628264	0.7175	0.410502	0.753313	0.765803
4685	0.758693	0.631336	0.706875	0.391107	0.75	0.754322
4690	0.76607	0.634409	0.7125	0.402117	0.753368	0.759666
4695	0.775553	0.620584	0.7125	0.399806	0.748728	0.761905
4700	0.768177	0.632873	0.713125	0.403019	0.753099	0.760563
4705	0.779768	0.619048	0.714375	0.403127	0.748988	0.764068
4710	0.777661	0.623656	0.715	0.405034	0.750763	0.763975
4715	0.772392	0.642089	0.719375	0.416289	0.758799	0.765535
4720	0.786091	0.620584	0.71875	0.411719	0.751259	0.76828
4725	0.76607	0.6298	0.710625	0.397814	0.751033	0.758477
4730	0.768177	0.634409	0.71375	0.404452	0.753878	0.76096
4735	0.770285	0.631336	0.71375	0.403929	0.752832	0.761458
4740	0.776607	0.617512	0.711875	0.398133	0.747465	0.761757
4745	0.761855	0.642089	0.713125	0.404643	0.756276	0.759055
4750	0.762908	0.615975	0.703125	0.381384	0.743326	0.75299
4755	0.768177	0.637481	0.715	0.407317	0.75544	0.761755
4760	0.782929	0.619048	0.71625	0.406705	0.749748	0.765979
4765	0.788198	0.635945	0.72625	0.428332	0.759391	0.773526
4770	0.777661	0.623656	0.715	0.405034	0.750763	0.763975
4775	0.778714	0.623656	0.715625	0.40622	0.751016	0.764615
4780	0.765016	0.628264	0.709375	0.395211	0.75	0.757433
4785	0.761855	0.645161	0.714375	0.407516	0.757862	0.759853
4790	0.788198	0.612903	0.716875	0.407007	0.748	0.767573
4795	0.779768	0.637481	0.721875	0.420244	0.758197	0.768831
4800	0.768177	0.6298	0.711875	0.400153	0.751546	0.759771
4805	0.773446	0.619048	0.710625	0.39601	0.747454	0.760228
4810	0.770285	0.623656	0.710625	0.396768	0.748975	0.759481
4815	0.777661	0.623656	0.715	0.405034	0.750763	0.763975
4820	0.773446	0.645161	0.72125	0.42032	0.760622	0.76698
4825	0.786091	0.625192	0.720625	0.415989	0.753535	0.769469
4830	0.774499	0.626728	0.714375	0.404343	0.751534	0.762844
4835	0.780822	0.62212	0.71625	0.407171	0.75076	0.765496
4840	0.774499	0.617512	0.710625	0.395762	0.746951	0.760476
4845	0.772392	0.648233	0.721875	0.422009	0.761954	0.767138
4850	0.781876	0.631336	0.720625	0.416914	0.755601	0.768514
4855	0.775553	0.615975	0.710625	0.395516	0.74645	0.760724
4860	0.767123	0.640553	0.715625	0.409017	0.756757	0.761905
4865	0.769231	0.620584	0.70875	0.392727	0.747185	0.758048
4870	0.774499	0.6298	0.715625	0.407202	0.753074	0.763636
4875	0.781876	0.617512	0.715	0.404085	0.748739	0.764948
4880	0.769231	0.612903	0.705625	0.385558	0.743381	0.756085
4885	0.772392	0.628264	0.71375	0.403416	0.751795	0.761954
4890	0.775553	0.645161	0.7225	0.422665	0.761117	0.768267
4895	0.762908	0.615975	0.703125	0.381384	0.743326	0.75299
4900	0.788198	0.609831	0.715625	0.404161	0.746507	0.766786
4905	0.753425	0.655914	0.71375	0.408388	0.761448	0.757415
4910	0.781876	0.619048	0.715625	0.405511	0.749495	0.765343
4915	0.782929	0.631336	0.72125	0.418103	0.755849	0.769151
4920	0.769231	0.651306	0.72125	0.421372	0.7628	0.766002
4925	0.778714	0.635945	0.720625	0.417636	0.757172	0.767792
4930	0.750263	0.640553	0.705625	0.390537	0.752643	0.751451
4935	0.773446	0.639017	0.71875	0.414602	0.757482	0.765381
4940	0.761855	0.651306	0.716875	0.41326	0.761053	0.761453
4945	0.768177	0.625192	0.71	0.395853	0.749229	0.758585
4950	0.777661	0.608295	0.70875	0.390744	0.743202	0.760041
4955	0.777661	0.620584	0.71375	0.402177	0.749239	0.763185
4960	0.778714	0.619048	0.71375	0.401937	0.748734	0.76343
4965	0.775553	0.615975	0.710625	0.395516	0.74645	0.760724
4970	0.768177	0.626728	0.710625	0.397286	0.75	0.75898
4975	0.777661	0.642089	0.7225	0.422162	0.760041	0.76875
4980	0.76607	0.635945	0.713125	0.403551	0.754149	0.760063
4985	0.780822	0.646697	0.72625	0.429976	0.763131	0.771875
4990	0.781876	0.620584	0.71625	0.406937	0.750253	0.765738
4995	0.773446	0.614439	0.70875	0.391716	0.745178	0.759049
5000	0.781876	0.617512	0.715	0.404085	0.748739	0.764948
