# Supplementary material for: Identification of Type 2 Diabetes Biomarkers From Mixed Single-Cell Sequencing Data With Feature Selection Methods
Source: Front Bioeng Biotechnol. 2022 Jun 2;10:890901. doi: 10.3389/fbioe.2022.890901 (PMC9201257; doi:10.3389/fbioe.2022.890901)
Supplement: Supplementary file 2 [file Table3.XLSX]

## Sheet: RF (I=20)
Number of features	SN	SP	ACC	MCC	Precision	F1-measure
5	0.804004	0.880184	0.835	0.673101	0.907253	0.852514
10	0.806112	0.895545	0.8425	0.689967	0.918367	0.858586
15	0.851423	0.920123	0.879375	0.760186	0.939535	0.893311
20	0.852476	0.938556	0.8875	0.778653	0.952886	0.899889
25	0.844046	0.906298	0.869375	0.739439	0.929234	0.884594
30	0.82824	0.915515	0.86375	0.731702	0.934602	0.878212
35	0.834563	0.915515	0.8675	0.738228	0.935065	0.88196
40	0.837724	0.910906	0.8675	0.73715	0.932005	0.882353
45	0.842993	0.910906	0.870625	0.742662	0.932401	0.885445
50	0.837724	0.910906	0.8675	0.73715	0.932005	0.882353
55	0.831401	0.910906	0.86375	0.730581	0.931523	0.878619
60	0.818757	0.906298	0.854375	0.713173	0.927208	0.869614
65	0.832455	0.90937	0.86375	0.730216	0.930506	0.878754
70	0.820864	0.912442	0.858125	0.721206	0.931818	0.872829
75	0.832455	0.920123	0.868125	0.740431	0.938242	0.882189
80	0.812434	0.898618	0.8475	0.699358	0.921147	0.863382
85	0.798736	0.915515	0.84625	0.701845	0.932349	0.860386
90	0.817703	0.904762	0.853125	0.710625	0.926014	0.868495
95	0.809273	0.903226	0.8475	0.700558	0.924188	0.862921
100	0.809273	0.906298	0.84875	0.703513	0.926417	0.863892
105	0.813488	0.910906	0.853125	0.71222	0.93012	0.867903
110	0.838778	0.924731	0.87375	0.751339	0.942012	0.887402
115	0.831401	0.90937	0.863125	0.729124	0.930425	0.87813
120	0.833509	0.904762	0.8625	0.72695	0.927315	0.877913
125	0.821918	0.904762	0.855625	0.714951	0.926366	0.871022
130	0.831401	0.900154	0.859375	0.720398	0.923888	0.875208
135	0.825079	0.93702	0.870625	0.749101	0.950243	0.883249
140	0.832455	0.918587	0.8675	0.738969	0.937129	0.881696
145	0.82824	0.926267	0.868125	0.741976	0.942446	0.88166
150	0.831401	0.929339	0.87125	0.748146	0.94491	0.884529
155	0.838778	0.920123	0.871875	0.746967	0.938679	0.885921
160	0.848261	0.918587	0.876875	0.755418	0.938228	0.89098
165	0.848261	0.930876	0.881875	0.767003	0.947059	0.894942
170	0.857745	0.924731	0.885	0.77118	0.943221	0.898455
175	0.841939	0.927803	0.876875	0.757527	0.944444	0.890251
180	0.846154	0.941628	0.885	0.775016	0.954816	0.897207
185	0.841939	0.935484	0.88	0.764825	0.950059	0.892737
190	0.856691	0.926267	0.885	0.771505	0.944251	0.898343
195	0.857745	0.938556	0.890625	0.784156	0.953162	0.90294
200	0.835616	0.926267	0.8725	0.749538	0.942925	0.886034
205	0.847208	0.935484	0.883125	0.770271	0.950355	0.895822
210	0.854584	0.915515	0.879375	0.759212	0.93649	0.893664
215	0.844046	0.9447	0.885	0.775776	0.956989	0.896976
220	0.832455	0.932412	0.873125	0.752163	0.947242	0.886147
225	0.847208	0.93702	0.88375	0.771727	0.951479	0.896321
230	0.839831	0.923195	0.87375	0.750972	0.940968	0.887528
235	0.847208	0.915515	0.875	0.751423	0.935972	0.889381
240	0.833509	0.927803	0.871875	0.748836	0.943914	0.885283
245	0.844046	0.933948	0.880625	0.76554	0.949052	0.893475
250	0.832455	0.904762	0.861875	0.725853	0.92723	0.87729
255	0.851423	0.90937	0.875	0.750116	0.931949	0.889868
260	0.844046	0.915515	0.873125	0.748106	0.935748	0.887535
265	0.832455	0.915515	0.86625	0.736047	0.934911	0.880713
270	0.842993	0.932412	0.879375	0.762991	0.947867	0.892359
275	0.846154	0.90937	0.871875	0.744544	0.931555	0.886803
280	0.846154	0.924731	0.878125	0.759001	0.942488	0.891727
285	0.842993	0.935484	0.880625	0.765911	0.950119	0.893356
290	0.849315	0.918587	0.8775	0.756526	0.9383	0.891593
295	0.850369	0.898618	0.87	0.738964	0.924399	0.88584
300	0.851423	0.932412	0.884375	0.771751	0.948357	0.897279
305	0.856691	0.917051	0.88125	0.762883	0.937716	0.895374
310	0.850369	0.904762	0.8725	0.744693	0.928654	0.887789
315	0.854584	0.915515	0.879375	0.759212	0.93649	0.893664
320	0.846154	0.917051	0.875	0.751761	0.936989	0.889258
325	0.849315	0.940092	0.88625	0.776824	0.953846	0.898551
330	0.855638	0.917051	0.880625	0.761765	0.937644	0.894766
335	0.850369	0.906298	0.873125	0.746127	0.929724	0.888277
340	0.850369	0.918587	0.878125	0.757635	0.938372	0.892206
345	0.832455	0.904762	0.861875	0.725853	0.92723	0.87729
350	0.85353	0.921659	0.88125	0.763849	0.940767	0.895028
355	0.838778	0.912442	0.86875	0.739701	0.933177	0.883463
360	0.846154	0.915515	0.874375	0.750316	0.935897	0.888766
365	0.844046	0.926267	0.8775	0.758259	0.943463	0.89099
370	0.838778	0.910906	0.868125	0.73825	0.932084	0.882973
375	0.848261	0.923195	0.87875	0.759755	0.94152	0.892461
380	0.840885	0.913978	0.870625	0.743351	0.934426	0.885191
385	0.848261	0.935484	0.88375	0.771364	0.950413	0.896437
390	0.844046	0.917051	0.87375	0.749553	0.936842	0.888027
395	0.851423	0.910906	0.875625	0.751552	0.933025	0.890358
400	0.852476	0.921659	0.880625	0.762738	0.940698	0.894417
405	0.841939	0.906298	0.868125	0.737221	0.92907	0.883361
410	0.849315	0.918587	0.8775	0.756526	0.9383	0.891593
415	0.850369	0.906298	0.873125	0.746127	0.929724	0.888277
420	0.859852	0.892473	0.873125	0.74347	0.920993	0.889373
425	0.8451	0.927803	0.87875	0.760808	0.944641	0.892102
430	0.846154	0.932412	0.88125	0.766266	0.948052	0.894209
435	0.835616	0.918587	0.869375	0.742234	0.937352	0.883565
440	0.838778	0.878648	0.855	0.707991	0.909714	0.872807
445	0.869336	0.90937	0.885625	0.769334	0.933258	0.900164
450	0.854584	0.906298	0.875625	0.750614	0.930046	0.890719
455	0.847208	0.913978	0.874375	0.749979	0.934884	0.888889
460	0.849315	0.920123	0.878125	0.757969	0.939394	0.892086
465	0.83667	0.892473	0.859375	0.718689	0.918981	0.875896
470	0.852476	0.872504	0.860625	0.717052	0.906951	0.87887
475	0.8451	0.903226	0.86875	0.737671	0.927168	0.884234
480	0.851423	0.921659	0.88	0.761629	0.940629	0.893805
485	0.854584	0.892473	0.87	0.737777	0.920545	0.886339
490	0.848261	0.907834	0.8725	0.74533	0.930636	0.887541
495	0.8451	0.90937	0.87125	0.743433	0.931475	0.886188
500	0.834563	0.920123	0.869375	0.742604	0.938389	0.883436
505	0.846154	0.918587	0.875625	0.753207	0.938084	0.889751
510	0.85353	0.907834	0.875625	0.750922	0.931034	0.890599
515	0.83667	0.918587	0.87	0.743326	0.937426	0.884187
520	0.846154	0.904762	0.87	0.740224	0.928324	0.885336
525	0.839831	0.906298	0.866875	0.735008	0.928904	0.882125
530	0.844046	0.892473	0.86375	0.726499	0.919633	0.88022
535	0.850369	0.912442	0.875625	0.751874	0.934028	0.890237
540	0.854584	0.895545	0.87125	0.740624	0.922639	0.887309
545	0.859852	0.903226	0.8775	0.753409	0.928328	0.892779
550	0.85353	0.917051	0.879375	0.759532	0.9375	0.893547
555	0.8451	0.895545	0.865625	0.730488	0.921839	0.881803
560	0.841939	0.892473	0.8625	0.72426	0.919448	0.878988
565	0.841939	0.907834	0.86875	0.738665	0.930151	0.88385
570	0.849315	0.907834	0.873125	0.746445	0.930716	0.888154
575	0.847208	0.932412	0.881875	0.76736	0.948113	0.894825
580	0.848261	0.918587	0.876875	0.755418	0.938228	0.89098
585	0.855638	0.895545	0.871875	0.741757	0.922727	0.887917
590	0.839831	0.894009	0.861875	0.723466	0.920323	0.878237
595	0.846154	0.904762	0.87	0.740224	0.928324	0.885336
600	0.85353	0.918587	0.88	0.76097	0.938586	0.89404
605	0.860906	0.904762	0.87875	0.755966	0.929465	0.893873
610	0.840885	0.913978	0.870625	0.743351	0.934426	0.885191
615	0.841939	0.907834	0.86875	0.738665	0.930151	0.88385
620	0.837724	0.883257	0.85625	0.711171	0.912744	0.873626
625	0.844046	0.886329	0.86125	0.72077	0.915429	0.878289
630	0.850369	0.900154	0.870625	0.740395	0.925459	0.886326
635	0.837724	0.912442	0.868125	0.738602	0.933099	0.882843
640	0.844046	0.887865	0.861875	0.722201	0.916476	0.878771
645	0.857745	0.904762	0.876875	0.752569	0.929224	0.892055
650	0.857745	0.912442	0.88	0.759709	0.934558	0.894505
655	0.854584	0.883257	0.86625	0.729255	0.914318	0.883442
660	0.8451	0.892473	0.864375	0.72762	0.919725	0.880835
665	0.856691	0.90169	0.875	0.748587	0.927024	0.890471
670	0.826133	0.880184	0.848125	0.696052	0.909513	0.86582
675	0.830348	0.926267	0.869375	0.74413	0.942584	0.882913
680	0.848261	0.890937	0.865625	0.729564	0.91895	0.882192
685	0.844046	0.894009	0.864375	0.727933	0.92069	0.880704
690	0.846154	0.910906	0.8725	0.745985	0.932636	0.887293
695	0.852476	0.90937	0.875625	0.751235	0.932028	0.890479
700	0.854584	0.897081	0.871875	0.742048	0.92369	0.887794
705	0.856691	0.903226	0.875625	0.750012	0.928082	0.890959
710	0.847208	0.907834	0.871875	0.744216	0.930556	0.886928
715	0.831401	0.869432	0.846875	0.691535	0.902746	0.865606
720	0.83667	0.886329	0.856875	0.712928	0.914747	0.873968
725	0.849315	0.90169	0.870625	0.740705	0.926437	0.886201
730	0.846154	0.907834	0.87125	0.743103	0.930475	0.886313
735	0.844046	0.892473	0.86375	0.726499	0.919633	0.88022
740	0.850369	0.880184	0.8625	0.721856	0.911864	0.880044
745	0.839831	0.894009	0.861875	0.723466	0.920323	0.878237
750	0.840885	0.918587	0.8725	0.747704	0.93772	0.886667
755	0.839831	0.877112	0.855	0.707684	0.90878	0.872946
760	0.859852	0.894009	0.87375	0.744887	0.922034	0.889858
765	0.85353	0.884793	0.86625	0.729533	0.915254	0.883315
770	0.8451	0.890937	0.86375	0.726188	0.918671	0.880351
775	0.844046	0.900154	0.866875	0.733679	0.924942	0.882645
780	0.849315	0.883257	0.863125	0.723564	0.913832	0.880393
785	0.863014	0.887865	0.873125	0.742667	0.918161	0.889734
790	0.842993	0.897081	0.865	0.729688	0.922722	0.881057
795	0.833509	0.887865	0.855625	0.71103	0.915509	0.872587
800	0.83667	0.887865	0.8575	0.714367	0.915802	0.874449
805	0.847208	0.889401	0.864375	0.727008	0.917808	0.881096
810	0.86196	0.897081	0.87625	0.750005	0.924294	0.892039
815	0.863014	0.884793	0.871875	0.739847	0.916107	0.888768
820	0.833509	0.87404	0.85	0.698081	0.906071	0.868277
825	0.860906	0.861751	0.86125	0.71645	0.900772	0.880388
830	0.842993	0.894009	0.86375	0.726815	0.920598	0.880088
835	0.834563	0.898618	0.860625	0.722252	0.923077	0.876591
840	0.846154	0.903226	0.869375	0.738786	0.927252	0.884848
845	0.847208	0.887865	0.86375	0.725579	0.916762	0.880613
850	0.858799	0.898618	0.875	0.748007	0.925085	0.89071
855	0.85353	0.90169	0.873125	0.7452	0.926773	0.888645
860	0.847208	0.895545	0.866875	0.73273	0.922018	0.883031
865	0.852476	0.884793	0.865625	0.728395	0.915158	0.882706
870	0.848261	0.887865	0.864375	0.726708	0.916856	0.881226
875	0.846154	0.860215	0.851875	0.69885	0.89821	0.871405
880	0.832455	0.892473	0.856875	0.714255	0.918605	0.873411
885	0.834563	0.88172	0.85375	0.706382	0.911392	0.871287
890	0.824025	0.855607	0.836875	0.670774	0.892694	0.856986
895	0.83667	0.87404	0.851875	0.701447	0.906393	0.870137
900	0.833509	0.889401	0.85625	0.712473	0.91657	0.873068
905	0.841939	0.872504	0.854375	0.705658	0.905896	0.872747
910	0.830348	0.904762	0.860625	0.723662	0.927059	0.876042
915	0.847208	0.915515	0.875	0.751423	0.935972	0.889381
920	0.815595	0.864823	0.835625	0.67053	0.897912	0.854776
925	0.833509	0.890937	0.856875	0.713917	0.917633	0.873551
930	0.841939	0.878648	0.856875	0.711368	0.910023	0.874658
935	0.851423	0.907834	0.874375	0.748681	0.930876	0.889378
940	0.848261	0.898618	0.86875	0.736717	0.924225	0.884615
945	0.830348	0.878648	0.85	0.699046	0.908881	0.867841
950	0.846154	0.880184	0.86	0.717315	0.911464	0.877596
955	0.857745	0.887865	0.87	0.736934	0.9177	0.88671
960	0.826133	0.880184	0.848125	0.696052	0.909513	0.86582
965	0.8451	0.878648	0.85875	0.714758	0.910329	0.876503
970	0.841939	0.892473	0.8625	0.72426	0.919448	0.878988
975	0.850369	0.88172	0.863125	0.723278	0.912896	0.880524
980	0.841939	0.878648	0.856875	0.711368	0.910023	0.874658
985	0.8451	0.869432	0.855	0.706218	0.904171	0.873638
990	0.835616	0.90169	0.8625	0.726251	0.925321	0.878184
995	0.827187	0.863287	0.841875	0.681313	0.898169	0.861218
1000	0.839831	0.889401	0.86	0.719152	0.917146	0.876788
1005	0.831401	0.867896	0.84625	0.6901	0.901714	0.865132
1010	0.851423	0.878648	0.8625	0.721576	0.910936	0.880174
1015	0.835616	0.887865	0.856875	0.713254	0.915704	0.873829
1020	0.833509	0.858679	0.84375	0.683766	0.89581	0.863537
1025	0.847208	0.892473	0.865625	0.729867	0.919908	0.882063
1030	0.833509	0.880184	0.8525	0.703828	0.910242	0.870187
1035	0.846154	0.90169	0.86875	0.737349	0.926182	0.884361
1040	0.839831	0.864823	0.85	0.696266	0.900565	0.869138
1045	0.832455	0.906298	0.8625	0.727306	0.92832	0.877778
1050	0.837724	0.877112	0.85375	0.705435	0.908571	0.871711
1055	0.829294	0.90169	0.85875	0.719657	0.924794	0.874444
1060	0.849315	0.872504	0.85875	0.713619	0.906637	0.87704
1065	0.848261	0.904762	0.87125	0.742456	0.928489	0.886564
1070	0.837724	0.883257	0.85625	0.711171	0.912744	0.873626
1075	0.83667	0.87404	0.851875	0.701447	0.906393	0.870137
1080	0.817703	0.890937	0.8475	0.697445	0.916175	0.864143
1085	0.844046	0.890937	0.863125	0.725065	0.918578	0.879736
1090	0.831401	0.900154	0.859375	0.720398	0.923888	0.875208
1095	0.850369	0.878648	0.861875	0.720436	0.910835	0.879564
1100	0.833509	0.869432	0.848125	0.693779	0.902968	0.866849
1105	0.835616	0.889401	0.8575	0.714694	0.916763	0.874311
1110	0.833509	0.886329	0.855	0.709588	0.914451	0.872106
1115	0.841939	0.887865	0.860625	0.719956	0.916284	0.87754
1120	0.835616	0.88172	0.854375	0.707499	0.911494	0.871908
1125	0.834563	0.883257	0.854375	0.707821	0.912442	0.871767
1130	0.83667	0.878648	0.85375	0.705746	0.909507	0.87157
1135	0.839831	0.877112	0.855	0.707684	0.90878	0.872946
1140	0.841939	0.858679	0.84875	0.692856	0.896745	0.868478
1145	0.838778	0.903226	0.865	0.731011	0.926659	0.880531
1150	0.840885	0.875576	0.855	0.707382	0.90785	0.873085
1155	0.846154	0.906298	0.870625	0.741663	0.929398	0.885825
1160	0.844046	0.892473	0.86375	0.726499	0.919633	0.88022
1165	0.852476	0.890937	0.868125	0.734085	0.919318	0.884636
1170	0.830348	0.854071	0.84	0.676091	0.892412	0.860262
1175	0.833509	0.886329	0.855	0.709588	0.914451	0.872106
1180	0.833509	0.872504	0.849375	0.696646	0.905034	0.8678
1185	0.83667	0.869432	0.85	0.697154	0.903299	0.868709
1190	0.844046	0.880184	0.85875	0.715053	0.911263	0.876368
1195	0.831401	0.886329	0.85375	0.707368	0.914253	0.870861
1200	0.846154	0.864823	0.85375	0.7031	0.901235	0.872826
1205	0.852476	0.870968	0.86	0.715638	0.905935	0.878393
1210	0.8451	0.861751	0.851875	0.699121	0.899103	0.871266
1215	0.834563	0.889401	0.856875	0.713583	0.916667	0.87369
1220	0.848261	0.884793	0.863125	0.723856	0.914773	0.880262
1225	0.838778	0.887865	0.85875	0.716598	0.915995	0.875688
1230	0.849315	0.88172	0.8625	0.722141	0.912797	0.879913
1235	0.830348	0.87404	0.848125	0.694727	0.905747	0.86641
1240	0.838778	0.915515	0.87	0.742604	0.93537	0.884444
1245	0.859852	0.886329	0.870625	0.737809	0.916854	0.887439
1250	0.838778	0.861751	0.848125	0.692283	0.89842	0.867575
1255	0.826133	0.860215	0.84	0.677321	0.896	0.859649
1260	0.830348	0.880184	0.850625	0.700487	0.909931	0.86832
1265	0.841939	0.895545	0.86375	0.727135	0.921569	0.879956
1270	0.82824	0.864823	0.843125	0.683869	0.899314	0.862315
1275	0.8451	0.88172	0.86	0.71761	0.9124	0.877462
1280	0.840885	0.890937	0.86125	0.721706	0.918297	0.877888
1285	0.848261	0.875576	0.859375	0.715317	0.908578	0.877384
1290	0.826133	0.892473	0.853125	0.707646	0.918033	0.869662
1295	0.840885	0.878648	0.85625	0.710241	0.90992	0.874042
1300	0.835616	0.854071	0.843125	0.681756	0.893018	0.863364
1305	0.8451	0.88172	0.86	0.71761	0.9124	0.877462
1310	0.841939	0.894009	0.863125	0.725697	0.920507	0.879472
1315	0.83667	0.889401	0.858125	0.715807	0.916859	0.874931
1320	0.838778	0.852535	0.844375	0.683752	0.892377	0.864747
1325	0.8451	0.87404	0.856875	0.710484	0.90724	0.875068
1330	0.839831	0.887865	0.859375	0.717716	0.916092	0.876306
1335	0.825079	0.892473	0.8525	0.706549	0.917937	0.869034
1340	0.841939	0.890937	0.861875	0.722825	0.918391	0.878505
1345	0.844046	0.894009	0.864375	0.727933	0.92069	0.880704
1350	0.834563	0.858679	0.844375	0.684898	0.895928	0.864157
1355	0.842993	0.867896	0.853125	0.70252	0.902935	0.871935
1360	0.831401	0.867896	0.84625	0.6901	0.901714	0.865132
1365	0.847208	0.843318	0.845625	0.684478	0.887417	0.866846
1370	0.831401	0.875576	0.849375	0.697282	0.906897	0.86751
1375	0.82824	0.861751	0.841875	0.680998	0.89726	0.86137
1380	0.841939	0.869432	0.853125	0.702808	0.903846	0.871795
1385	0.844046	0.886329	0.86125	0.72077	0.915429	0.878289
1390	0.821918	0.878648	0.845	0.690187	0.908033	0.862832
1395	0.837724	0.895545	0.86125	0.722683	0.921205	0.877483
1400	0.844046	0.872504	0.855625	0.707926	0.906109	0.873977
1405	0.847208	0.864823	0.854375	0.704244	0.901345	0.873438
1410	0.832455	0.850998	0.84	0.675501	0.890643	0.860566
1415	0.841939	0.921659	0.874375	0.751706	0.94	0.888271
1420	0.832455	0.872504	0.84875	0.695526	0.904926	0.867179
1425	0.850369	0.860215	0.854375	0.703448	0.898664	0.873849
1430	0.838778	0.857143	0.84625	0.688014	0.895388	0.866159
1435	0.847208	0.849462	0.848125	0.690112	0.891353	0.86872
1440	0.829294	0.849462	0.8375	0.670676	0.889266	0.858233
1445	0.837724	0.892473	0.86	0.7198	0.919075	0.876516
1450	0.850369	0.88172	0.863125	0.723278	0.912896	0.880524
1455	0.8451	0.887865	0.8625	0.723325	0.916571	0.879386
1460	0.839831	0.878648	0.855625	0.709115	0.909817	0.873425
1465	0.832455	0.884793	0.85375	0.707035	0.913295	0.871003
1470	0.83667	0.883257	0.855625	0.710053	0.912644	0.873007
1475	0.81981	0.894009	0.85	0.702543	0.918536	0.86637
1480	0.840885	0.855607	0.846875	0.688875	0.894619	0.86692
1485	0.841939	0.869432	0.853125	0.702808	0.903846	0.871795
1490	0.824025	0.877112	0.845625	0.690947	0.907193	0.863611
1495	0.826133	0.869432	0.84375	0.68595	0.902186	0.862486
1500	0.837724	0.878648	0.854375	0.706868	0.909611	0.872189
1505	0.814542	0.855607	0.83125	0.660744	0.89158	0.851322
1510	0.833509	0.880184	0.8525	0.703828	0.910242	0.870187
1515	0.824025	0.863287	0.84	0.677961	0.897819	0.859341
1520	0.817703	0.857143	0.83375	0.665518	0.89298	0.853685
1525	0.830348	0.894009	0.85625	0.713496	0.919487	0.872647
1530	0.83667	0.895545	0.860625	0.721574	0.921114	0.876864
1535	0.818757	0.857143	0.834375	0.66663	0.893103	0.854316
1540	0.837724	0.87404	0.8525	0.702572	0.906499	0.870756
1545	0.846154	0.880184	0.86	0.717315	0.911464	0.877596
1550	0.850369	0.864823	0.85625	0.707685	0.901676	0.875271
1555	0.839831	0.886329	0.85875	0.716281	0.91504	0.875824
1560	0.834563	0.849462	0.840625	0.67635	0.889888	0.861338
1565	0.841939	0.880184	0.8575	0.712797	0.91106	0.875137
1570	0.829294	0.866359	0.844375	0.686424	0.900458	0.863412
1575	0.822972	0.877112	0.845	0.689842	0.907085	0.862983
1580	0.83667	0.847926	0.84125	0.677209	0.889138	0.862106
1585	0.817703	0.886329	0.845625	0.693068	0.912941	0.862702
1590	0.854584	0.875576	0.863125	0.722175	0.909193	0.881043
1595	0.833509	0.877112	0.85125	0.700953	0.908152	0.869231
1600	0.838778	0.857143	0.84625	0.688014	0.895388	0.866159
1605	0.838778	0.883257	0.856875	0.712291	0.912844	0.874245
1610	0.835616	0.872504	0.850625	0.698891	0.905251	0.869041
1615	0.831401	0.837174	0.83375	0.661558	0.881564	0.855748
1620	0.832455	0.870968	0.848125	0.694091	0.90389	0.866703
1625	0.83667	0.878648	0.85375	0.705746	0.909507	0.87157
1630	0.826133	0.834101	0.829375	0.653014	0.878924	0.851711
1635	0.833509	0.849462	0.84	0.675212	0.889764	0.860718
1640	0.814542	0.872504	0.838125	0.676684	0.903037	0.85651
1645	0.829294	0.867896	0.845	0.68786	0.901489	0.863886
1650	0.842993	0.860215	0.85	0.695417	0.897868	0.869565
1655	0.825079	0.854071	0.836875	0.670461	0.8918	0.857143
1660	0.827187	0.907834	0.86	0.723305	0.928994	0.875139
1665	0.842993	0.866359	0.8525	0.701098	0.901917	0.87146
1670	0.831401	0.877112	0.85	0.69872	0.90794	0.867987
1675	0.839831	0.841782	0.840625	0.674981	0.885556	0.862088
1680	0.826133	0.866359	0.8425	0.683071	0.900115	0.861538
1685	0.839831	0.892473	0.86125	0.722028	0.919262	0.877753
1690	0.827187	0.87404	0.84625	0.691386	0.905421	0.864537
1695	0.840885	0.867896	0.851875	0.70025	0.902715	0.870704
1700	0.825079	0.90169	0.85625	0.715288	0.924439	0.871938
1705	0.841939	0.858679	0.84875	0.692856	0.896745	0.868478
1710	0.851423	0.872504	0.86	0.715906	0.906846	0.878261
1715	0.834563	0.889401	0.856875	0.713583	0.916667	0.87369
1720	0.822972	0.857143	0.836875	0.671091	0.893593	0.856829
1725	0.834563	0.863287	0.84625	0.689181	0.898978	0.865574
1730	0.831401	0.854071	0.840625	0.677222	0.892534	0.860884
1735	0.835616	0.875576	0.851875	0.701757	0.907323	0.869995
1740	0.820864	0.884793	0.846875	0.694894	0.912178	0.864115
1745	0.83667	0.863287	0.8475	0.691441	0.899207	0.866812
1750	0.840885	0.87404	0.854375	0.705954	0.906818	0.872608
1755	0.841939	0.861751	0.85	0.695696	0.898763	0.869423
1760	0.824025	0.864823	0.840625	0.679401	0.898851	0.859813
1765	0.829294	0.878648	0.849375	0.697934	0.908776	0.867218
1770	0.849315	0.875576	0.86	0.716456	0.908681	0.877996
1775	0.818757	0.863287	0.836875	0.672402	0.897229	0.856198
1780	0.827187	0.866359	0.843125	0.684187	0.900229	0.862164
1785	0.847208	0.898618	0.868125	0.735596	0.924138	0.884002
1790	0.831401	0.867896	0.84625	0.6901	0.901714	0.865132
1795	0.844046	0.864823	0.8525	0.700817	0.901012	0.8716
1800	0.849315	0.877112	0.860625	0.717876	0.909707	0.878474
1805	0.824025	0.844854	0.8325	0.660741	0.885617	0.853712
1810	0.835616	0.855607	0.84375	0.68318	0.894025	0.863834
1815	0.82824	0.864823	0.843125	0.683869	0.899314	0.862315
1820	0.841939	0.849462	0.845	0.684353	0.890747	0.865655
1825	0.837724	0.889401	0.85875	0.716921	0.916955	0.875551
1830	0.815595	0.858679	0.833125	0.664742	0.893764	0.852893
1835	0.821918	0.857143	0.83625	0.669974	0.893471	0.856202
1840	0.826133	0.823349	0.825	0.64306	0.87208	0.848485
1845	0.844046	0.87404	0.85625	0.70935	0.907135	0.874454
1850	0.837724	0.883257	0.85625	0.711171	0.912744	0.873626
1855	0.848261	0.880184	0.86125	0.719583	0.911665	0.878821
1860	0.841939	0.841782	0.841875	0.677285	0.885809	0.863317
1865	0.830348	0.849462	0.838125	0.671808	0.889391	0.858856
1870	0.839831	0.900154	0.864375	0.72923	0.924594	0.880177
1875	0.824025	0.872504	0.84375	0.686612	0.904046	0.862183
1880	0.844046	0.849462	0.84625	0.686652	0.89099	0.866883
1885	0.817703	0.844854	0.82875	0.654	0.884835	0.849945
1890	0.832455	0.864823	0.845625	0.688358	0.899772	0.864806
1895	0.831401	0.883257	0.8525	0.704482	0.912139	0.869901
1900	0.829294	0.866359	0.844375	0.686424	0.900458	0.863412
1905	0.824025	0.831029	0.826875	0.647891	0.876682	0.849538
1910	0.826133	0.854071	0.8375	0.671584	0.891923	0.857768
1915	0.837724	0.867896	0.85	0.696854	0.902384	0.868852
1920	0.824025	0.841782	0.83125	0.657881	0.883616	0.852781
1925	0.822972	0.850998	0.834375	0.665347	0.889522	0.854953
1930	0.820864	0.849462	0.8325	0.661669	0.888255	0.853231
1935	0.834563	0.867896	0.848125	0.693471	0.90205	0.866995
1940	0.826133	0.855607	0.838125	0.673017	0.892938	0.858238
1945	0.822972	0.869432	0.841875	0.682615	0.901848	0.860606
1950	0.814542	0.852535	0.83	0.657855	0.889528	0.850385
1955	0.829294	0.883257	0.85125	0.702264	0.911935	0.868653
1960	0.82824	0.866359	0.84375	0.685305	0.900344	0.862788
1965	0.831401	0.854071	0.840625	0.677222	0.892534	0.860884
1970	0.831401	0.863287	0.844375	0.685801	0.898633	0.863711
1975	0.824025	0.824885	0.824375	0.642196	0.872768	0.847696
1980	0.81981	0.877112	0.843125	0.686535	0.90676	0.861096
1985	0.824025	0.858679	0.838125	0.673647	0.894737	0.857926
1990	0.824025	0.852535	0.835625	0.667904	0.890661	0.856048
1995	0.846154	0.910906	0.8725	0.745985	0.932636	0.887293
2000	0.844046	0.866359	0.853125	0.702237	0.902027	0.872074
2005	0.833509	0.880184	0.8525	0.703828	0.910242	0.870187
2010	0.832455	0.858679	0.843125	0.682636	0.895692	0.862916
2015	0.822972	0.869432	0.841875	0.682615	0.901848	0.860606
2020	0.839831	0.887865	0.859375	0.717716	0.916092	0.876306
2025	0.822972	0.849462	0.83375	0.663913	0.88851	0.854486
2030	0.8451	0.849462	0.846875	0.687804	0.891111	0.867496
2035	0.829294	0.835637	0.831875	0.657854	0.880313	0.854042
2040	0.849315	0.878648	0.86125	0.719297	0.910734	0.878953
2045	0.850369	0.831029	0.8425	0.676752	0.880044	0.864952
2050	0.839831	0.847926	0.843125	0.680642	0.889509	0.863957
2055	0.844046	0.880184	0.85875	0.715053	0.911263	0.876368
2060	0.825079	0.844854	0.833125	0.66187	0.885747	0.854337
2065	0.817703	0.866359	0.8375	0.674187	0.899189	0.856512
2070	0.821918	0.897081	0.8525	0.707641	0.920897	0.868597
2075	0.837724	0.857143	0.845625	0.686877	0.89527	0.865542
2080	0.814542	0.840246	0.825	0.646331	0.881414	0.846659
2085	0.838778	0.854071	0.845	0.685172	0.893378	0.865217
2090	0.833509	0.884793	0.854375	0.708147	0.913395	0.871625
2095	0.827187	0.875576	0.846875	0.692828	0.906467	0.865014
2100	0.818757	0.841782	0.828125	0.65225	0.882955	0.849645
2105	0.835616	0.870968	0.85	0.697459	0.904219	0.868565
2110	0.820864	0.864823	0.83875	0.676065	0.898501	0.85793
2115	0.805058	0.837174	0.818125	0.633423	0.878161	0.840022
2120	0.837724	0.877112	0.85375	0.705435	0.908571	0.871711
2125	0.829294	0.906298	0.860625	0.724025	0.928066	0.875904
2130	0.83667	0.857143	0.845	0.68574	0.895152	0.864924
2135	0.820864	0.854071	0.834375	0.66598	0.891304	0.854635
2140	0.82824	0.841782	0.83375	0.66241	0.884139	0.855277
2145	0.81981	0.837174	0.826875	0.649076	0.88009	0.848882
2150	0.82824	0.884793	0.85125	0.702602	0.912892	0.868508
2155	0.833509	0.860215	0.844375	0.685194	0.896825	0.864009
2160	0.821918	0.849462	0.833125	0.66279	0.888383	0.853859
2165	0.83667	0.88172	0.855	0.708617	0.911596	0.872527
2170	0.837724	0.869432	0.850625	0.698282	0.903409	0.869328
2175	0.829294	0.863287	0.843125	0.683554	0.898402	0.862466
2180	0.821918	0.863287	0.83875	0.675734	0.897583	0.858086
2185	0.822972	0.884793	0.848125	0.69709	0.912383	0.865374
2190	0.833509	0.820276	0.828125	0.64828	0.871145	0.851912
2195	0.814542	0.850998	0.829375	0.656412	0.888506	0.849918
2200	0.808219	0.832565	0.818125	0.632433	0.875571	0.840548
2205	0.82824	0.877112	0.848125	0.695381	0.907621	0.866116
2210	0.852476	0.854071	0.853125	0.700125	0.894912	0.873179
2215	0.838778	0.858679	0.846875	0.689437	0.896396	0.86663
2220	0.834563	0.860215	0.845	0.686325	0.896942	0.864629
2225	0.831401	0.835637	0.833125	0.660138	0.88058	0.855285
2230	0.827187	0.847926	0.835625	0.666987	0.888009	0.856519
2235	0.821918	0.861751	0.838125	0.674293	0.896552	0.857614
2240	0.831401	0.861751	0.84375	0.684369	0.897611	0.863239
2245	0.827187	0.858679	0.84	0.677008	0.895097	0.859803
2250	0.834563	0.877112	0.851875	0.702071	0.908257	0.869852
2255	0.830348	0.886329	0.853125	0.706261	0.914153	0.870237
2260	0.837724	0.852535	0.84375	0.682611	0.892256	0.86413
2265	0.829294	0.831029	0.83	0.653591	0.877369	0.852654
2270	0.844046	0.864823	0.8525	0.700817	0.901012	0.8716
2275	0.821918	0.829493	0.825	0.644194	0.875421	0.847826
2280	0.82824	0.843318	0.834375	0.663836	0.885135	0.855743
2285	0.82824	0.878648	0.84875	0.696823	0.908671	0.866593
2290	0.831401	0.858679	0.8425	0.681508	0.895573	0.862295
2295	0.822972	0.883257	0.8475	0.695639	0.911319	0.864895
2300	0.817703	0.847926	0.83	0.656875	0.886857	0.850877
2305	0.816649	0.83871	0.825625	0.647135	0.880682	0.847458
2310	0.820864	0.844854	0.830625	0.657365	0.885227	0.851832
2315	0.846154	0.834101	0.84125	0.67488	0.881449	0.863441
2320	0.821918	0.860215	0.8375	0.672852	0.895522	0.857143
2325	0.817703	0.817204	0.8175	0.628243	0.867039	0.841649
2330	0.820864	0.87404	0.8425	0.684738	0.904762	0.860773
2335	0.81981	0.872504	0.84125	0.682186	0.9036	0.859669
2340	0.818757	0.843318	0.82875	0.653685	0.883959	0.850109
2345	0.83667	0.850998	0.8425	0.68005	0.891134	0.863043
2350	0.831401	0.834101	0.8325	0.658718	0.879599	0.854821
2355	0.827187	0.820276	0.824375	0.641368	0.870288	0.84819
2360	0.840885	0.861751	0.849375	0.694557	0.898649	0.868808
2365	0.832455	0.83871	0.835	0.66412	0.882682	0.856833
2370	0.840885	0.832565	0.8375	0.667666	0.879824	0.859914
2375	0.820864	0.850998	0.833125	0.663106	0.889269	0.853699
2380	0.849315	0.84639	0.848125	0.689612	0.889625	0.869003
2385	0.826133	0.847926	0.835	0.665858	0.887882	0.855895
2390	0.844046	0.877112	0.8575	0.7122	0.909194	0.87541
2395	0.840885	0.847926	0.84375	0.681789	0.889632	0.864572
2400	0.837724	0.823349	0.831875	0.655734	0.873626	0.855299
2405	0.817703	0.872504	0.84	0.679981	0.903376	0.858407
2410	0.829294	0.870968	0.84625	0.690735	0.903559	0.864835
2415	0.825079	0.827957	0.82625	0.646182	0.87486	0.849241
2420	0.842993	0.858679	0.849375	0.693998	0.896861	0.869093
2425	0.825079	0.884793	0.849375	0.699291	0.912587	0.86663
2430	0.807165	0.841782	0.82125	0.639977	0.881473	0.842684
2435	0.81138	0.820276	0.815	0.624307	0.868095	0.83878
2440	0.832455	0.843318	0.836875	0.668383	0.88565	0.858229
2445	0.81138	0.857143	0.83	0.658872	0.892236	0.84989
2450	0.827187	0.834101	0.83	0.654152	0.879059	0.852334
2455	0.815595	0.843318	0.826875	0.650325	0.883562	0.848219
2460	0.817703	0.869432	0.83875	0.677082	0.901278	0.857459
2465	0.835616	0.883257	0.855	0.708936	0.912543	0.872387
2470	0.824025	0.849462	0.834375	0.665037	0.888636	0.855112
2475	0.831401	0.835637	0.833125	0.660138	0.88058	0.855285
2480	0.831401	0.852535	0.84	0.675794	0.891525	0.860414
2485	0.834563	0.870968	0.849375	0.696335	0.90411	0.867945
2490	0.842993	0.861751	0.850625	0.696836	0.898876	0.870038
2495	0.817703	0.831029	0.823125	0.641096	0.875847	0.845777
2500	0.821918	0.823349	0.8225	0.638494	0.871508	0.845987
2505	0.830348	0.850998	0.83875	0.673235	0.890395	0.859324
2510	0.81981	0.827957	0.823125	0.640499	0.874157	0.846112
2515	0.830348	0.858679	0.841875	0.680381	0.895455	0.861673
2520	0.824025	0.820276	0.8225	0.637932	0.869855	0.84632
2525	0.825079	0.855607	0.8375	0.671895	0.892816	0.857612
2530	0.818757	0.867896	0.83875	0.676739	0.900348	0.857616
2535	0.824025	0.829493	0.82625	0.646466	0.8757	0.849077
2540	0.830348	0.854071	0.84	0.676091	0.892412	0.860262
2545	0.820864	0.861751	0.8375	0.67318	0.896433	0.856986
2550	0.838778	0.897081	0.8625	0.725236	0.922364	0.878587
2555	0.824025	0.823349	0.82375	0.640774	0.871795	0.847237
2560	0.832455	0.877112	0.850625	0.699836	0.908046	0.868609
2565	0.842993	0.847926	0.845	0.684088	0.889878	0.865801
2570	0.831401	0.854071	0.840625	0.677222	0.892534	0.860884
2575	0.815595	0.866359	0.83625	0.671979	0.898955	0.855249
2580	0.821918	0.850998	0.83375	0.664226	0.889396	0.854326
2585	0.830348	0.81874	0.825625	0.643404	0.869757	0.849596
2590	0.824025	0.849462	0.834375	0.665037	0.888636	0.855112
2595	0.830348	0.850998	0.83875	0.673235	0.890395	0.859324
2600	0.814542	0.844854	0.826875	0.650647	0.884439	0.848053
2605	0.817703	0.864823	0.836875	0.67274	0.898148	0.85604
2610	0.834563	0.827957	0.831875	0.656498	0.876106	0.85483
2615	0.820864	0.823349	0.821875	0.637356	0.871365	0.845361
2620	0.826133	0.835637	0.83	0.654439	0.87991	0.852174
2625	0.826133	0.840246	0.831875	0.658716	0.882883	0.853566
2630	0.821918	0.852535	0.834375	0.665662	0.890411	0.854795
2635	0.825079	0.83871	0.830625	0.656156	0.881757	0.852477
2640	0.826133	0.861751	0.840625	0.678758	0.897025	0.860121
2645	0.821918	0.843318	0.830625	0.657056	0.884354	0.851993
2650	0.825079	0.837174	0.83	0.654729	0.880765	0.852013
2655	0.834563	0.857143	0.84375	0.683471	0.894915	0.863686
2660	0.825079	0.855607	0.8375	0.671895	0.892816	0.857612
2665	0.822972	0.870968	0.8425	0.684059	0.90289	0.86108
2670	0.824025	0.834101	0.828125	0.650742	0.878652	0.850462
2675	0.815595	0.852535	0.830625	0.658967	0.889655	0.851017
2680	0.816649	0.857143	0.833125	0.664407	0.892857	0.853054
2685	0.830348	0.84639	0.836875	0.668956	0.887387	0.857921
2690	0.820864	0.809524	0.81625	0.624556	0.86268	0.841253
2695	0.820864	0.843318	0.83	0.655931	0.884222	0.851366
2700	0.817703	0.83871	0.82625	0.648258	0.880817	0.848087
2705	0.825079	0.849462	0.835	0.666162	0.888763	0.855738
2710	0.835616	0.835637	0.835625	0.664722	0.881111	0.857761
2715	0.825079	0.84639	0.83375	0.6633	0.88675	0.854803
2720	0.829294	0.843318	0.835	0.664971	0.885264	0.856366
2725	0.818757	0.835637	0.825625	0.646518	0.878959	0.847791
2730	0.820864	0.840246	0.82875	0.653066	0.88222	0.850437
2735	0.812434	0.872504	0.836875	0.674492	0.90281	0.855241
2740	0.826133	0.847926	0.835	0.665858	0.887882	0.855895
2745	0.82824	0.831029	0.829375	0.652448	0.877232	0.852033
2750	0.826133	0.835637	0.83	0.654439	0.87991	0.852174
2755	0.829294	0.844854	0.835625	0.666396	0.886261	0.856832
2760	0.82824	0.843318	0.834375	0.663836	0.885135	0.855743
2765	0.81981	0.84639	0.830625	0.657677	0.886105	0.851669
2770	0.821918	0.858679	0.836875	0.671413	0.894495	0.856672
2775	0.830348	0.864823	0.844375	0.68611	0.899543	0.863562
2780	0.814542	0.854071	0.830625	0.659299	0.890553	0.850853
2785	0.817703	0.815668	0.816875	0.626818	0.866071	0.841192
2790	0.818757	0.835637	0.825625	0.646518	0.878959	0.847791
2795	0.815595	0.854071	0.83125	0.660409	0.890679	0.851485
2800	0.81981	0.850998	0.8325	0.661987	0.889143	0.85307
2805	0.822972	0.858679	0.8375	0.672529	0.894616	0.8573
2810	0.830348	0.844854	0.83625	0.667531	0.886389	0.857454
2815	0.833509	0.843318	0.8375	0.669523	0.885778	0.858849
2820	0.822972	0.840246	0.83	0.655322	0.882486	0.85169
2825	0.817703	0.867896	0.838125	0.675634	0.900232	0.856985
2830	0.832455	0.820276	0.8275	0.647125	0.871003	0.851293
2835	0.821918	0.806452	0.815625	0.622866	0.860927	0.84097
2840	0.815595	0.827957	0.820625	0.635977	0.873589	0.843597
2845	0.83667	0.829493	0.83375	0.660218	0.877348	0.856526
2850	0.847208	0.83871	0.84375	0.680259	0.884488	0.865447
2855	0.821918	0.817204	0.82	0.632803	0.867631	0.844156
2860	0.818757	0.834101	0.825	0.645086	0.877966	0.847328
2865	0.818757	0.849462	0.83125	0.659431	0.888	0.851974
2870	0.814542	0.81874	0.81625	0.626266	0.867565	0.840217
2875	0.818757	0.841782	0.828125	0.65225	0.882955	0.849645
2880	0.807165	0.849462	0.824375	0.647213	0.886574	0.845008
2885	0.825079	0.817204	0.821875	0.636238	0.868071	0.846029
2890	0.824025	0.857143	0.8375	0.67221	0.893714	0.857456
2895	0.830348	0.857143	0.84125	0.67895	0.894438	0.861202
2900	0.824025	0.847926	0.83375	0.663604	0.887628	0.854645
2905	0.827187	0.858679	0.84	0.677008	0.895097	0.859803
2910	0.824025	0.829493	0.82625	0.646466	0.8757	0.849077
2915	0.818757	0.866359	0.838125	0.675293	0.899306	0.857143
2920	0.827187	0.857143	0.839375	0.675574	0.894077	0.859332
2925	0.822972	0.821813	0.8225	0.638211	0.87068	0.846154
2930	0.816649	0.798771	0.809375	0.61003	0.855408	0.83558
2935	0.818757	0.869432	0.839375	0.678186	0.901392	0.858089
2940	0.824025	0.844854	0.8325	0.660741	0.885617	0.853712
2945	0.814542	0.821813	0.8175	0.629125	0.869516	0.841132
2950	0.81981	0.852535	0.833125	0.663425	0.89016	0.853538
2955	0.834563	0.883257	0.854375	0.707821	0.912442	0.871767
2960	0.820864	0.812596	0.8175	0.627396	0.864595	0.842162
2965	0.822972	0.835637	0.828125	0.651036	0.879505	0.850299
2970	0.81981	0.804916	0.81375	0.619151	0.859669	0.839266
2975	0.821918	0.869432	0.84125	0.681506	0.901734	0.859978
2980	0.82824	0.795699	0.815	0.619918	0.855277	0.841542
2985	0.834563	0.870968	0.849375	0.696335	0.90411	0.867945
2990	0.807165	0.847926	0.82375	0.645764	0.885549	0.844542
2995	0.826133	0.823349	0.825	0.64306	0.87208	0.848485
3000	0.81138	0.849462	0.826875	0.651638	0.887097	0.847551
3005	0.817703	0.824885	0.820625	0.635377	0.87191	0.843937
3010	0.825079	0.823349	0.824375	0.641916	0.871938	0.847861
3015	0.813488	0.844854	0.82625	0.649532	0.884307	0.84742
3020	0.82824	0.834101	0.830625	0.655292	0.879195	0.852957
3025	0.815595	0.83871	0.825	0.646014	0.880546	0.846827
3030	0.808219	0.824885	0.815	0.625239	0.870602	0.838251
3035	0.809273	0.83871	0.82125	0.639312	0.879725	0.84303
3040	0.81981	0.869432	0.84	0.679291	0.901506	0.85872
3045	0.83667	0.83871	0.8375	0.668702	0.883204	0.859307
3050	0.825079	0.832565	0.828125	0.650453	0.877803	0.850625
3055	0.829294	0.820276	0.825625	0.643667	0.870575	0.849433
3060	0.829294	0.867896	0.845	0.68786	0.901489	0.863886
3065	0.815595	0.852535	0.830625	0.658967	0.889655	0.851017
3070	0.817703	0.817204	0.8175	0.628243	0.867039	0.841649
3075	0.833509	0.84639	0.83875	0.672367	0.887767	0.859783
3080	0.810327	0.804916	0.808125	0.608877	0.858259	0.833604
3085	0.834563	0.817204	0.8275	0.646617	0.869374	0.851613
3090	0.822972	0.83871	0.829375	0.653893	0.88149	0.851226
3095	0.81138	0.824885	0.816875	0.628607	0.871041	0.840153
3100	0.810327	0.823349	0.815625	0.626048	0.86991	0.839062
3105	0.818757	0.857143	0.834375	0.66663	0.893103	0.854316
3110	0.824025	0.837174	0.829375	0.653596	0.880631	0.851388
3115	0.830348	0.817204	0.825	0.64199	0.868798	0.849138
3120	0.827187	0.78341	0.809375	0.607495	0.847732	0.837333
3125	0.834563	0.831029	0.833125	0.659327	0.878049	0.855754
3130	0.818757	0.837174	0.82625	0.64795	0.879955	0.848253
3135	0.816649	0.855607	0.8325	0.662964	0.89183	0.852585
3140	0.821918	0.807988	0.81625	0.624284	0.861878	0.841424
3145	0.829294	0.834101	0.83125	0.656432	0.87933	0.853579
3150	0.835616	0.831029	0.83375	0.660478	0.878184	0.856371
3155	0.82824	0.84639	0.835625	0.666689	0.887133	0.856676
3160	0.821918	0.800307	0.813125	0.6172	0.857143	0.839161
3165	0.825079	0.835637	0.829375	0.653303	0.879775	0.85155
3170	0.827187	0.824885	0.82625	0.645624	0.873192	0.849567
3175	0.825079	0.809524	0.81875	0.629152	0.863286	0.84375
3180	0.830348	0.823349	0.8275	0.647649	0.872647	0.850972
3185	0.81981	0.795699	0.81	0.610646	0.854007	0.836559
3190	0.817703	0.841782	0.8275	0.651128	0.882821	0.849015
3195	0.81981	0.826421	0.8225	0.639072	0.873176	0.845652
3200	0.808219	0.827957	0.81625	0.628115	0.872582	0.839168
3205	0.81981	0.849462	0.831875	0.66055	0.888128	0.852603
3210	0.827187	0.864823	0.8425	0.68275	0.899198	0.86169
3215	0.820864	0.832565	0.825625	0.645916	0.877252	0.848122
3220	0.816649	0.809524	0.81375	0.619982	0.862069	0.838745
3225	0.818757	0.843318	0.82875	0.653685	0.883959	0.850109
3230	0.850369	0.847926	0.849375	0.69218	0.890728	0.870081
3235	0.81138	0.837174	0.821875	0.640101	0.878995	0.843836
3240	0.809273	0.832565	0.81875	0.633549	0.875713	0.841183
3245	0.813488	0.849462	0.828125	0.653858	0.887356	0.848818
3250	0.827187	0.831029	0.82875	0.651307	0.877095	0.85141
3255	0.825079	0.807988	0.818125	0.627736	0.862335	0.843296
3260	0.816649	0.834101	0.82375	0.642833	0.87769	0.84607
3265	0.816649	0.843318	0.8275	0.651444	0.883694	0.84885
3270	0.832455	0.867896	0.846875	0.691223	0.901826	0.865753
3275	0.825079	0.820276	0.823125	0.639076	0.87	0.846944
3280	0.824025	0.840246	0.830625	0.656452	0.882619	0.852316
3285	0.817703	0.860215	0.835	0.668404	0.89504	0.854626
3290	0.825079	0.81106	0.819375	0.630568	0.864238	0.844205
3295	0.824025	0.841782	0.83125	0.657881	0.883616	0.852781
3300	0.81138	0.812596	0.811875	0.617153	0.863229	0.836502
3305	0.818757	0.83871	0.826875	0.649382	0.880952	0.848717
3310	0.822972	0.875576	0.844375	0.688395	0.906032	0.862507
3315	0.831401	0.866359	0.845625	0.688666	0.900685	0.864658
3320	0.824025	0.821813	0.823125	0.639353	0.870824	0.846779
3325	0.822972	0.835637	0.828125	0.651036	0.879505	0.850299
3330	0.80295	0.849462	0.821875	0.642808	0.886047	0.842454
3335	0.83667	0.829493	0.83375	0.660218	0.877348	0.856526
3340	0.816649	0.814132	0.815625	0.624255	0.864955	0.840108
3345	0.821918	0.821813	0.821875	0.63707	0.870536	0.845528
3350	0.81981	0.840246	0.828125	0.65194	0.882086	0.849809
3355	0.832455	0.823349	0.82875	0.649951	0.872928	0.852211
3360	0.818757	0.841782	0.828125	0.65225	0.882955	0.849645
3365	0.815595	0.826421	0.82	0.634546	0.872604	0.843137
3370	0.814542	0.823349	0.818125	0.630555	0.870495	0.84159
3375	0.825079	0.820276	0.823125	0.639076	0.87	0.846944
3380	0.817703	0.843318	0.828125	0.652564	0.883827	0.84948
3385	0.831401	0.887865	0.854375	0.708813	0.915313	0.871342
3390	0.812434	0.834101	0.82125	0.638343	0.877133	0.843545
3395	0.825079	0.837174	0.83	0.654729	0.880765	0.852013
3400	0.81981	0.831029	0.824375	0.643356	0.876126	0.847033
3405	0.818757	0.83871	0.826875	0.649382	0.880952	0.848717
3410	0.820864	0.870968	0.84125	0.681844	0.902665	0.859823
3415	0.824025	0.852535	0.835625	0.667904	0.890661	0.856048
3420	0.81981	0.820276	0.82	0.633368	0.869274	0.843818
3425	0.81981	0.843318	0.829375	0.654807	0.884091	0.850738
3430	0.831401	0.829493	0.830625	0.654464	0.876667	0.853434
3435	0.827187	0.866359	0.843125	0.684187	0.900229	0.862164
3440	0.820864	0.841782	0.829375	0.654498	0.88322	0.850901
3445	0.816649	0.815668	0.81625	0.62568	0.865922	0.840564
3450	0.812434	0.834101	0.82125	0.638343	0.877133	0.843545
3455	0.816649	0.829493	0.821875	0.638537	0.874718	0.844687
3460	0.809273	0.84639	0.824375	0.64653	0.884793	0.845349
3465	0.806112	0.837174	0.81875	0.634533	0.878301	0.840659
3470	0.809273	0.806452	0.808125	0.609171	0.85906	0.833424
3475	0.821918	0.883257	0.846875	0.694539	0.911215	0.864266
3480	0.829294	0.826421	0.828125	0.649334	0.874444	0.851271
3485	0.817703	0.841782	0.8275	0.651128	0.882821	0.849015
3490	0.818757	0.780338	0.803125	0.595348	0.844565	0.831461
3495	0.826133	0.840246	0.831875	0.658716	0.882883	0.853566
3500	0.816649	0.843318	0.8275	0.651444	0.883694	0.84885
3505	0.814542	0.860215	0.833125	0.665082	0.894676	0.85273
3510	0.827187	0.852535	0.8375	0.671277	0.891033	0.857923
3515	0.816649	0.850998	0.830625	0.658638	0.888761	0.851181
3520	0.815595	0.832565	0.8225	0.640275	0.876557	0.844978
3525	0.813488	0.843318	0.825625	0.648092	0.883295	0.846956
3530	0.817703	0.801843	0.81125	0.614017	0.857459	0.837109
3535	0.824025	0.841782	0.83125	0.657881	0.883616	0.852781
3540	0.818757	0.826421	0.821875	0.637938	0.873034	0.845024
3545	0.818757	0.821813	0.82	0.633657	0.870101	0.843648
3550	0.833509	0.832565	0.833125	0.659593	0.878889	0.855598
3555	0.82824	0.863287	0.8425	0.682433	0.898286	0.861842
3560	0.824025	0.857143	0.8375	0.67221	0.893714	0.857456
3565	0.813488	0.843318	0.825625	0.648092	0.883295	0.846956
3570	0.80295	0.826421	0.8125	0.621094	0.870857	0.835526
3575	0.820864	0.832565	0.825625	0.645916	0.877252	0.848122
3580	0.83667	0.832565	0.835	0.663044	0.879291	0.857451
3585	0.815595	0.84639	0.828125	0.653203	0.885584	0.84915
3590	0.814542	0.829493	0.820625	0.636283	0.874434	0.843426
3595	0.820864	0.850998	0.833125	0.663106	0.889269	0.853699
3600	0.826133	0.832565	0.82875	0.65159	0.87794	0.851249
3605	0.827187	0.824885	0.82625	0.645624	0.873192	0.849567
3610	0.812434	0.792627	0.804375	0.599762	0.850993	0.831267
3615	0.806112	0.826421	0.814375	0.62444	0.871298	0.837438
3620	0.814542	0.812596	0.81375	0.620555	0.863687	0.838395
3625	0.82824	0.821813	0.825625	0.643934	0.871397	0.849271
3630	0.820864	0.858679	0.83625	0.670298	0.894374	0.856044
3635	0.812434	0.835637	0.821875	0.63978	0.878132	0.844007
3640	0.817703	0.794163	0.808125	0.606924	0.852747	0.834857
3645	0.827187	0.812596	0.82125	0.634287	0.865491	0.845905
3650	0.806112	0.870968	0.8325	0.666484	0.90106	0.850945
3655	0.820864	0.829493	0.824375	0.64306	0.875281	0.8472
3660	0.812434	0.815668	0.81375	0.621144	0.86532	0.838043
3665	0.822972	0.81874	0.82125	0.635367	0.868743	0.845238
3670	0.812434	0.837174	0.8225	0.641218	0.879133	0.844469
3675	0.825079	0.832565	0.828125	0.650453	0.877803	0.850625
3680	0.805058	0.837174	0.818125	0.633423	0.878161	0.840022
3685	0.827187	0.821813	0.825	0.642786	0.871254	0.848649
3690	0.807165	0.794163	0.801875	0.595477	0.851111	0.828556
3695	0.81138	0.821813	0.815625	0.62574	0.869074	0.839237
3700	0.816649	0.827957	0.82125	0.637106	0.873732	0.844227
3705	0.814542	0.832565	0.821875	0.63915	0.876417	0.844347
3710	0.81138	0.81874	0.814375	0.622875	0.867117	0.838323
3715	0.808219	0.812596	0.81	0.613762	0.862767	0.834603
3720	0.81981	0.835637	0.82625	0.647645	0.879096	0.848419
3725	0.820864	0.806452	0.815	0.621717	0.860773	0.840345
3730	0.818757	0.81106	0.815625	0.623688	0.863333	0.840454
3735	0.817703	0.821813	0.819375	0.632522	0.869955	0.84302
3740	0.821918	0.844854	0.83125	0.658489	0.885358	0.852459
3745	0.81981	0.81106	0.81625	0.624831	0.863485	0.841081
3750	0.815595	0.837174	0.824375	0.644578	0.879545	0.846364
3755	0.821918	0.817204	0.82	0.632803	0.867631	0.844156
3760	0.81981	0.831029	0.824375	0.643356	0.876126	0.847033
3765	0.815595	0.792627	0.80625	0.603205	0.851485	0.833154
3770	0.814542	0.786482	0.803125	0.596381	0.847588	0.830736
3775	0.793467	0.826421	0.806875	0.611124	0.869515	0.829752
3780	0.81981	0.798771	0.81125	0.613479	0.855886	0.83746
3785	0.827187	0.812596	0.82125	0.634287	0.865491	0.845905
3790	0.824025	0.829493	0.82625	0.646466	0.8757	0.849077
3795	0.830348	0.789555	0.81375	0.616629	0.851892	0.840982
3800	0.81138	0.814132	0.8125	0.618582	0.864198	0.836957
3805	0.817703	0.843318	0.828125	0.652564	0.883827	0.84948
3810	0.821918	0.801843	0.81375	0.618616	0.858086	0.839612
3815	0.814542	0.786482	0.803125	0.596381	0.847588	0.830736
3820	0.807165	0.834101	0.818125	0.632759	0.87643	0.840373
3825	0.832455	0.837174	0.834375	0.662701	0.881696	0.856369
3830	0.820864	0.81874	0.82	0.633084	0.86845	0.843987
3835	0.817703	0.855607	0.833125	0.664075	0.891954	0.853216
3840	0.81138	0.81106	0.81125	0.615724	0.862262	0.836048
3845	0.814542	0.807988	0.811875	0.616278	0.860802	0.837033
3850	0.818757	0.831029	0.82375	0.642225	0.875986	0.846405
3855	0.808219	0.847926	0.824375	0.64687	0.885681	0.845179
3860	0.807165	0.797235	0.803125	0.598331	0.853007	0.829453
3865	0.817703	0.791091	0.806875	0.60409	0.850877	0.83396
3870	0.806112	0.84639	0.8225	0.643211	0.884393	0.84344
3875	0.824025	0.81106	0.81875	0.629418	0.864088	0.843581
3880	0.822972	0.812596	0.81875	0.629687	0.864895	0.843413
3885	0.829294	0.823349	0.826875	0.646499	0.872506	0.850351
3890	0.815595	0.840246	0.825625	0.64745	0.881549	0.847291
3895	0.817703	0.831029	0.823125	0.641096	0.875847	0.845777
3900	0.804004	0.821813	0.81125	0.617887	0.868032	0.834792
3905	0.799789	0.817204	0.806875	0.6091	0.864465	0.83087
3910	0.814542	0.823349	0.818125	0.630555	0.870495	0.84159
3915	0.808219	0.81874	0.8125	0.619496	0.866667	0.836423
3920	0.807165	0.831029	0.816875	0.629876	0.874429	0.839452
3925	0.827187	0.826421	0.826875	0.647044	0.874165	0.850027
3930	0.801897	0.867896	0.82875	0.659211	0.898465	0.847439
3935	0.830348	0.832565	0.83125	0.656155	0.878484	0.853738
3940	0.824025	0.827957	0.825625	0.645042	0.87472	0.848616
3945	0.81981	0.817204	0.81875	0.63052	0.867336	0.842904
3950	0.808219	0.834101	0.81875	0.633873	0.876571	0.841009
3955	0.813488	0.852535	0.829375	0.656745	0.889401	0.849752
3960	0.816649	0.792627	0.806875	0.604355	0.851648	0.833782
3965	0.815595	0.781874	0.801875	0.593285	0.844978	0.830027
3970	0.825079	0.792627	0.811875	0.613609	0.852941	0.838779
3975	0.817703	0.815668	0.816875	0.626818	0.866071	0.841192
3980	0.830348	0.834101	0.831875	0.657575	0.879464	0.854201
3985	0.807165	0.81106	0.80875	0.611202	0.861642	0.833515
3990	0.81138	0.809524	0.810625	0.614295	0.861298	0.835594
3995	0.827187	0.821813	0.825	0.642786	0.871254	0.848649
4000	0.832455	0.835637	0.83375	0.661282	0.880713	0.855905
4005	0.826133	0.831029	0.828125	0.650167	0.876957	0.850787
4010	0.825079	0.804916	0.816875	0.624907	0.86044	0.842388
4015	0.826133	0.826421	0.82625	0.645901	0.874025	0.849404
4020	0.824025	0.784946	0.808125	0.605397	0.848156	0.835917
4025	0.822972	0.831029	0.82625	0.646755	0.876543	0.848913
4030	0.81981	0.798771	0.81125	0.613479	0.855886	0.83746
4035	0.812434	0.835637	0.821875	0.63978	0.878132	0.844007
4040	0.817703	0.847926	0.83	0.656875	0.886857	0.850877
4045	0.820864	0.81874	0.82	0.633084	0.86845	0.843987
4050	0.816649	0.809524	0.81375	0.619982	0.862069	0.838745
4055	0.809273	0.81106	0.81	0.61346	0.861953	0.834783
4060	0.829294	0.829493	0.829375	0.652172	0.876392	0.852193
4065	0.81981	0.800307	0.811875	0.614896	0.856828	0.837911
4070	0.812434	0.821813	0.81625	0.626867	0.869222	0.839869
4075	0.813488	0.812596	0.813125	0.61942	0.863535	0.837765
4080	0.813488	0.81874	0.815625	0.625134	0.867416	0.839587
4085	0.818757	0.857143	0.834375	0.66663	0.893103	0.854316
4090	0.821918	0.864823	0.839375	0.677176	0.898618	0.858558
4095	0.798736	0.870968	0.828125	0.658894	0.900238	0.846454
4100	0.813488	0.823349	0.8175	0.629427	0.870349	0.840959
4105	0.81981	0.827957	0.823125	0.640499	0.874157	0.846112
4110	0.824025	0.820276	0.8225	0.637932	0.869855	0.84632
4115	0.81981	0.829493	0.82375	0.641927	0.875141	0.846572
4120	0.81138	0.815668	0.813125	0.620013	0.865169	0.837412
4125	0.825079	0.858679	0.83875	0.674766	0.894857	0.858553
4130	0.813488	0.78341	0.80125	0.592393	0.845564	0.829216
4135	0.805058	0.81874	0.810625	0.616129	0.866213	0.834517
4140	0.818757	0.800307	0.81125	0.613746	0.85667	0.837284
4145	0.821918	0.81874	0.820625	0.634225	0.868597	0.844613
4150	0.808219	0.806452	0.8075	0.608038	0.858903	0.83279
4155	0.808219	0.827957	0.81625	0.628115	0.872582	0.839168
4160	0.818757	0.817204	0.818125	0.629381	0.867188	0.842276
4165	0.806112	0.814132	0.809375	0.612943	0.863431	0.833787
4170	0.817703	0.777266	0.80125	0.591361	0.842562	0.829947
4175	0.812434	0.794163	0.805	0.601184	0.851934	0.831715
4180	0.80295	0.81106	0.80625	0.606701	0.861017	0.830971
4185	0.816649	0.814132	0.815625	0.624255	0.864955	0.840108
4190	0.820864	0.821813	0.82125	0.635931	0.870391	0.844902
4195	0.808219	0.786482	0.799375	0.589493	0.846578	0.826954
4200	0.826133	0.854071	0.8375	0.671584	0.891923	0.857768
4205	0.818757	0.81106	0.815625	0.623688	0.863333	0.840454
4210	0.815595	0.820276	0.8175	0.628827	0.868687	0.841304
4215	0.824025	0.81106	0.81875	0.629418	0.864088	0.843581
4220	0.81981	0.809524	0.815625	0.62341	0.862528	0.840627
4225	0.816649	0.831029	0.8225	0.639968	0.875706	0.845147
4230	0.821918	0.817204	0.82	0.632803	0.867631	0.844156
4235	0.82824	0.841782	0.83375	0.66241	0.884139	0.855277
4240	0.818757	0.812596	0.81625	0.62511	0.864294	0.840909
4245	0.816649	0.803379	0.81125	0.614292	0.85825	0.836933
4250	0.814542	0.854071	0.830625	0.659299	0.890553	0.850853
4255	0.821918	0.83871	0.82875	0.652763	0.881356	0.8506
4260	0.820864	0.807988	0.815625	0.623136	0.861726	0.840799
4265	0.805058	0.807988	0.80625	0.606081	0.859393	0.831338
4270	0.817703	0.847926	0.83	0.656875	0.886857	0.850877
4275	0.813488	0.789555	0.80375	0.598068	0.849285	0.831001
4280	0.830348	0.829493	0.83	0.653317	0.876529	0.852814
4285	0.822972	0.804916	0.815625	0.6226	0.860132	0.841142
4290	0.820864	0.814132	0.818125	0.628817	0.865556	0.842618
4295	0.81981	0.827957	0.823125	0.640499	0.874157	0.846112
4300	0.815595	0.835637	0.82375	0.643143	0.878547	0.845902
4305	0.81981	0.855607	0.834375	0.666303	0.892202	0.854476
4310	0.826133	0.824885	0.825625	0.64448	0.873051	0.848944
4315	0.810327	0.792627	0.803125	0.597473	0.850664	0.830005
4320	0.837724	0.820276	0.830625	0.652917	0.871711	0.854379
4325	0.827187	0.800307	0.81625	0.622984	0.857923	0.842275
4330	0.808219	0.821813	0.81375	0.622366	0.86863	0.837336
4335	0.818757	0.806452	0.81375	0.619424	0.860465	0.839093
4340	0.810327	0.815668	0.8125	0.618883	0.865017	0.836779
4345	0.824025	0.829493	0.82625	0.646466	0.8757	0.849077
4350	0.82824	0.800307	0.816875	0.624146	0.858079	0.842895
4355	0.816649	0.850998	0.830625	0.658638	0.888761	0.851181
4360	0.821918	0.809524	0.816875	0.625703	0.862832	0.841878
4365	0.808219	0.844854	0.823125	0.643977	0.883641	0.844249
4370	0.81138	0.769585	0.794375	0.577332	0.836957	0.82397
4375	0.815595	0.827957	0.820625	0.635977	0.873589	0.843597
4380	0.815595	0.789555	0.805	0.600368	0.849616	0.832258
4385	0.816649	0.858679	0.83375	0.665851	0.893887	0.853524
4390	0.821918	0.844854	0.83125	0.658489	0.885358	0.852459
4395	0.81981	0.854071	0.83375	0.664863	0.89118	0.854007
4400	0.804004	0.815668	0.80875	0.612133	0.8641	0.832969
4405	0.810327	0.797235	0.805	0.601746	0.853496	0.831351
4410	0.817703	0.815668	0.816875	0.626818	0.866071	0.841192
4415	0.813488	0.789555	0.80375	0.598068	0.849285	0.831001
4420	0.820864	0.81874	0.82	0.633084	0.86845	0.843987
4425	0.81981	0.795699	0.81	0.610646	0.854007	0.836559
4430	0.809273	0.847926	0.825	0.647976	0.885813	0.845815
4435	0.809273	0.855607	0.828125	0.655217	0.890951	0.84815
4440	0.829294	0.841782	0.834375	0.663546	0.88427	0.8559
4445	0.820864	0.827957	0.82375	0.641633	0.874299	0.846739
4450	0.801897	0.81874	0.80875	0.612773	0.865757	0.832604
4455	0.81138	0.804916	0.80875	0.610013	0.858417	0.834236
4460	0.815595	0.847926	0.82875	0.654643	0.886598	0.849616
4465	0.809273	0.831029	0.818125	0.63211	0.874715	0.840722
4470	0.806112	0.834101	0.8175	0.631646	0.876289	0.839737
4475	0.809273	0.840246	0.821875	0.640754	0.880734	0.843493
4480	0.835616	0.797235	0.82	0.62951	0.857297	0.846318
4485	0.81981	0.812596	0.816875	0.626253	0.864444	0.841536
4490	0.821918	0.794163	0.810625	0.611542	0.853392	0.837359
4495	0.809273	0.823349	0.815	0.624925	0.869762	0.838428
4500	0.825079	0.794163	0.8125	0.615019	0.853871	0.839228
4505	0.829294	0.834101	0.83125	0.656432	0.87933	0.853579
4510	0.818757	0.863287	0.836875	0.672402	0.897229	0.856198
4515	0.821918	0.803379	0.814375	0.620032	0.859031	0.840065
4520	0.824025	0.817204	0.82125	0.635091	0.867925	0.845405
4525	0.809273	0.809524	0.809375	0.61203	0.860987	0.834329
4530	0.835616	0.850998	0.841875	0.678911	0.891011	0.862425
4535	0.814542	0.809524	0.8125	0.617703	0.861761	0.837486
4540	0.796628	0.815668	0.804375	0.604316	0.863014	0.828493
4545	0.805058	0.809524	0.806875	0.607515	0.86036	0.831791
4550	0.831401	0.814132	0.824375	0.64032	0.867033	0.848843
4555	0.815595	0.81106	0.81375	0.620267	0.862876	0.83857
4560	0.810327	0.804916	0.808125	0.608877	0.858259	0.833604
4565	0.818757	0.798771	0.810625	0.612328	0.855727	0.836834
4570	0.817703	0.78341	0.80375	0.597014	0.846238	0.831726
4575	0.830348	0.843318	0.835625	0.666107	0.885393	0.856987
4580	0.808219	0.798771	0.804375	0.600895	0.85412	0.830536
4585	0.804004	0.840246	0.81875	0.635209	0.880046	0.840308
4590	0.818757	0.814132	0.816875	0.626533	0.865256	0.841364
4595	0.822972	0.840246	0.83	0.655322	0.882486	0.85169
4600	0.815595	0.78341	0.8025	0.594701	0.845902	0.830472
4605	0.818757	0.791091	0.8075	0.605245	0.851041	0.834586
4610	0.815595	0.829493	0.82125	0.637409	0.874576	0.844057
4615	0.825079	0.772657	0.80375	0.595313	0.841031	0.832979
4620	0.82824	0.812596	0.821875	0.63544	0.865639	0.846527
4625	0.808219	0.809524	0.80875	0.610899	0.860831	0.833696
4630	0.812434	0.803379	0.80875	0.609725	0.85762	0.834416
4635	0.820864	0.788018	0.8075	0.604731	0.849509	0.834941
4640	0.810327	0.812596	0.81125	0.616021	0.863075	0.83587
4645	0.815595	0.798771	0.80875	0.608884	0.855249	0.834951
4650	0.81138	0.81106	0.81125	0.615724	0.862262	0.836048
4655	0.818757	0.791091	0.8075	0.605245	0.851041	0.834586
4660	0.805058	0.844854	0.82125	0.640658	0.883237	0.842337
4665	0.816649	0.803379	0.81125	0.614292	0.85825	0.836933
4670	0.830348	0.803379	0.819375	0.629289	0.860262	0.84504
4675	0.81981	0.827957	0.823125	0.640499	0.874157	0.846112
4680	0.835616	0.826421	0.831875	0.656239	0.875276	0.854987
4685	0.815595	0.826421	0.82	0.634546	0.872604	0.843137
4690	0.805058	0.786482	0.7975	0.586068	0.846069	0.825054
4695	0.807165	0.795699	0.8025	0.596904	0.852058	0.829004
4700	0.824025	0.821813	0.823125	0.639353	0.870824	0.846779
4705	0.818757	0.792627	0.808125	0.60666	0.851974	0.835035
4710	0.806112	0.786482	0.798125	0.587208	0.846239	0.825688
4715	0.810327	0.815668	0.8125	0.618883	0.865017	0.836779
4720	0.81981	0.81106	0.81625	0.624831	0.863485	0.841081
4725	0.801897	0.826421	0.811875	0.619982	0.870709	0.834888
4730	0.821918	0.817204	0.82	0.632803	0.867631	0.844156
4735	0.815595	0.824885	0.819375	0.633115	0.871622	0.842678
4740	0.810327	0.834101	0.82	0.636105	0.876853	0.842278
4745	0.807165	0.798771	0.80375	0.599759	0.853958	0.829902
4750	0.804004	0.801843	0.803125	0.599222	0.855381	0.828897
4755	0.809273	0.797235	0.804375	0.600606	0.853333	0.830719
4760	0.829294	0.812596	0.8225	0.636595	0.865787	0.847147
4765	0.83667	0.827957	0.833125	0.658806	0.87638	0.856065
4770	0.808219	0.832565	0.818125	0.632433	0.875571	0.840548
4775	0.821918	0.81106	0.8175	0.627122	0.863787	0.842333
4780	0.825079	0.78341	0.808125	0.605156	0.847403	0.836092
4785	0.81138	0.804916	0.80875	0.610013	0.858417	0.834236
4790	0.809273	0.815668	0.811875	0.617755	0.864865	0.836146
4795	0.810327	0.77573	0.79625	0.581845	0.840437	0.825107
4800	0.805058	0.837174	0.818125	0.633423	0.878161	0.840022
4805	0.797682	0.84639	0.8175	0.634415	0.883314	0.838317
4810	0.821918	0.817204	0.82	0.632803	0.867631	0.844156
4815	0.810327	0.840246	0.8225	0.641867	0.880871	0.844127
4820	0.814542	0.83871	0.824375	0.644894	0.88041	0.846196
4825	0.801897	0.803379	0.8025	0.5984	0.856018	0.828074
4830	0.815595	0.834101	0.823125	0.641708	0.877551	0.84544
4835	0.822972	0.784946	0.8075	0.604232	0.847991	0.835294
4840	0.804004	0.774194	0.791875	0.573528	0.838462	0.820871
4845	0.812434	0.820276	0.815625	0.625435	0.868243	0.839412
4850	0.817703	0.827957	0.821875	0.638235	0.873874	0.844856
4855	0.814542	0.794163	0.80625	0.603476	0.85226	0.832974
4860	0.82824	0.803379	0.818125	0.626966	0.859956	0.8438
4865	0.816649	0.803379	0.81125	0.614292	0.85825	0.836933
4870	0.81138	0.812596	0.811875	0.617153	0.863229	0.836502
4875	0.82824	0.789555	0.8125	0.614289	0.851571	0.839744
4880	0.815595	0.867896	0.836875	0.673428	0.9	0.855721
4885	0.825079	0.826421	0.825625	0.644759	0.873884	0.84878
4890	0.821918	0.792627	0.81	0.610128	0.852459	0.83691
4895	0.818757	0.774194	0.800625	0.589702	0.840909	0.829685
4900	0.808219	0.800307	0.805	0.602323	0.855072	0.830986
4905	0.805058	0.861751	0.828125	0.656639	0.894614	0.847476
4910	0.805058	0.83871	0.81875	0.634869	0.879171	0.840484
4915	0.80295	0.855607	0.824375	0.648625	0.890187	0.844321
4920	0.810327	0.798771	0.805625	0.603171	0.854444	0.831801
4925	0.814542	0.829493	0.820625	0.636283	0.874434	0.843426
4930	0.807165	0.806452	0.806875	0.606907	0.858744	0.832156
4935	0.810327	0.795699	0.804375	0.600321	0.85255	0.830902
4940	0.808219	0.817204	0.811875	0.618062	0.865688	0.835967
4945	0.795574	0.84639	0.81625	0.632228	0.883041	0.837029
4950	0.820864	0.817204	0.819375	0.631661	0.867483	0.84353
4955	0.808219	0.791091	0.80125	0.593765	0.849391	0.828294
4960	0.818757	0.820276	0.819375	0.632231	0.869128	0.84319
4965	0.813488	0.835637	0.8225	0.6409	0.878271	0.844639
4970	0.810327	0.81874	0.81375	0.621747	0.866967	0.837691
4975	0.810327	0.791091	0.8025	0.59605	0.849724	0.829558
4980	0.821918	0.814132	0.81875	0.629961	0.865705	0.843243
4985	0.814542	0.795699	0.806875	0.604896	0.853201	0.833423
4990	0.824025	0.806452	0.816875	0.625168	0.861233	0.842219
4995	0.835616	0.801843	0.821875	0.633718	0.860087	0.847675
5000	0.813488	0.820276	0.81625	0.626564	0.868391	0.840044

## Sheet: RF (I=40)
Number of features	SN	SP	ACC	MCC	Precision	F1-measure
5	0.796628	0.898618	0.838125	0.683339	0.919708	0.853755
10	0.797682	0.913978	0.845	0.6993	0.931119	0.859251
15	0.841939	0.93702	0.880625	0.766287	0.95119	0.893236
20	0.842993	0.940092	0.8825	0.770299	0.953516	0.894855
25	0.837724	0.932412	0.87625	0.757561	0.947557	0.889262
30	0.82824	0.946237	0.87625	0.761188	0.957369	0.888136
35	0.821918	0.940092	0.87	0.748888	0.952381	0.882353
40	0.830348	0.941628	0.875625	0.758869	0.953995	0.887887
45	0.826133	0.929339	0.868125	0.742776	0.944578	0.881394
50	0.826133	0.93702	0.87125	0.750166	0.950303	0.883878
55	0.820864	0.938556	0.86875	0.746343	0.95116	0.881222
60	0.81138	0.946237	0.86625	0.744375	0.956522	0.877993
65	0.815595	0.940092	0.86625	0.742563	0.95203	0.878547
70	0.814542	0.941628	0.86625	0.743009	0.953144	0.878409
75	0.818757	0.955453	0.874375	0.760684	0.96402	0.88547
80	0.806112	0.938556	0.86	0.731652	0.950311	0.872292
85	0.796628	0.947773	0.858125	0.731433	0.956962	0.869465
90	0.809273	0.940092	0.8625	0.736281	0.951673	0.874715
95	0.795574	0.940092	0.854375	0.722814	0.950882	0.866322
100	0.799789	0.933948	0.854375	0.720901	0.946384	0.866933
105	0.809273	0.932412	0.859375	0.728789	0.945813	0.872232
110	0.82824	0.940092	0.87375	0.755257	0.952727	0.886133
115	0.822972	0.941628	0.87125	0.751433	0.953602	0.883484
120	0.822972	0.946237	0.873125	0.7559	0.957108	0.884986
125	0.809273	0.935484	0.860625	0.731782	0.948148	0.873223
130	0.825079	0.930876	0.868125	0.743183	0.945652	0.881261
135	0.815595	0.949309	0.87	0.751549	0.959108	0.881549
140	0.821918	0.930876	0.86625	0.739983	0.945455	0.879369
145	0.82824	0.938556	0.873125	0.753777	0.951574	0.885634
150	0.81981	0.955453	0.875	0.761727	0.964064	0.886105
155	0.83667	0.950845	0.883125	0.774144	0.961259	0.894648
160	0.841939	0.953917	0.8875	0.782445	0.963812	0.898763
165	0.839831	0.950845	0.885	0.777352	0.961399	0.896513
170	0.83667	0.950845	0.883125	0.774144	0.961259	0.894648
175	0.829294	0.940092	0.874375	0.756323	0.952785	0.886761
180	0.844046	0.956989	0.89	0.787537	0.966224	0.901012
185	0.838778	0.960061	0.888125	0.785158	0.96837	0.898927
190	0.847208	0.949309	0.88875	0.783418	0.960573	0.900336
195	0.837724	0.950845	0.88375	0.775212	0.961306	0.89527
200	0.837724	0.952381	0.884375	0.77669	0.96247	0.895775
205	0.830348	0.953917	0.880625	0.770737	0.963325	0.891907
210	0.842993	0.941628	0.883125	0.771763	0.954654	0.895355
215	0.830348	0.952381	0.88	0.76925	0.962149	0.891403
220	0.82824	0.958525	0.88125	0.773101	0.96679	0.892168
225	0.83667	0.960061	0.886875	0.783035	0.968293	0.897682
230	0.829294	0.955453	0.880625	0.77117	0.964461	0.891785
235	0.834563	0.9447	0.879375	0.766097	0.956522	0.89139
240	0.824025	0.950845	0.875625	0.761428	0.960688	0.887124
245	0.837724	0.955453	0.885625	0.779649	0.964806	0.896785
250	0.83667	0.941628	0.879375	0.765293	0.954327	0.891634
255	0.8451	0.932412	0.880625	0.765173	0.947991	0.893593
260	0.832455	0.941628	0.876875	0.761005	0.954106	0.889139
265	0.830348	0.946237	0.8775	0.763311	0.957473	0.889391
270	0.838778	0.956989	0.886875	0.782195	0.966019	0.897913
275	0.824025	0.960061	0.879375	0.770406	0.967822	0.890154
280	0.830348	0.950845	0.879375	0.767764	0.960976	0.890899
285	0.826133	0.953917	0.878125	0.766518	0.963145	0.889393
290	0.835616	0.932412	0.875	0.755398	0.947431	0.888018
295	0.846154	0.938556	0.88375	0.772095	0.95255	0.896205
300	0.840885	0.952381	0.88625	0.779898	0.962606	0.897638
305	0.857745	0.941628	0.891875	0.787051	0.955399	0.903942
310	0.841939	0.935484	0.88	0.764825	0.950059	0.892737
315	0.837724	0.943164	0.880625	0.767839	0.955529	0.892757
320	0.837724	0.938556	0.87875	0.763428	0.952096	0.891256
325	0.840885	0.955453	0.8875	0.78285	0.964933	0.898649
330	0.840885	0.952381	0.88625	0.779898	0.962606	0.897638
335	0.840885	0.953917	0.886875	0.781374	0.963768	0.898143
340	0.835616	0.9447	0.88	0.767167	0.956574	0.892013
345	0.832455	0.932412	0.873125	0.752163	0.947242	0.886147
350	0.841939	0.946237	0.884375	0.775085	0.958034	0.896242
355	0.831401	0.949309	0.879375	0.76734	0.959854	0.891022
360	0.839831	0.952381	0.885625	0.778828	0.96256	0.897017
365	0.851423	0.9447	0.889375	0.783379	0.957346	0.901283
370	0.830348	0.935484	0.873125	0.752961	0.949398	0.885891
375	0.8451	0.952381	0.88875	0.784195	0.962785	0.900112
380	0.834563	0.960061	0.885625	0.780918	0.968215	0.896435
385	0.833509	0.949309	0.880625	0.769467	0.959951	0.892273
390	0.838778	0.943164	0.88125	0.768914	0.955582	0.893378
395	0.826133	0.940092	0.8725	0.753129	0.952612	0.884876
400	0.83667	0.935484	0.876875	0.759412	0.949761	0.889636
405	0.834563	0.947773	0.880625	0.769053	0.958838	0.892394
410	0.846154	0.963134	0.89375	0.79558	0.970979	0.904279
415	0.844046	0.943164	0.884375	0.77431	0.955847	0.896475
420	0.846154	0.938556	0.88375	0.772095	0.95255	0.896205
425	0.844046	0.946237	0.885625	0.777242	0.958134	0.897479
430	0.840885	0.947773	0.884375	0.775479	0.959135	0.896126
435	0.840885	0.9447	0.883125	0.772538	0.956835	0.895121
440	0.837724	0.941628	0.88	0.766368	0.954382	0.892256
445	0.856691	0.941628	0.89125	0.78595	0.955347	0.903333
450	0.847208	0.943164	0.88625	0.777564	0.956005	0.898324
455	0.840885	0.943164	0.8825	0.771069	0.955689	0.894619
460	0.840885	0.943164	0.8825	0.771069	0.955689	0.894619
465	0.826133	0.941628	0.873125	0.754612	0.953771	0.885375
470	0.837724	0.933948	0.876875	0.759026	0.948687	0.889759
475	0.840885	0.93702	0.88	0.765203	0.951132	0.892617
480	0.846154	0.949309	0.888125	0.782336	0.960526	0.89972
485	0.838778	0.947773	0.883125	0.773332	0.959036	0.894885
490	0.849315	0.946237	0.88875	0.78266	0.958383	0.900559
495	0.838778	0.927803	0.875	0.754258	0.944247	0.888393
500	0.847208	0.943164	0.88625	0.777564	0.956005	0.898324
505	0.829294	0.952381	0.879375	0.768192	0.962103	0.890775
510	0.840885	0.941628	0.881875	0.769601	0.954545	0.894118
515	0.837724	0.9447	0.88125	0.769312	0.956679	0.893258
520	0.830348	0.93702	0.87375	0.754436	0.950543	0.886389
525	0.829294	0.952381	0.879375	0.768192	0.962103	0.890775
530	0.834563	0.923195	0.870625	0.745527	0.940618	0.884422
535	0.831401	0.949309	0.879375	0.76734	0.959854	0.891022
540	0.841939	0.933948	0.879375	0.763363	0.948931	0.892239
545	0.848261	0.9447	0.8875	0.780112	0.957194	0.899441
550	0.852476	0.946237	0.890625	0.785927	0.958531	0.902398
555	0.838778	0.920123	0.871875	0.746967	0.938679	0.885921
560	0.835616	0.927803	0.873125	0.751001	0.944048	0.886529
565	0.834563	0.926267	0.871875	0.748453	0.942857	0.885411
570	0.832455	0.930876	0.8725	0.750693	0.946108	0.88565
575	0.850369	0.943164	0.888125	0.78083	0.956161	0.900167
580	0.825079	0.947773	0.875	0.7595	0.958384	0.88675
585	0.837724	0.943164	0.880625	0.767839	0.955529	0.892757
590	0.822972	0.927803	0.865625	0.73809	0.943237	0.87901
595	0.83667	0.929339	0.874375	0.753549	0.945238	0.887647
600	0.83667	0.953917	0.884375	0.777104	0.963592	0.895657
605	0.839831	0.930876	0.876875	0.758267	0.946556	0.890006
610	0.832455	0.943164	0.8775	0.762482	0.95526	0.88964
615	0.834563	0.943164	0.87875	0.764621	0.955368	0.890889
620	0.833509	0.927803	0.871875	0.748836	0.943914	0.885283
625	0.827187	0.927803	0.868125	0.742374	0.94351	0.881527
630	0.844046	0.926267	0.8775	0.758259	0.943463	0.89099
635	0.829294	0.929339	0.87	0.745994	0.944778	0.883277
640	0.837724	0.917051	0.87	0.742963	0.936396	0.884316
645	0.846154	0.932412	0.88125	0.766266	0.948052	0.894209
650	0.83667	0.946237	0.88125	0.769714	0.95778	0.893138
655	0.842993	0.933948	0.88	0.764451	0.948992	0.892857
660	0.826133	0.926267	0.866875	0.739827	0.942308	0.880404
665	0.841939	0.927803	0.876875	0.757527	0.944444	0.890251
670	0.821918	0.915515	0.86	0.725223	0.934132	0.874439
675	0.822972	0.950845	0.875	0.760377	0.96064	0.886493
680	0.838778	0.929339	0.875625	0.755719	0.945368	0.888889
685	0.833509	0.940092	0.876875	0.7606	0.953012	0.889264
690	0.856691	0.943164	0.891875	0.787399	0.956471	0.903835
695	0.840885	0.933948	0.87875	0.762277	0.94887	0.89162
700	0.847208	0.926267	0.879375	0.761551	0.943662	0.892837
705	0.851423	0.932412	0.884375	0.771751	0.948357	0.897279
710	0.842993	0.940092	0.8825	0.770299	0.953516	0.894855
715	0.833509	0.915515	0.866875	0.737137	0.934988	0.881337
720	0.837724	0.929339	0.875	0.754633	0.945303	0.888268
725	0.838778	0.930876	0.87625	0.757181	0.946492	0.889385
730	0.833509	0.932412	0.87375	0.75324	0.947305	0.886771
735	0.835616	0.927803	0.873125	0.751001	0.944048	0.886529
740	0.834563	0.917051	0.868125	0.739686	0.93617	0.882451
745	0.844046	0.935484	0.88125	0.766999	0.950178	0.893973
750	0.840885	0.930876	0.8775	0.759354	0.946619	0.890625
755	0.838778	0.915515	0.87	0.742604	0.93537	0.884444
760	0.833509	0.924731	0.870625	0.745906	0.941667	0.884293
765	0.834563	0.943164	0.87875	0.764621	0.955368	0.890889
770	0.829294	0.918587	0.865625	0.735715	0.936905	0.879821
775	0.830348	0.938556	0.874375	0.755913	0.951691	0.886888
780	0.822972	0.933948	0.868125	0.74401	0.947816	0.880993
785	0.85353	0.926267	0.883125	0.768174	0.944056	0.896514
790	0.841939	0.927803	0.876875	0.757527	0.944444	0.890251
795	0.825079	0.921659	0.864375	0.734335	0.938849	0.878295
800	0.830348	0.926267	0.869375	0.74413	0.942584	0.882913
805	0.834563	0.924731	0.87125	0.74699	0.941736	0.884916
810	0.842993	0.910906	0.870625	0.742662	0.932401	0.885445
815	0.838778	0.915515	0.87	0.742604	0.93537	0.884444
820	0.822972	0.926267	0.865	0.736613	0.942099	0.878515
825	0.835616	0.903226	0.863125	0.727699	0.926402	0.87867
830	0.821918	0.93702	0.86875	0.745915	0.950061	0.881356
835	0.835616	0.929339	0.87375	0.752466	0.945173	0.887025
840	0.82824	0.923195	0.866875	0.739036	0.940191	0.880672
845	0.834563	0.921659	0.87	0.744065	0.939502	0.883929
850	0.837724	0.93702	0.878125	0.76196	0.950957	0.890756
855	0.840885	0.933948	0.87875	0.762277	0.94887	0.89162
860	0.830348	0.933948	0.8725	0.751487	0.948255	0.885393
865	0.844046	0.923195	0.87625	0.755353	0.941246	0.89
870	0.82824	0.930876	0.87	0.746394	0.945848	0.883146
875	0.844046	0.913978	0.8725	0.746659	0.934656	0.887043
880	0.839831	0.938556	0.88	0.765587	0.95221	0.892497
885	0.818757	0.910906	0.85625	0.717583	0.930539	0.871076
890	0.827187	0.897081	0.855625	0.713103	0.921362	0.871738
895	0.812434	0.926267	0.85875	0.725981	0.941392	0.872172
900	0.827187	0.921659	0.865625	0.736489	0.938995	0.879552
905	0.837724	0.923195	0.8725	0.74879	0.940828	0.886288
910	0.832455	0.935484	0.874375	0.755106	0.949519	0.887142
915	0.835616	0.946237	0.880625	0.768643	0.957729	0.892515
920	0.820864	0.912442	0.858125	0.721206	0.931818	0.872829
925	0.832455	0.929339	0.871875	0.749224	0.944976	0.885154
930	0.829294	0.923195	0.8675	0.740114	0.940263	0.881299
935	0.832455	0.921659	0.86875	0.741894	0.939358	0.882682
940	0.826133	0.930876	0.86875	0.744252	0.945718	0.88189
945	0.81981	0.926267	0.863125	0.73341	0.941889	0.87662
950	0.830348	0.926267	0.869375	0.74413	0.942584	0.882913
955	0.846154	0.923195	0.8775	0.757551	0.941383	0.891232
960	0.816649	0.926267	0.86125	0.730219	0.941677	0.874718
965	0.846154	0.920123	0.87625	0.754654	0.939181	0.890244
970	0.833509	0.935484	0.875	0.756181	0.94958	0.887767
975	0.832455	0.915515	0.86625	0.736047	0.934911	0.880713
980	0.82824	0.918587	0.865	0.734633	0.93683	0.879195
985	0.832455	0.927803	0.87125	0.747756	0.943847	0.884658
990	0.821918	0.926267	0.864375	0.735544	0.942029	0.877884
995	0.820864	0.90937	0.856875	0.718268	0.929594	0.871852
1000	0.820864	0.926267	0.86375	0.734477	0.941959	0.877252
1005	0.812434	0.920123	0.85625	0.720037	0.936817	0.870203
1010	0.834563	0.929339	0.873125	0.751384	0.945107	0.886402
1015	0.821918	0.941628	0.870625	0.750376	0.953545	0.882852
1020	0.832455	0.927803	0.87125	0.747756	0.943847	0.884658
1025	0.8451	0.924731	0.8775	0.757903	0.942421	0.891111
1030	0.829294	0.929339	0.87	0.745994	0.944778	0.883277
1035	0.834563	0.918587	0.86875	0.741145	0.937278	0.882943
1040	0.826133	0.921659	0.865	0.735411	0.938922	0.878924
1045	0.827187	0.940092	0.873125	0.754193	0.95267	0.885505
1050	0.820864	0.930876	0.865625	0.738919	0.945388	0.878737
1055	0.82824	0.924731	0.8675	0.740505	0.941317	0.881166
1060	0.824025	0.900154	0.855	0.712739	0.923259	0.870824
1065	0.830348	0.930876	0.87125	0.748541	0.945978	0.8844
1070	0.817703	0.915515	0.8575	0.720929	0.933815	0.87191
1075	0.839831	0.924731	0.874375	0.752429	0.94208	0.888022
1080	0.822972	0.932412	0.8675	0.742528	0.946667	0.880496
1085	0.825079	0.926267	0.86625	0.738754	0.942238	0.879775
1090	0.825079	0.935484	0.87	0.74762	0.949091	0.882751
1095	0.831401	0.926267	0.87	0.745209	0.942652	0.883539
1100	0.829294	0.913978	0.86375	0.731324	0.933571	0.878348
1105	0.81981	0.924731	0.8625	0.731931	0.94075	0.876126
1110	0.824025	0.935484	0.869375	0.746556	0.949029	0.882121
1115	0.8451	0.904762	0.869375	0.73911	0.928241	0.884721
1120	0.816649	0.918587	0.858125	0.722814	0.93599	0.872257
1125	0.825079	0.913978	0.86125	0.72699	0.933254	0.875839
1130	0.825079	0.920123	0.86375	0.732864	0.937725	0.877803
1135	0.829294	0.913978	0.86375	0.731324	0.933571	0.878348
1140	0.830348	0.915515	0.865	0.733872	0.934757	0.879464
1145	0.829294	0.930876	0.870625	0.747467	0.945913	0.883773
1150	0.846154	0.923195	0.8775	0.757551	0.941383	0.891232
1155	0.829294	0.935484	0.8725	0.75189	0.949337	0.885264
1160	0.82824	0.927803	0.86875	0.743447	0.943577	0.882155
1165	0.838778	0.929339	0.875625	0.755719	0.945368	0.888889
1170	0.814542	0.903226	0.850625	0.705923	0.924641	0.866106
1175	0.825079	0.926267	0.86625	0.738754	0.942238	0.879775
1180	0.81981	0.903226	0.85375	0.71132	0.925089	0.869274
1185	0.817703	0.929339	0.863125	0.734249	0.944039	0.876341
1190	0.832455	0.904762	0.861875	0.725853	0.92723	0.87729
1195	0.81981	0.926267	0.863125	0.73341	0.941889	0.87662
1200	0.83667	0.918587	0.87	0.743326	0.937426	0.884187
1205	0.839831	0.923195	0.87375	0.750972	0.940968	0.887528
1210	0.830348	0.900154	0.85875	0.7193	0.923798	0.874584
1215	0.835616	0.920123	0.87	0.743693	0.938462	0.884058
1220	0.83667	0.929339	0.874375	0.753549	0.945238	0.887647
1225	0.831401	0.924731	0.869375	0.743742	0.941527	0.883044
1230	0.825079	0.932412	0.86875	0.744661	0.946796	0.881757
1235	0.81981	0.918587	0.86	0.726022	0.936221	0.874157
1240	0.832455	0.920123	0.868125	0.740431	0.938242	0.882189
1245	0.841939	0.926267	0.87625	0.75607	0.943329	0.889755
1250	0.838778	0.907834	0.866875	0.735352	0.929907	0.881994
1255	0.833509	0.90169	0.86125	0.724048	0.925146	0.87694
1260	0.818757	0.918587	0.859375	0.724952	0.936145	0.873524
1265	0.827187	0.924731	0.866875	0.739429	0.941247	0.880538
1270	0.821918	0.90169	0.854375	0.712024	0.924171	0.87005
1275	0.833509	0.907834	0.86375	0.729856	0.929495	0.878889
1280	0.840885	0.918587	0.8725	0.747704	0.93772	0.886667
1285	0.834563	0.912442	0.86625	0.735315	0.932862	0.880979
1290	0.826133	0.910906	0.860625	0.725143	0.931116	0.875489
1295	0.825079	0.897081	0.854375	0.710914	0.921176	0.870484
1300	0.830348	0.924731	0.86875	0.742662	0.941458	0.882419
1305	0.827187	0.924731	0.866875	0.739429	0.941247	0.880538
1310	0.82824	0.940092	0.87375	0.755257	0.952727	0.886133
1315	0.822972	0.921659	0.863125	0.732187	0.938702	0.877035
1320	0.830348	0.887865	0.85375	0.707706	0.915215	0.870718
1325	0.818757	0.906298	0.854375	0.713173	0.927208	0.869614
1330	0.81981	0.926267	0.863125	0.73341	0.941889	0.87662
1335	0.818757	0.918587	0.859375	0.724952	0.936145	0.873524
1340	0.824025	0.915515	0.86125	0.727378	0.934289	0.8757
1345	0.83667	0.918587	0.87	0.743326	0.937426	0.884187
1350	0.827187	0.898618	0.85625	0.714558	0.922444	0.872222
1355	0.820864	0.924731	0.863125	0.732998	0.940821	0.876759
1360	0.821918	0.90169	0.854375	0.712024	0.924171	0.87005
1365	0.832455	0.898618	0.859375	0.720047	0.922897	0.875346
1370	0.832455	0.932412	0.873125	0.752163	0.947242	0.886147
1375	0.81981	0.915515	0.85875	0.723074	0.933974	0.873176
1380	0.830348	0.910906	0.863125	0.729491	0.931442	0.877994
1385	0.838778	0.923195	0.873125	0.749881	0.940898	0.886908
1390	0.821918	0.910906	0.858125	0.720815	0.930788	0.872971
1395	0.817703	0.918587	0.85875	0.723882	0.936068	0.872891
1400	0.820864	0.90937	0.856875	0.718268	0.929594	0.871852
1405	0.830348	0.917051	0.865625	0.735335	0.935867	0.879955
1410	0.821918	0.915515	0.86	0.725223	0.934132	0.874439
1415	0.818757	0.933948	0.865625	0.739765	0.947561	0.878462
1420	0.81981	0.915515	0.85875	0.723074	0.933974	0.873176
1425	0.835616	0.923195	0.87125	0.746613	0.940688	0.885045
1430	0.814542	0.895545	0.8475	0.69858	0.919144	0.863687
1435	0.833509	0.90937	0.864375	0.73131	0.930588	0.879377
1440	0.821918	0.90169	0.854375	0.712024	0.924171	0.87005
1445	0.825079	0.933948	0.869375	0.74614	0.947942	0.882254
1450	0.816649	0.913978	0.85625	0.718383	0.932611	0.870787
1455	0.825079	0.932412	0.86875	0.744661	0.946796	0.881757
1460	0.835616	0.921659	0.870625	0.745153	0.939573	0.884551
1465	0.817703	0.915515	0.8575	0.720929	0.933815	0.87191
1470	0.820864	0.910906	0.8575	0.719736	0.930705	0.87234
1475	0.81981	0.920123	0.860625	0.727498	0.937349	0.874649
1480	0.825079	0.900154	0.855625	0.713829	0.923349	0.871452
1485	0.824025	0.912442	0.86	0.724443	0.932062	0.87472
1490	0.820864	0.917051	0.86	0.725621	0.935174	0.874299
1495	0.824025	0.910906	0.859375	0.722976	0.930952	0.874231
1500	0.822972	0.921659	0.863125	0.732187	0.938702	0.877035
1505	0.824025	0.898618	0.854375	0.71128	0.92217	0.870339
1510	0.81138	0.918587	0.855	0.717491	0.935601	0.869074
1515	0.818757	0.910906	0.85625	0.717583	0.930539	0.871076
1520	0.816649	0.910906	0.855	0.715434	0.930372	0.869809
1525	0.821918	0.927803	0.865	0.737023	0.943168	0.878378
1530	0.826133	0.913978	0.861875	0.728072	0.933333	0.876467
1535	0.818757	0.920123	0.86	0.726428	0.937274	0.874016
1540	0.827187	0.906298	0.859375	0.721845	0.927896	0.874652
1545	0.817703	0.913978	0.856875	0.719454	0.932692	0.871421
1550	0.82824	0.910906	0.861875	0.727314	0.93128	0.876743
1555	0.83667	0.90937	0.86625	0.7346	0.930832	0.881243
1560	0.820864	0.898618	0.8525	0.708013	0.921893	0.86845
1565	0.831401	0.907834	0.8625	0.727667	0.929329	0.877642
1570	0.816649	0.921659	0.859375	0.725773	0.938257	0.873239
1575	0.815595	0.907834	0.853125	0.711414	0.928058	0.8682
1580	0.822972	0.889401	0.85	0.701449	0.915592	0.866815
1585	0.814542	0.918587	0.856875	0.720681	0.935835	0.870986
1590	0.833509	0.917051	0.8675	0.738596	0.936095	0.881828
1595	0.822972	0.935484	0.86875	0.745492	0.948967	0.88149
1600	0.826133	0.907834	0.859375	0.722217	0.92891	0.874512
1605	0.826133	0.910906	0.860625	0.725143	0.931116	0.875489
1610	0.817703	0.913978	0.856875	0.719454	0.932692	0.871421
1615	0.814542	0.897081	0.848125	0.700047	0.920238	0.86417
1620	0.816649	0.912442	0.855625	0.716908	0.93149	0.870298
1625	0.816649	0.912442	0.855625	0.716908	0.93149	0.870298
1630	0.817703	0.897081	0.85	0.703294	0.920522	0.866071
1635	0.841939	0.923195	0.875	0.75316	0.941107	0.888765
1640	0.817703	0.897081	0.85	0.703294	0.920522	0.866071
1645	0.816649	0.926267	0.86125	0.730219	0.941677	0.874718
1650	0.82824	0.90169	0.858125	0.718563	0.924706	0.873819
1655	0.80295	0.910906	0.846875	0.701585	0.929268	0.861504
1660	0.832455	0.921659	0.86875	0.741894	0.939358	0.882682
1665	0.827187	0.904762	0.85875	0.720385	0.9268	0.874165
1670	0.824025	0.923195	0.864375	0.734734	0.939904	0.878158
1675	0.808219	0.906298	0.848125	0.702445	0.926329	0.863253
1680	0.825079	0.921659	0.864375	0.734335	0.938849	0.878295
1685	0.829294	0.927803	0.869375	0.744523	0.943645	0.882782
1690	0.815595	0.90169	0.850625	0.705531	0.923628	0.866256
1695	0.81981	0.921659	0.86125	0.728974	0.93848	0.875141
1700	0.815595	0.935484	0.864375	0.738085	0.948529	0.877054
1705	0.832455	0.906298	0.8625	0.727306	0.92832	0.877778
1710	0.824025	0.910906	0.859375	0.722976	0.930952	0.874231
1715	0.816649	0.929339	0.8625	0.733188	0.943971	0.875706
1720	0.814542	0.900154	0.849375	0.702983	0.922434	0.865137
1725	0.831401	0.907834	0.8625	0.727667	0.929329	0.877642
1730	0.821918	0.910906	0.858125	0.720815	0.930788	0.872971
1735	0.818757	0.921659	0.860625	0.727906	0.938406	0.874508
1740	0.814542	0.927803	0.860625	0.729584	0.942683	0.87394
1745	0.834563	0.900154	0.86125	0.7237	0.924154	0.877076
1750	0.826133	0.921659	0.865	0.735411	0.938922	0.878924
1755	0.816649	0.892473	0.8475	0.697819	0.91716	0.863991
1760	0.817703	0.917051	0.858125	0.722405	0.93494	0.8724
1765	0.825079	0.920123	0.86375	0.732864	0.937725	0.877803
1770	0.83667	0.910906	0.866875	0.736052	0.931925	0.881732
1775	0.812434	0.929339	0.86	0.728959	0.943696	0.87316
1780	0.816649	0.915515	0.856875	0.719859	0.933735	0.871276
1785	0.835616	0.917051	0.86875	0.740777	0.936246	0.883073
1790	0.822972	0.90937	0.858125	0.720429	0.929762	0.873113
1795	0.832455	0.921659	0.86875	0.741894	0.939358	0.882682
1800	0.82824	0.904762	0.859375	0.721476	0.926887	0.874791
1805	0.815595	0.894009	0.8475	0.698197	0.918149	0.863839
1810	0.820864	0.900154	0.853125	0.709475	0.922986	0.868935
1815	0.820864	0.906298	0.855625	0.715333	0.927381	0.870878
1820	0.820864	0.917051	0.86	0.725621	0.935174	0.874299
1825	0.824025	0.920123	0.863125	0.731789	0.93765	0.877173
1830	0.81138	0.892473	0.844375	0.692404	0.916667	0.860816
1835	0.822972	0.906298	0.856875	0.717499	0.927553	0.872138
1840	0.817703	0.878648	0.8425	0.685789	0.907602	0.86031
1845	0.820864	0.932412	0.86625	0.740401	0.946537	0.879233
1850	0.822972	0.912442	0.859375	0.723362	0.931981	0.874091
1855	0.826133	0.90937	0.86	0.72368	0.930012	0.875
1860	0.822972	0.895545	0.8525	0.707272	0.919906	0.868743
1865	0.812434	0.900154	0.848125	0.700829	0.922249	0.863866
1870	0.824025	0.923195	0.864375	0.734734	0.939904	0.878158
1875	0.807165	0.921659	0.85375	0.716233	0.937576	0.867497
1880	0.822972	0.892473	0.85125	0.704359	0.917744	0.867778
1885	0.814542	0.887865	0.844375	0.69126	0.913712	0.861281
1890	0.827187	0.904762	0.85875	0.720385	0.9268	0.874165
1895	0.81138	0.910906	0.851875	0.710083	0.929952	0.866629
1900	0.818757	0.915515	0.858125	0.722001	0.933894	0.872544
1905	0.81981	0.900154	0.8525	0.70839	0.922894	0.868304
1910	0.829294	0.897081	0.856875	0.715297	0.921546	0.872989
1915	0.825079	0.90937	0.859375	0.722595	0.929929	0.874372
1920	0.806112	0.90169	0.845	0.695874	0.922799	0.860517
1925	0.806112	0.915515	0.850625	0.709221	0.932927	0.864895
1930	0.809273	0.883257	0.839375	0.681443	0.909953	0.856665
1935	0.816649	0.923195	0.86	0.727254	0.939394	0.873732
1940	0.817703	0.918587	0.85875	0.723882	0.936068	0.872891
1945	0.804004	0.915515	0.849375	0.707108	0.932763	0.863611
1950	0.800843	0.900154	0.84125	0.689067	0.921212	0.856821
1955	0.812434	0.900154	0.848125	0.700829	0.922249	0.863866
1960	0.826133	0.892473	0.853125	0.707646	0.918033	0.869662
1965	0.82824	0.903226	0.85875	0.720019	0.925795	0.874305
1970	0.81138	0.90937	0.85125	0.708605	0.92883	0.866142
1975	0.817703	0.875576	0.84125	0.682884	0.905484	0.859358
1980	0.805058	0.918587	0.85125	0.711143	0.935129	0.865232
1985	0.814542	0.923195	0.85875	0.725128	0.939247	0.87246
1990	0.81138	0.892473	0.844375	0.692404	0.916667	0.860816
1995	0.827187	0.907834	0.86	0.723305	0.928994	0.875139
2000	0.829294	0.892473	0.855	0.710945	0.91832	0.871539
2005	0.820864	0.906298	0.855625	0.715333	0.927381	0.870878
2010	0.813488	0.904762	0.850625	0.70632	0.925659	0.865956
2015	0.804004	0.90169	0.84375	0.693741	0.922612	0.859234
2020	0.82824	0.915515	0.86375	0.731702	0.934602	0.878212
2025	0.812434	0.910906	0.8525	0.711151	0.930036	0.867267
2030	0.818757	0.910906	0.85625	0.717583	0.930539	0.871076
2035	0.814542	0.887865	0.844375	0.69126	0.913712	0.861281
2040	0.829294	0.915515	0.864375	0.732787	0.934679	0.878839
2045	0.815595	0.880184	0.841875	0.685054	0.908451	0.859522
2050	0.81981	0.895545	0.850625	0.704003	0.919622	0.866852
2055	0.830348	0.898618	0.858125	0.717847	0.922717	0.874099
2060	0.810327	0.915515	0.853125	0.713462	0.933252	0.867456
2065	0.797682	0.910906	0.84375	0.696312	0.928834	0.858277
2070	0.827187	0.924731	0.866875	0.739429	0.941247	0.880538
2075	0.820864	0.915515	0.859375	0.724148	0.934053	0.873808
2080	0.799789	0.887865	0.835625	0.676163	0.91226	0.85233
2085	0.829294	0.90937	0.861875	0.726942	0.93026	0.87688
2090	0.814542	0.926267	0.86	0.728097	0.941535	0.873446
2095	0.809273	0.907834	0.849375	0.704991	0.927536	0.864378
2100	0.810327	0.900154	0.846875	0.69868	0.922062	0.862591
2105	0.807165	0.913978	0.850625	0.708794	0.931873	0.865048
2110	0.818757	0.920123	0.86	0.726428	0.937274	0.874016
2115	0.810327	0.90937	0.850625	0.707537	0.928744	0.865504
2120	0.808219	0.910906	0.85	0.706888	0.929697	0.864713
2125	0.816649	0.903226	0.851875	0.708078	0.924821	0.867375
2130	0.815595	0.90937	0.85375	0.712887	0.929172	0.868687
2135	0.813488	0.886329	0.843125	0.688711	0.91253	0.860167
2140	0.814542	0.906298	0.851875	0.708867	0.926859	0.867078
2145	0.814542	0.880184	0.84125	0.683961	0.908343	0.858889
2150	0.805058	0.907834	0.846875	0.700734	0.927184	0.861816
2155	0.822972	0.90169	0.855	0.71311	0.92426	0.87068
2160	0.810327	0.90937	0.850625	0.707537	0.928744	0.865504
2165	0.81138	0.913978	0.853125	0.713044	0.932203	0.867606
2170	0.834563	0.906298	0.86375	0.7295	0.928488	0.879023
2175	0.807165	0.897081	0.84375	0.692514	0.919568	0.859708
2180	0.812434	0.90937	0.851875	0.709674	0.928916	0.866779
2185	0.81138	0.90937	0.85125	0.708605	0.92883	0.866142
2190	0.813488	0.884793	0.8425	0.687249	0.911452	0.859688
2195	0.799789	0.90937	0.844375	0.696927	0.927873	0.859083
2200	0.795574	0.880184	0.83	0.6645	0.906363	0.847363
2205	0.826133	0.917051	0.863125	0.731005	0.935561	0.877448
2210	0.833509	0.920123	0.86875	0.741517	0.938316	0.882813
2215	0.830348	0.917051	0.865625	0.735335	0.935867	0.879955
2220	0.817703	0.887865	0.84625	0.694526	0.914016	0.863181
2225	0.808219	0.883257	0.83875	0.68036	0.909846	0.856027
2230	0.822972	0.890937	0.850625	0.702903	0.916667	0.867296
2235	0.813488	0.921659	0.8575	0.722582	0.938032	0.871332
2240	0.812434	0.900154	0.848125	0.700829	0.922249	0.863866
2245	0.820864	0.904762	0.855	0.713867	0.926278	0.870391
2250	0.809273	0.912442	0.85125	0.709434	0.930909	0.86584
2255	0.81981	0.920123	0.860625	0.727498	0.937349	0.874649
2260	0.812434	0.897081	0.846875	0.697888	0.920048	0.862899
2265	0.81138	0.897081	0.84625	0.696811	0.919952	0.862262
2270	0.818757	0.900154	0.851875	0.707306	0.922803	0.867672
2275	0.818757	0.906298	0.854375	0.713173	0.927208	0.869614
2280	0.81138	0.895545	0.845625	0.695341	0.918854	0.86178
2285	0.81981	0.917051	0.859375	0.724548	0.935096	0.873666
2290	0.807165	0.90169	0.845625	0.696942	0.922892	0.861158
2295	0.814542	0.903226	0.850625	0.705923	0.924641	0.866106
2300	0.796628	0.910906	0.843125	0.695261	0.928747	0.857629
2305	0.809273	0.883257	0.839375	0.681443	0.909953	0.856665
2310	0.813488	0.88172	0.84125	0.684329	0.909305	0.858732
2315	0.826133	0.90169	0.856875	0.716378	0.924528	0.872565
2320	0.81138	0.903226	0.84875	0.7027	0.92437	0.864198
2325	0.798736	0.87404	0.829375	0.661831	0.902381	0.847401
2330	0.815595	0.903226	0.85125	0.707	0.924731	0.866741
2335	0.805058	0.912442	0.84875	0.705189	0.930572	0.863277
2340	0.807165	0.887865	0.84	0.683682	0.912992	0.856823
2345	0.815595	0.883257	0.843125	0.687969	0.910588	0.860478
2350	0.81138	0.907834	0.850625	0.707127	0.927711	0.865655
2355	0.812434	0.863287	0.833125	0.665773	0.896512	0.852405
2360	0.815595	0.895545	0.848125	0.699662	0.91924	0.864322
2365	0.807165	0.918587	0.8525	0.713254	0.935287	0.866516
2370	0.813488	0.898618	0.848125	0.700436	0.921241	0.864018
2375	0.812434	0.892473	0.845	0.693484	0.916766	0.861453
2380	0.825079	0.897081	0.854375	0.710914	0.921176	0.870484
2385	0.81138	0.883257	0.840625	0.683613	0.910165	0.857939
2390	0.81981	0.907834	0.855625	0.71572	0.928401	0.870733
2395	0.815595	0.900154	0.85	0.704062	0.922527	0.865772
2400	0.812434	0.880184	0.84	0.681779	0.908127	0.85762
2405	0.820864	0.898618	0.8525	0.708013	0.921893	0.86845
2410	0.816649	0.898618	0.85	0.703676	0.921522	0.865922
2415	0.797682	0.880184	0.83125	0.666643	0.906587	0.848655
2420	0.817703	0.880184	0.843125	0.687243	0.908665	0.860788
2425	0.807165	0.897081	0.84375	0.692514	0.919568	0.859708
2430	0.797682	0.88172	0.831875	0.668118	0.907674	0.849131
2435	0.804004	0.894009	0.840625	0.686349	0.917067	0.856822
2440	0.821918	0.87404	0.843125	0.685843	0.904872	0.861403
2445	0.807165	0.887865	0.84	0.683682	0.912992	0.856823
2450	0.804004	0.875576	0.833125	0.668701	0.904028	0.851088
2455	0.807165	0.894009	0.8425	0.689566	0.917365	0.858744
2460	0.81981	0.878648	0.84375	0.687986	0.907818	0.861573
2465	0.812434	0.912442	0.853125	0.71263	0.931159	0.867755
2470	0.804004	0.884793	0.836875	0.677509	0.910501	0.853945
2475	0.808219	0.87404	0.835	0.671582	0.903416	0.85317
2480	0.810327	0.887865	0.841875	0.686922	0.913302	0.858738
2485	0.816649	0.915515	0.856875	0.719859	0.933735	0.871276
2490	0.821918	0.884793	0.8475	0.695991	0.912281	0.864745
2495	0.791359	0.892473	0.8325	0.672099	0.914738	0.848588
2500	0.804004	0.887865	0.838125	0.680452	0.912679	0.854902
2505	0.814542	0.887865	0.844375	0.69126	0.913712	0.861281
2510	0.806112	0.877112	0.835	0.672334	0.905325	0.852843
2515	0.80295	0.892473	0.839375	0.683803	0.915865	0.855699
2520	0.808219	0.906298	0.848125	0.702445	0.926329	0.863253
2525	0.810327	0.890937	0.843125	0.689856	0.915476	0.859698
2530	0.806112	0.875576	0.834375	0.67087	0.904255	0.852368
2535	0.809273	0.880184	0.838125	0.678516	0.907801	0.85571
2540	0.814542	0.912442	0.854375	0.714766	0.931325	0.869028
2545	0.805058	0.913978	0.849375	0.706676	0.931707	0.863765
2550	0.818757	0.923195	0.86125	0.729385	0.939541	0.875
2555	0.809273	0.890937	0.8425	0.688777	0.915375	0.85906
2560	0.808219	0.894009	0.843125	0.690641	0.917464	0.859384
2565	0.829294	0.895545	0.85625	0.713845	0.920468	0.872506
2570	0.804004	0.90937	0.846875	0.701157	0.928224	0.86166
2575	0.801897	0.907834	0.845	0.697553	0.926918	0.859887
2580	0.809273	0.877112	0.836875	0.675592	0.90566	0.854758
2585	0.810327	0.887865	0.841875	0.686922	0.913302	0.858738
2590	0.800843	0.878648	0.8325	0.668396	0.90584	0.850112
2595	0.814542	0.900154	0.849375	0.702983	0.922434	0.865137
2600	0.800843	0.880184	0.833125	0.669867	0.906921	0.850588
2605	0.807165	0.898618	0.844375	0.693989	0.920673	0.860191
2610	0.813488	0.877112	0.839375	0.679954	0.906103	0.857301
2615	0.806112	0.90169	0.845	0.695874	0.922799	0.860517
2620	0.808219	0.887865	0.840625	0.684761	0.913095	0.857462
2625	0.81138	0.880184	0.839375	0.68069	0.908019	0.856984
2630	0.807165	0.887865	0.84	0.683682	0.912992	0.856823
2635	0.798736	0.892473	0.836875	0.67953	0.915459	0.853123
2640	0.805058	0.903226	0.845	0.696287	0.923821	0.86036
2645	0.807165	0.872504	0.83375	0.669033	0.902238	0.852058
2650	0.807165	0.907834	0.848125	0.70286	0.927361	0.863099
2655	0.806112	0.890937	0.840625	0.685546	0.915072	0.857143
2660	0.809273	0.904762	0.848125	0.702035	0.925301	0.863406
2665	0.814542	0.915515	0.855625	0.717722	0.933575	0.870006
2670	0.815595	0.880184	0.841875	0.685054	0.908451	0.859522
2675	0.809273	0.886329	0.840625	0.684374	0.912114	0.857621
2680	0.808219	0.890937	0.841875	0.687699	0.915274	0.858422
2685	0.812434	0.884793	0.841875	0.686162	0.911348	0.859053
2690	0.813488	0.87404	0.838125	0.677042	0.903981	0.856351
2695	0.816649	0.875576	0.840625	0.681785	0.905374	0.858726
2700	0.812434	0.887865	0.843125	0.689088	0.913507	0.860011
2705	0.800843	0.898618	0.840625	0.687585	0.920097	0.856338
2710	0.820864	0.880184	0.845	0.690537	0.908985	0.86268
2715	0.807165	0.90169	0.845625	0.696942	0.922892	0.861158
2720	0.807165	0.895545	0.843125	0.691039	0.918465	0.859226
2725	0.808219	0.892473	0.8425	0.689169	0.916368	0.858903
2730	0.812434	0.857143	0.830625	0.659976	0.892361	0.850524
2735	0.809273	0.90169	0.846875	0.699082	0.923077	0.862437
2740	0.806112	0.897081	0.843125	0.691442	0.919471	0.859068
2745	0.800843	0.867896	0.828125	0.658126	0.898345	0.846797
2750	0.800843	0.903226	0.8425	0.692035	0.923451	0.857788
2755	0.810327	0.87404	0.83625	0.673762	0.903643	0.854444
2760	0.818757	0.860215	0.835625	0.669514	0.895161	0.855256
2765	0.807165	0.892473	0.841875	0.688094	0.916268	0.858263
2770	0.795574	0.887865	0.833125	0.671892	0.911836	0.849747
2775	0.815595	0.886329	0.844375	0.690887	0.912736	0.861436
2780	0.804004	0.889401	0.83875	0.681925	0.913772	0.855381
2785	0.793467	0.889401	0.8325	0.671247	0.912727	0.848929
2790	0.810327	0.877112	0.8375	0.676681	0.905771	0.855395
2795	0.797682	0.88172	0.831875	0.668118	0.907674	0.849131
2800	0.795574	0.880184	0.83	0.6645	0.906363	0.847363
2805	0.799789	0.904762	0.8425	0.692462	0.924482	0.857627
2810	0.822972	0.87404	0.84375	0.686949	0.904983	0.862031
2815	0.807165	0.87404	0.834375	0.670494	0.903302	0.852532
2820	0.807165	0.895545	0.843125	0.691039	0.918465	0.859226
2825	0.807165	0.904762	0.846875	0.699899	0.925121	0.862127
2830	0.810327	0.884793	0.840625	0.683992	0.911137	0.85778
2835	0.797682	0.887865	0.834375	0.674025	0.912048	0.85104
2840	0.809273	0.858679	0.829375	0.658118	0.893023	0.849088
2845	0.809273	0.889401	0.841875	0.687308	0.914286	0.85858
2850	0.810327	0.884793	0.840625	0.683992	0.911137	0.85778
2855	0.807165	0.857143	0.8275	0.654467	0.891735	0.847345
2860	0.817703	0.854071	0.8325	0.662634	0.89093	0.852747
2865	0.799789	0.895545	0.83875	0.683557	0.917775	0.85473
2870	0.799789	0.850998	0.820625	0.640973	0.886682	0.840997
2875	0.810327	0.894009	0.844375	0.692794	0.917661	0.86066
2880	0.794521	0.904762	0.839375	0.687184	0.92402	0.854391
2885	0.817703	0.872504	0.84	0.679981	0.903376	0.858407
2890	0.806112	0.907834	0.8475	0.701796	0.927273	0.862458
2895	0.80295	0.877112	0.833125	0.669086	0.904988	0.850921
2900	0.807165	0.904762	0.846875	0.699899	0.925121	0.862127
2905	0.800843	0.886329	0.835625	0.675758	0.911271	0.852496
2910	0.808219	0.887865	0.840625	0.684761	0.913095	0.857462
2915	0.808219	0.910906	0.85	0.706888	0.929697	0.864713
2920	0.816649	0.907834	0.85375	0.712489	0.928144	0.868834
2925	0.796628	0.889401	0.834375	0.674438	0.913043	0.850872
2930	0.808219	0.841782	0.821875	0.641086	0.881609	0.843321
2935	0.809273	0.913978	0.851875	0.710916	0.932039	0.866328
2940	0.814542	0.887865	0.844375	0.69126	0.913712	0.861281
2945	0.807165	0.858679	0.828125	0.65592	0.892774	0.847814
2950	0.799789	0.890937	0.836875	0.679118	0.914458	0.853288
2955	0.812434	0.884793	0.841875	0.686162	0.911348	0.859053
2960	0.809273	0.886329	0.840625	0.684374	0.912114	0.857621
2965	0.796628	0.892473	0.835625	0.677401	0.915254	0.851831
2970	0.81138	0.850998	0.8275	0.653083	0.88812	0.848018
2975	0.800843	0.892473	0.838125	0.681664	0.915663	0.854413
2980	0.809273	0.850998	0.82625	0.65087	0.887861	0.846748
2985	0.817703	0.903226	0.8525	0.709157	0.924911	0.868009
2990	0.799789	0.877112	0.83125	0.665849	0.904648	0.848993
2995	0.796628	0.892473	0.835625	0.677401	0.915254	0.851831
3000	0.808219	0.898618	0.845	0.69506	0.920768	0.860831
3005	0.806112	0.886329	0.83875	0.681134	0.9118	0.855705
3010	0.807165	0.869432	0.8325	0.666113	0.900118	0.851111
3015	0.808219	0.883257	0.83875	0.68036	0.909846	0.856027
3020	0.812434	0.878648	0.839375	0.68032	0.907059	0.857143
3025	0.807165	0.866359	0.83125	0.663197	0.898007	0.850166
3030	0.804004	0.852535	0.82375	0.646812	0.888242	0.844027
3035	0.807165	0.889401	0.840625	0.685151	0.914081	0.857303
3040	0.809273	0.87404	0.835625	0.672672	0.903529	0.853808
3045	0.806112	0.895545	0.8425	0.689967	0.918367	0.858586
3050	0.801897	0.88172	0.834375	0.672414	0.908115	0.851707
3055	0.809273	0.883257	0.839375	0.681443	0.909953	0.856665
3060	0.804004	0.900154	0.843125	0.692261	0.921498	0.858751
3065	0.807165	0.892473	0.841875	0.688094	0.916268	0.858263
3070	0.801897	0.878648	0.833125	0.669474	0.905952	0.850755
3075	0.801897	0.904762	0.84375	0.694581	0.924666	0.858916
3080	0.797682	0.869432	0.826875	0.656346	0.89905	0.845338
3085	0.81138	0.864823	0.833125	0.666125	0.897436	0.852241
3090	0.806112	0.906298	0.846875	0.700314	0.92615	0.861972
3095	0.804004	0.866359	0.829375	0.659924	0.897647	0.848249
3100	0.799789	0.875576	0.830625	0.664379	0.903571	0.848519
3105	0.800843	0.880184	0.833125	0.669867	0.906921	0.850588
3110	0.808219	0.890937	0.841875	0.687699	0.915274	0.858422
3115	0.80295	0.884793	0.83625	0.676433	0.910394	0.853303
3120	0.81138	0.852535	0.828125	0.654529	0.889145	0.848485
3125	0.81138	0.87404	0.836875	0.674854	0.903756	0.855081
3130	0.804004	0.883257	0.83625	0.676039	0.909416	0.853468
3135	0.796628	0.887865	0.83375	0.672958	0.911942	0.850394
3140	0.809273	0.857143	0.82875	0.656667	0.891986	0.848619
3145	0.81138	0.898618	0.846875	0.698282	0.921053	0.862745
3150	0.824025	0.860215	0.83875	0.675084	0.895762	0.858397
3155	0.806112	0.889401	0.84	0.684075	0.913978	0.856663
3160	0.792413	0.884793	0.83	0.665735	0.909311	0.846847
3165	0.809273	0.90169	0.846875	0.699082	0.923077	0.862437
3170	0.816649	0.850998	0.830625	0.658638	0.888761	0.851181
3175	0.804004	0.883257	0.83625	0.676039	0.909416	0.853468
3180	0.801897	0.869432	0.829375	0.660675	0.899527	0.847911
3185	0.813488	0.849462	0.828125	0.653858	0.887356	0.848818
3190	0.799789	0.886329	0.835	0.674687	0.911164	0.851852
3195	0.796628	0.886329	0.833125	0.671479	0.910843	0.849916
3200	0.80295	0.866359	0.82875	0.658836	0.897527	0.847608
3205	0.796628	0.880184	0.830625	0.665571	0.906475	0.848009
3210	0.805058	0.906298	0.84625	0.69925	0.926061	0.86133
3215	0.800843	0.870968	0.829375	0.661056	0.900474	0.847741
3220	0.805058	0.88172	0.83625	0.675649	0.908442	0.853631
3225	0.804004	0.884793	0.836875	0.677509	0.910501	0.853945
3230	0.812434	0.872504	0.836875	0.674492	0.90281	0.855241
3235	0.797682	0.861751	0.82375	0.649015	0.893743	0.842984
3240	0.81138	0.886329	0.841875	0.68654	0.912322	0.858896
3245	0.810327	0.907834	0.85	0.706059	0.927624	0.865017
3250	0.804004	0.847926	0.821875	0.642456	0.885151	0.842628
3255	0.809273	0.844854	0.82375	0.645085	0.883774	0.844884
3260	0.797682	0.88172	0.831875	0.668118	0.907674	0.849131
3265	0.799789	0.90169	0.84125	0.68949	0.922236	0.856659
3270	0.793467	0.920123	0.845	0.701117	0.935404	0.858609
3275	0.799789	0.895545	0.83875	0.683557	0.917775	0.85473
3280	0.815595	0.886329	0.844375	0.690887	0.912736	0.861436
3285	0.810327	0.913978	0.8525	0.711979	0.932121	0.866967
3290	0.808219	0.867896	0.8325	0.665747	0.899179	0.851276
3295	0.806112	0.884793	0.838125	0.679665	0.910714	0.855226
3300	0.793467	0.869432	0.824375	0.652035	0.898568	0.842753
3305	0.812434	0.88172	0.840625	0.683239	0.909198	0.858097
3310	0.798736	0.900154	0.84	0.686944	0.921021	0.85553
3315	0.814542	0.90169	0.85	0.704453	0.923536	0.865622
3320	0.800843	0.875576	0.83125	0.665458	0.903686	0.849162
3325	0.805058	0.892473	0.840625	0.685946	0.916067	0.856983
3330	0.786091	0.87404	0.821875	0.648977	0.900966	0.839617
3335	0.825079	0.861751	0.84	0.677639	0.896907	0.859495
3340	0.807165	0.850998	0.825	0.648662	0.887601	0.845475
3345	0.806112	0.858679	0.8275	0.654823	0.892649	0.847176
3350	0.793467	0.880184	0.82875	0.662361	0.906137	0.846067
3355	0.809273	0.869432	0.83375	0.668297	0.900352	0.852386
3360	0.792413	0.894009	0.83375	0.674644	0.915956	0.849718
3365	0.789252	0.864823	0.82	0.643319	0.894863	0.838746
3370	0.799789	0.889401	0.83625	0.67764	0.913357	0.852809
3375	0.817703	0.869432	0.83875	0.677082	0.901278	0.857459
3380	0.797682	0.898618	0.83875	0.684399	0.919806	0.854402
3385	0.80295	0.907834	0.845625	0.698612	0.927007	0.860531
3390	0.799789	0.863287	0.825625	0.65265	0.895047	0.844741
3395	0.809273	0.884793	0.84	0.682908	0.911032	0.857143
3400	0.797682	0.867896	0.82625	0.654878	0.897983	0.844866
3405	0.808219	0.88172	0.838125	0.678895	0.908768	0.855549
3410	0.805058	0.890937	0.84	0.684472	0.91497	0.856502
3415	0.810327	0.88172	0.839375	0.681065	0.908983	0.856825
3420	0.805058	0.860215	0.8275	0.655183	0.893567	0.847007
3425	0.799789	0.887865	0.835625	0.676163	0.91226	0.85233
3430	0.804004	0.892473	0.84	0.684874	0.915966	0.856341
3435	0.813488	0.878648	0.84	0.681411	0.907168	0.857778
3440	0.813488	0.877112	0.839375	0.679954	0.906103	0.857301
3445	0.809273	0.863287	0.83125	0.662476	0.896149	0.850498
3450	0.801897	0.880184	0.83375	0.670944	0.907032	0.85123
3455	0.796628	0.84639	0.816875	0.63332	0.883178	0.837673
3460	0.787144	0.870968	0.82125	0.647083	0.898917	0.839326
3465	0.804004	0.87404	0.8325	0.667236	0.902959	0.850613
3470	0.800843	0.863287	0.82625	0.653737	0.895171	0.845384
3475	0.796628	0.900154	0.83875	0.684826	0.920828	0.854237
3480	0.800843	0.875576	0.83125	0.665458	0.903686	0.849162
3485	0.797682	0.869432	0.826875	0.656346	0.89905	0.845338
3490	0.809273	0.887865	0.84125	0.685841	0.913199	0.858101
3495	0.807165	0.870968	0.833125	0.667573	0.901176	0.851584
3500	0.794521	0.884793	0.83125	0.667866	0.90953	0.848144
3505	0.806112	0.887865	0.839375	0.682604	0.912888	0.856184
3510	0.81138	0.889401	0.843125	0.68947	0.914489	0.859855
3515	0.793467	0.897081	0.835625	0.678677	0.918293	0.851328
3520	0.801897	0.872504	0.830625	0.663605	0.901659	0.848857
3525	0.807165	0.900154	0.845	0.695465	0.921781	0.860674
3530	0.813488	0.870968	0.836875	0.674133	0.901869	0.855402
3535	0.801897	0.880184	0.83375	0.670944	0.907032	0.85123
3540	0.810327	0.855607	0.82875	0.656319	0.891078	0.848786
3545	0.804004	0.863287	0.828125	0.657005	0.89554	0.847307
3550	0.807165	0.87404	0.834375	0.670494	0.903302	0.852532
3555	0.798736	0.900154	0.84	0.686944	0.921021	0.85553
3560	0.799789	0.892473	0.8375	0.680597	0.915561	0.853768
3565	0.792413	0.884793	0.83	0.665735	0.909311	0.846847
3570	0.792413	0.88172	0.82875	0.662773	0.907117	0.845894
3575	0.80295	0.875576	0.8325	0.667619	0.903915	0.850446
3580	0.810327	0.861751	0.83125	0.662121	0.895227	0.850664
3585	0.798736	0.892473	0.836875	0.67953	0.915459	0.853123
3590	0.801897	0.866359	0.828125	0.657748	0.897406	0.846967
3595	0.809273	0.858679	0.829375	0.658118	0.893023	0.849088
3600	0.80295	0.87404	0.831875	0.666153	0.902844	0.849972
3605	0.815595	0.872504	0.83875	0.677782	0.903151	0.857143
3610	0.790306	0.864823	0.820625	0.644393	0.894988	0.839396
3615	0.800843	0.849462	0.820625	0.640612	0.885781	0.841173
3620	0.801897	0.886329	0.83625	0.676831	0.911377	0.853139
3625	0.817703	0.863287	0.83625	0.671294	0.89711	0.855568
3630	0.80295	0.883257	0.835625	0.674962	0.909308	0.852826
3635	0.789252	0.866359	0.820625	0.644793	0.895933	0.839216
3640	0.80295	0.849462	0.821875	0.642808	0.886047	0.842454
3645	0.799789	0.852535	0.82125	0.64243	0.887719	0.841463
3650	0.795574	0.878648	0.829375	0.663024	0.905276	0.846887
3655	0.807165	0.870968	0.833125	0.667573	0.901176	0.851584
3660	0.791359	0.857143	0.818125	0.638121	0.88981	0.837702
3665	0.810327	0.883257	0.84	0.682528	0.910059	0.857302
3670	0.797682	0.847926	0.818125	0.635871	0.884346	0.838781
3675	0.809273	0.884793	0.84	0.682908	0.911032	0.857143
3680	0.801897	0.872504	0.830625	0.663605	0.901659	0.848857
3685	0.807165	0.870968	0.833125	0.667573	0.901176	0.851584
3690	0.792413	0.829493	0.8075	0.612928	0.871379	0.830022
3695	0.793467	0.843318	0.81375	0.627126	0.880702	0.834812
3700	0.794521	0.87404	0.826875	0.657528	0.901914	0.844818
3705	0.793467	0.869432	0.824375	0.652035	0.898568	0.842753
3710	0.791359	0.867896	0.8225	0.648413	0.897252	0.840985
3715	0.797682	0.863287	0.824375	0.65048	0.894799	0.843454
3720	0.80295	0.884793	0.83625	0.676433	0.910394	0.853303
3725	0.798736	0.849462	0.819375	0.638422	0.885514	0.839889
3730	0.804004	0.863287	0.828125	0.657005	0.89554	0.847307
3735	0.792413	0.889401	0.831875	0.670186	0.912621	0.84828
3740	0.801897	0.884793	0.835625	0.675358	0.910287	0.852661
3745	0.798736	0.870968	0.828125	0.658894	0.900238	0.846454
3750	0.801897	0.884793	0.835625	0.675358	0.910287	0.852661
3755	0.801897	0.863287	0.826875	0.654825	0.895294	0.846026
3760	0.805058	0.883257	0.836875	0.677118	0.909524	0.854108
3765	0.792413	0.866359	0.8225	0.648016	0.896305	0.841163
3770	0.80295	0.820276	0.81	0.61533	0.866894	0.833698
3775	0.799789	0.889401	0.83625	0.67764	0.913357	0.852809
3780	0.810327	0.855607	0.82875	0.656319	0.891078	0.848786
3785	0.801897	0.843318	0.81875	0.6359	0.881808	0.839956
3790	0.806112	0.886329	0.83875	0.681134	0.9118	0.855705
3795	0.799789	0.84639	0.81875	0.636606	0.883586	0.839602
3800	0.793467	0.840246	0.8125	0.624211	0.878646	0.833887
3805	0.801897	0.87404	0.83125	0.665071	0.902728	0.84933
3810	0.809273	0.867896	0.833125	0.666841	0.899297	0.851913
3815	0.798736	0.858679	0.823125	0.647177	0.891765	0.84269
3820	0.796628	0.875576	0.82875	0.66115	0.903226	0.846585
3825	0.799789	0.877112	0.83125	0.665849	0.904648	0.848993
3830	0.796628	0.870968	0.826875	0.656736	0.9	0.845165
3835	0.797682	0.869432	0.826875	0.656346	0.89905	0.845338
3840	0.791359	0.857143	0.818125	0.638121	0.88981	0.837702
3845	0.794521	0.855607	0.819375	0.639904	0.889151	0.839176
3850	0.800843	0.869432	0.82875	0.659591	0.899408	0.847269
3855	0.80295	0.880184	0.834375	0.672022	0.907143	0.851873
3860	0.798736	0.867896	0.826875	0.655959	0.898104	0.84551
3865	0.808219	0.857143	0.828125	0.655566	0.89186	0.847982
3870	0.791359	0.883257	0.82875	0.66319	0.908102	0.845721
3875	0.808219	0.869432	0.833125	0.667205	0.900235	0.851749
3880	0.795574	0.849462	0.8175	0.635145	0.885111	0.837958
3885	0.813488	0.872504	0.8375	0.675587	0.902924	0.855876
3890	0.797682	0.884793	0.833125	0.67107	0.909856	0.850084
3895	0.794521	0.88172	0.83	0.664908	0.907341	0.847191
3900	0.791359	0.858679	0.81875	0.639589	0.890866	0.83817
3905	0.791359	0.867896	0.8225	0.648413	0.897252	0.840985
3910	0.793467	0.88172	0.829375	0.66384	0.907229	0.846543
3915	0.797682	0.854071	0.820625	0.641705	0.888498	0.840644
3920	0.798736	0.855607	0.821875	0.644255	0.889671	0.841755
3925	0.806112	0.855607	0.82625	0.651915	0.89057	0.846239
3930	0.791359	0.897081	0.834375	0.676566	0.918093	0.850028
3935	0.805058	0.870968	0.831875	0.665396	0.900943	0.850306
3940	0.788198	0.863287	0.81875	0.640772	0.893668	0.837626
3945	0.797682	0.857143	0.821875	0.644627	0.890588	0.841579
3950	0.787144	0.864823	0.81875	0.641174	0.894611	0.837444
3955	0.798736	0.90169	0.840625	0.68843	0.922141	0.856014
3960	0.794521	0.857143	0.82	0.641369	0.890201	0.839644
3965	0.809273	0.852535	0.826875	0.652318	0.888889	0.847215
3970	0.800843	0.858679	0.824375	0.649355	0.892019	0.843976
3975	0.797682	0.866359	0.825625	0.653411	0.896919	0.844395
3980	0.815595	0.869432	0.8375	0.674879	0.901048	0.856195
3985	0.800843	0.847926	0.82	0.639158	0.88475	0.840708
3990	0.808219	0.855607	0.8275	0.654115	0.890825	0.847514
3995	0.800843	0.863287	0.82625	0.653737	0.895171	0.845384
4000	0.818757	0.860215	0.835625	0.669514	0.895161	0.855256
4005	0.807165	0.878648	0.83625	0.674882	0.906509	0.853958
4010	0.814542	0.863287	0.834375	0.667978	0.896752	0.853672
4015	0.810327	0.88172	0.839375	0.681065	0.908983	0.856825
4020	0.797682	0.857143	0.821875	0.644627	0.890588	0.841579
4025	0.806112	0.900154	0.844375	0.694396	0.921687	0.860034
4030	0.809273	0.849462	0.825625	0.649423	0.886836	0.846281
4035	0.80295	0.861751	0.826875	0.654455	0.894366	0.846197
4040	0.805058	0.883257	0.836875	0.677118	0.909524	0.854108
4045	0.80295	0.883257	0.835625	0.674962	0.909308	0.852826
4050	0.786091	0.886329	0.826875	0.66086	0.909756	0.843414
4055	0.805058	0.863287	0.82875	0.658097	0.895662	0.847947
4060	0.809273	0.869432	0.83375	0.668297	0.900352	0.852386
4065	0.792413	0.860215	0.82	0.642137	0.892052	0.839286
4070	0.795574	0.863287	0.823125	0.648314	0.89455	0.842164
4075	0.797682	0.867896	0.82625	0.654878	0.897983	0.844866
4080	0.790306	0.84639	0.813125	0.62678	0.882353	0.833797
4085	0.80295	0.88172	0.835	0.673492	0.908224	0.852349
4090	0.806112	0.886329	0.83875	0.681134	0.9118	0.855705
4095	0.796628	0.883257	0.831875	0.668523	0.908654	0.848961
4100	0.787144	0.90169	0.83375	0.676845	0.921085	0.848864
4105	0.807165	0.844854	0.8225	0.642869	0.883506	0.843612
4110	0.797682	0.864823	0.825	0.651945	0.895858	0.843924
4115	0.806112	0.870968	0.8325	0.666484	0.90106	0.850945
4120	0.812434	0.837174	0.8225	0.641218	0.879133	0.844469
4125	0.800843	0.907834	0.844375	0.696495	0.926829	0.859243
4130	0.800843	0.83871	0.81625	0.630446	0.878613	0.837927
4135	0.793467	0.849462	0.81625	0.632967	0.884841	0.836667
4140	0.812434	0.861751	0.8325	0.664323	0.89547	0.851934
4145	0.795574	0.855607	0.82	0.64099	0.889282	0.839822
4150	0.793467	0.866359	0.823125	0.649093	0.896429	0.841811
4155	0.790306	0.866359	0.82125	0.645866	0.896057	0.839866
4160	0.799789	0.889401	0.83625	0.67764	0.913357	0.852809
4165	0.796628	0.869432	0.82625	0.655266	0.89893	0.844693
4170	0.793467	0.857143	0.819375	0.640285	0.890071	0.838997
4175	0.796628	0.847926	0.8175	0.634778	0.884211	0.838137
4180	0.783983	0.860215	0.815	0.633533	0.891018	0.834081
4185	0.804004	0.878648	0.834375	0.671634	0.906176	0.852038
4190	0.790306	0.878648	0.82625	0.657681	0.904704	0.843645
4195	0.801897	0.834101	0.815	0.627207	0.875719	0.837184
4200	0.800843	0.894009	0.83875	0.683143	0.916767	0.854893
4205	0.793467	0.852535	0.8175	0.635892	0.886926	0.837597
4210	0.792413	0.850998	0.81625	0.633342	0.885748	0.836485
4215	0.813488	0.847926	0.8275	0.652415	0.886338	0.848352
4220	0.806112	0.863287	0.829375	0.659189	0.895785	0.848586
4225	0.793467	0.880184	0.82875	0.662361	0.906137	0.846067
4230	0.810327	0.877112	0.8375	0.676681	0.905771	0.855395
4235	0.814542	0.878648	0.840625	0.682504	0.907277	0.858412
4240	0.800843	0.88172	0.83375	0.671339	0.908005	0.851064
4245	0.796628	0.877112	0.829375	0.662623	0.904306	0.847059
4250	0.80295	0.883257	0.835625	0.674962	0.909308	0.852826
4255	0.799789	0.872504	0.829375	0.661442	0.901425	0.847571
4260	0.804004	0.87404	0.8325	0.667236	0.902959	0.850613
4265	0.785037	0.857143	0.814375	0.631656	0.889021	0.8338
4270	0.804004	0.883257	0.83625	0.676039	0.909416	0.853468
4275	0.799789	0.841782	0.816875	0.632247	0.88051	0.838211
4280	0.799789	0.858679	0.82375	0.648265	0.891892	0.843333
4285	0.80295	0.852535	0.823125	0.645715	0.888112	0.843387
4290	0.80295	0.861751	0.826875	0.654455	0.894366	0.846197
4295	0.808219	0.870968	0.83375	0.668663	0.901293	0.852222
4300	0.798736	0.872504	0.82875	0.660362	0.901308	0.846927
4305	0.808219	0.892473	0.8425	0.689169	0.916368	0.858903
4310	0.807165	0.861751	0.829375	0.658828	0.89486	0.848753
4315	0.80295	0.867896	0.829375	0.660297	0.898585	0.84808
4320	0.81138	0.864823	0.833125	0.666125	0.897436	0.852241
4325	0.801897	0.844854	0.819375	0.637351	0.882831	0.84042
4330	0.793467	0.863287	0.821875	0.646154	0.894299	0.840871
4335	0.789252	0.861751	0.81875	0.640373	0.892729	0.837808
4340	0.797682	0.869432	0.826875	0.656346	0.89905	0.845338
4345	0.798736	0.852535	0.820625	0.641337	0.887588	0.840821
4350	0.812434	0.870968	0.83625	0.673036	0.901754	0.854767
4355	0.797682	0.870968	0.8275	0.657814	0.900119	0.84581
4360	0.804004	0.858679	0.82625	0.652632	0.892398	0.845898
4365	0.801897	0.883257	0.835	0.673886	0.9092	0.852184
4370	0.805058	0.849462	0.823125	0.645008	0.886311	0.843733
4375	0.785037	0.867896	0.81875	0.64199	0.89651	0.837079
4380	0.795574	0.861751	0.8225	0.646848	0.893491	0.841695
4385	0.794521	0.894009	0.835	0.676762	0.91616	0.851016
4390	0.801897	0.861751	0.82625	0.653365	0.894242	0.845556
4395	0.796628	0.886329	0.833125	0.671479	0.910843	0.849916
4400	0.789252	0.844854	0.811875	0.624231	0.881176	0.832685
4405	0.807165	0.837174	0.819375	0.635644	0.87844	0.841296
4410	0.797682	0.860215	0.823125	0.647552	0.892689	0.842515
4415	0.794521	0.84639	0.815625	0.631136	0.882904	0.836384
4420	0.80295	0.864823	0.828125	0.657375	0.896471	0.847137
4425	0.801897	0.843318	0.81875	0.6359	0.881808	0.839956
4430	0.790306	0.892473	0.831875	0.671041	0.914634	0.847937
4435	0.793467	0.877112	0.8275	0.659407	0.903962	0.845118
4440	0.794521	0.880184	0.829375	0.66343	0.90625	0.846715
4445	0.806112	0.861751	0.82875	0.657733	0.894737	0.848115
4450	0.789252	0.869432	0.821875	0.647743	0.898082	0.840157
4455	0.796628	0.875576	0.82875	0.66115	0.903226	0.846585
4460	0.799789	0.855607	0.8225	0.645346	0.889801	0.842397
4465	0.793467	0.840246	0.8125	0.624211	0.878646	0.833887
4470	0.789252	0.867896	0.82125	0.646268	0.897006	0.839686
4475	0.793467	0.860215	0.820625	0.643218	0.89218	0.839933
4480	0.81138	0.84639	0.825625	0.648749	0.885057	0.846619
4485	0.792413	0.855607	0.818125	0.637736	0.888889	0.837883
4490	0.80295	0.844854	0.82	0.638452	0.882966	0.84106
4495	0.789252	0.863287	0.819375	0.641846	0.893795	0.838276
4500	0.792413	0.840246	0.811875	0.623117	0.878505	0.833241
4505	0.800843	0.875576	0.83125	0.665458	0.903686	0.849162
4510	0.797682	0.900154	0.839375	0.685884	0.920925	0.854884
4515	0.795574	0.890937	0.834375	0.674856	0.914044	0.850704
4520	0.792413	0.854071	0.8175	0.636271	0.887839	0.837416
4525	0.798736	0.857143	0.8225	0.645716	0.890717	0.842222
4530	0.801897	0.889401	0.8375	0.67978	0.913565	0.854097
4535	0.795574	0.852535	0.81875	0.638066	0.887192	0.838889
4540	0.791359	0.855607	0.8175	0.636654	0.888757	0.837235
4545	0.786091	0.841782	0.80875	0.618047	0.878681	0.829811
4550	0.80295	0.861751	0.826875	0.654455	0.894366	0.846197
4555	0.796628	0.843318	0.815625	0.630407	0.881119	0.836746
4560	0.791359	0.844854	0.813125	0.626406	0.881455	0.833981
4565	0.795574	0.867896	0.825	0.652718	0.897741	0.843575
4570	0.792413	0.841782	0.8125	0.624576	0.879532	0.833703
4575	0.797682	0.87404	0.82875	0.660754	0.902265	0.846756
4580	0.786091	0.841782	0.80875	0.618047	0.878681	0.829811
4585	0.795574	0.875576	0.828125	0.660075	0.90311	0.845938
4590	0.788198	0.869432	0.82125	0.646673	0.897959	0.839506
4595	0.805058	0.878648	0.835	0.672715	0.906287	0.852679
4600	0.790306	0.844854	0.8125	0.625318	0.881316	0.833333
4605	0.810327	0.83871	0.821875	0.640425	0.879863	0.843664
4610	0.792413	0.866359	0.8225	0.648016	0.896305	0.841163
4615	0.813488	0.83871	0.82375	0.643775	0.880274	0.845564
4620	0.797682	0.854071	0.820625	0.641705	0.888498	0.840644
4625	0.790306	0.87404	0.824375	0.653244	0.901442	0.842223
4630	0.799789	0.863287	0.825625	0.65265	0.895047	0.844741
4635	0.798736	0.823349	0.80875	0.61376	0.86827	0.832053
4640	0.790306	0.87404	0.824375	0.653244	0.901442	0.842223
4645	0.795574	0.841782	0.814375	0.627856	0.879953	0.835639
4650	0.793467	0.857143	0.819375	0.640285	0.890071	0.838997
4655	0.793467	0.857143	0.819375	0.640285	0.890071	0.838997
4660	0.793467	0.866359	0.823125	0.649093	0.896429	0.841811
4665	0.799789	0.844854	0.818125	0.635152	0.882558	0.839138
4670	0.814542	0.858679	0.8325	0.663635	0.893642	0.85226
4675	0.801897	0.863287	0.826875	0.654825	0.895294	0.846026
4680	0.812434	0.884793	0.841875	0.686162	0.911348	0.859053
4685	0.790306	0.878648	0.82625	0.657681	0.904704	0.843645
4690	0.793467	0.849462	0.81625	0.632967	0.884841	0.836667
4695	0.794521	0.823349	0.80625	0.609329	0.867664	0.829483
4700	0.804004	0.857143	0.825625	0.651176	0.891355	0.845429
4705	0.799789	0.860215	0.824375	0.649726	0.892941	0.843802
4710	0.798736	0.854071	0.82125	0.642796	0.888628	0.841287
4715	0.797682	0.850998	0.819375	0.638787	0.886417	0.839712
4720	0.801897	0.832565	0.814375	0.625761	0.874713	0.836723
4725	0.797682	0.867896	0.82625	0.654878	0.897983	0.844866
4730	0.793467	0.844854	0.814375	0.628585	0.881733	0.835275
4735	0.788198	0.850998	0.81375	0.629008	0.885207	0.833891
4740	0.807165	0.850998	0.825	0.648662	0.887601	0.845475
4745	0.795574	0.852535	0.81875	0.638066	0.887192	0.838889
4750	0.778714	0.850998	0.808125	0.619322	0.883971	0.828011
4755	0.790306	0.835637	0.80875	0.616558	0.875146	0.830565
4760	0.80295	0.857143	0.825	0.650081	0.891228	0.844789
4765	0.805058	0.872504	0.8325	0.666858	0.902007	0.85078
4770	0.794521	0.88172	0.83	0.664908	0.907341	0.847191
4775	0.810327	0.850998	0.826875	0.651976	0.887991	0.847383
4780	0.807165	0.84639	0.823125	0.644316	0.884527	0.844077
4785	0.801897	0.843318	0.81875	0.6359	0.881808	0.839956
4790	0.790306	0.866359	0.82125	0.645866	0.896057	0.839866
4795	0.793467	0.827957	0.8075	0.612576	0.87052	0.830209
4800	0.787144	0.88172	0.825625	0.657457	0.906553	0.84264
4805	0.786091	0.890937	0.82875	0.665332	0.913097	0.844847
4810	0.812434	0.837174	0.8225	0.641218	0.879133	0.844469
4815	0.796628	0.889401	0.834375	0.674438	0.913043	0.850872
4820	0.787144	0.854071	0.814375	0.630865	0.887173	0.834171
4825	0.794521	0.837174	0.811875	0.622394	0.876744	0.83361
4830	0.788198	0.850998	0.81375	0.629008	0.885207	0.833891
4835	0.810327	0.837174	0.82125	0.638985	0.878857	0.843202
4840	0.797682	0.821813	0.8075	0.611205	0.867125	0.830955
4845	0.796628	0.847926	0.8175	0.634778	0.884211	0.838137
4850	0.805058	0.870968	0.831875	0.665396	0.900943	0.850306
4855	0.789252	0.857143	0.816875	0.635961	0.889549	0.836404
4860	0.812434	0.837174	0.8225	0.641218	0.879133	0.844469
4865	0.795574	0.834101	0.81125	0.620585	0.874855	0.833333
4870	0.80295	0.860215	0.82625	0.652996	0.893318	0.845727
4875	0.799789	0.857143	0.823125	0.646805	0.890845	0.842865
4880	0.797682	0.897081	0.838125	0.682914	0.918689	0.85392
4885	0.798736	0.875576	0.83	0.663301	0.903456	0.847875
4890	0.797682	0.854071	0.820625	0.641705	0.888498	0.840644
4895	0.800843	0.834101	0.814375	0.6261	0.875576	0.836544
4900	0.791359	0.847926	0.814375	0.62933	0.883529	0.834908
4905	0.786091	0.889401	0.828125	0.66384	0.91198	0.844369
4910	0.792413	0.878648	0.8275	0.659815	0.904934	0.844944
4915	0.796628	0.88172	0.83125	0.667047	0.907563	0.848485
4920	0.791359	0.837174	0.81	0.619109	0.876313	0.831672
4925	0.799789	0.869432	0.828125	0.658508	0.899289	0.846626
4930	0.799789	0.880184	0.8325	0.668791	0.90681	0.849944
4935	0.808219	0.814132	0.810625	0.615195	0.863739	0.835057
4940	0.785037	0.855607	0.81375	0.630183	0.887962	0.833333
4945	0.788198	0.866359	0.82	0.643721	0.895808	0.838565
4950	0.794521	0.850998	0.8175	0.635517	0.886016	0.837778
4955	0.792413	0.827957	0.806875	0.611475	0.87037	0.829564
4960	0.793467	0.850998	0.816875	0.634429	0.885882	0.837132
4965	0.791359	0.889401	0.83125	0.669125	0.912515	0.84763
4970	0.787144	0.854071	0.814375	0.630865	0.887173	0.834171
4975	0.793467	0.84639	0.815	0.630045	0.882767	0.835738
4980	0.805058	0.880184	0.835625	0.674182	0.907363	0.853155
4985	0.796628	0.831029	0.810625	0.618784	0.872979	0.833058
4990	0.806112	0.841782	0.820625	0.638869	0.881336	0.842047
4995	0.808219	0.855607	0.8275	0.654115	0.890825	0.847514
5000	0.794521	0.867896	0.824375	0.65164	0.897619	0.842929

## Sheet: RF (I=60)
Number of features	SN	SP	ACC	MCC	Precision	F1-measure
5	0.792413	0.907834	0.839375	0.688072	0.926108	0.85406
10	0.796628	0.917051	0.845625	0.701246	0.933333	0.859579
15	0.837724	0.938556	0.87875	0.763428	0.952096	0.891256
20	0.832455	0.941628	0.876875	0.761005	0.954106	0.889139
25	0.839831	0.9447	0.8825	0.771461	0.956783	0.894501
30	0.820864	0.953917	0.875	0.761272	0.962917	0.886234
35	0.813488	0.947773	0.868125	0.747961	0.957816	0.879772
40	0.833509	0.950845	0.88125	0.770948	0.961118	0.892777
45	0.822972	0.943164	0.871875	0.752921	0.954768	0.883984
50	0.821918	0.943164	0.87125	0.751865	0.954712	0.883352
55	0.818757	0.940092	0.868125	0.74572	0.952206	0.880453
60	0.805058	0.946237	0.8625	0.738149	0.956195	0.874142
65	0.81138	0.93702	0.8625	0.735375	0.949445	0.875
70	0.808219	0.949309	0.865625	0.744273	0.95875	0.877073
75	0.812434	0.955453	0.870625	0.754451	0.96375	0.881647
80	0.798736	0.946237	0.85875	0.731965	0.955864	0.870264
85	0.790306	0.952381	0.85625	0.729897	0.960307	0.867052
90	0.804004	0.953917	0.865	0.744688	0.962169	0.876005
95	0.796628	0.938556	0.854375	0.722329	0.949749	0.866476
100	0.792413	0.9447	0.854375	0.724297	0.954315	0.865861
105	0.81138	0.940092	0.86375	0.73837	0.951792	0.875995
110	0.822972	0.950845	0.875	0.760377	0.96064	0.886493
115	0.81138	0.950845	0.868125	0.74889	0.9601	0.879497
120	0.81138	0.953917	0.869375	0.751907	0.9625	0.880503
125	0.812434	0.947773	0.8675	0.74692	0.957764	0.879133
130	0.824025	0.935484	0.869375	0.746556	0.949029	0.882121
135	0.813488	0.952381	0.87	0.752473	0.961395	0.881279
140	0.814542	0.950845	0.87	0.752009	0.960248	0.881414
145	0.81981	0.947773	0.871875	0.754237	0.958128	0.883589
150	0.812434	0.960061	0.8725	0.758984	0.967378	0.883162
155	0.834563	0.956989	0.884375	0.777945	0.965854	0.895421
160	0.831401	0.960061	0.88375	0.777751	0.968098	0.894558
165	0.835616	0.966206	0.88875	0.787931	0.973006	0.899093
170	0.837724	0.955453	0.885625	0.779649	0.964806	0.896785
175	0.829294	0.953917	0.88	0.769681	0.96328	0.89128
180	0.834563	0.966206	0.888125	0.786877	0.972973	0.898469
185	0.831401	0.969278	0.8875	0.786719	0.975278	0.897611
190	0.8451	0.960061	0.891875	0.791558	0.968599	0.902645
195	0.838778	0.966206	0.890625	0.791098	0.973105	0.900962
200	0.838778	0.961598	0.88875	0.786642	0.969549	0.899435
205	0.824025	0.961598	0.88	0.771906	0.969021	0.890661
210	0.833509	0.952381	0.881875	0.772431	0.962287	0.893281
215	0.827187	0.958525	0.880625	0.772051	0.966749	0.891539
220	0.822972	0.967742	0.881875	0.77688	0.973815	0.892062
225	0.834563	0.960061	0.885625	0.780918	0.968215	0.896435
230	0.825079	0.961598	0.880625	0.77295	0.969059	0.891292
235	0.833509	0.955453	0.883125	0.7754	0.964634	0.894291
240	0.822972	0.953917	0.87625	0.763367	0.963009	0.8875
245	0.837724	0.960061	0.8875	0.784096	0.968331	0.898305
250	0.82824	0.950845	0.878125	0.765647	0.96088	0.889643
255	0.83667	0.9447	0.880625	0.768239	0.956627	0.892636
260	0.831401	0.950845	0.88	0.768824	0.961023	0.891525
265	0.822972	0.952381	0.875625	0.761871	0.961823	0.886996
270	0.837724	0.966206	0.89	0.790041	0.973072	0.90034
275	0.820864	0.958525	0.876875	0.765773	0.966501	0.887749
280	0.837724	0.952381	0.884375	0.77669	0.96247	0.895775
285	0.830348	0.950845	0.879375	0.767764	0.960976	0.890899
290	0.840885	0.947773	0.884375	0.775479	0.959135	0.896126
295	0.837724	0.952381	0.884375	0.77669	0.96247	0.895775
300	0.839831	0.953917	0.88625	0.780304	0.963724	0.897523
305	0.85353	0.950845	0.893125	0.791392	0.961995	0.904523
310	0.833509	0.947773	0.88	0.767986	0.958788	0.89177
315	0.839831	0.949309	0.884375	0.775878	0.960241	0.896009
320	0.835616	0.950845	0.8825	0.773078	0.961212	0.894025
325	0.839831	0.950845	0.885	0.777352	0.961399	0.896513
330	0.838778	0.961598	0.88875	0.786642	0.969549	0.899435
335	0.834563	0.953917	0.883125	0.774976	0.963504	0.89441
340	0.834563	0.961598	0.88625	0.782406	0.9694	0.896942
345	0.825079	0.941628	0.8725	0.753551	0.953715	0.884746
350	0.83667	0.953917	0.884375	0.777104	0.963592	0.895657
355	0.837724	0.958525	0.886875	0.782613	0.967153	0.897798
360	0.842993	0.955453	0.88875	0.784991	0.965018	0.899888
365	0.837724	0.963134	0.88875	0.787066	0.970696	0.899321
370	0.832455	0.946237	0.87875	0.76544	0.957576	0.890643
375	0.839831	0.947773	0.88375	0.774404	0.959085	0.895506
380	0.83667	0.963134	0.888125	0.786008	0.97066	0.898698
385	0.829294	0.955453	0.880625	0.77117	0.964461	0.891785
390	0.842993	0.952381	0.8875	0.782044	0.962696	0.898876
395	0.831401	0.952381	0.880625	0.770309	0.962195	0.892029
400	0.832455	0.9447	0.878125	0.763961	0.956416	0.890141
405	0.831401	0.950845	0.88	0.768824	0.961023	0.891525
410	0.844046	0.956989	0.89	0.787537	0.966224	0.901012
415	0.837724	0.960061	0.8875	0.784096	0.968331	0.898305
420	0.841939	0.950845	0.88625	0.779497	0.961492	0.897753
425	0.835616	0.952381	0.883125	0.774558	0.962379	0.894529
430	0.847208	0.958525	0.8925	0.79223	0.967509	0.903371
435	0.832455	0.950845	0.880625	0.769885	0.961071	0.892151
440	0.835616	0.952381	0.883125	0.774558	0.962379	0.894529
445	0.848261	0.950845	0.89	0.785965	0.961768	0.901456
450	0.8451	0.947773	0.886875	0.779789	0.95933	0.898599
455	0.835616	0.955453	0.884375	0.777522	0.96472	0.895539
460	0.827187	0.961598	0.881875	0.775043	0.969136	0.892553
465	0.827187	0.953917	0.87875	0.767571	0.96319	0.890023
470	0.835616	0.946237	0.880625	0.768643	0.957729	0.892515
475	0.831401	0.943164	0.876875	0.761415	0.955206	0.889014
480	0.844046	0.952381	0.888125	0.783118	0.96274	0.899495
485	0.841939	0.950845	0.88625	0.779497	0.961492	0.897753
490	0.838778	0.947773	0.883125	0.773332	0.959036	0.894885
495	0.832455	0.946237	0.87875	0.76544	0.957576	0.890643
500	0.83667	0.953917	0.884375	0.777104	0.963592	0.895657
505	0.82824	0.950845	0.878125	0.765647	0.96088	0.889643
510	0.831401	0.943164	0.876875	0.761415	0.955206	0.889014
515	0.838778	0.952381	0.885	0.777758	0.962515	0.896396
520	0.831401	0.946237	0.878125	0.764375	0.957524	0.890017
525	0.829294	0.947773	0.8775	0.763733	0.958587	0.889266
530	0.832455	0.941628	0.876875	0.761005	0.954106	0.889139
535	0.839831	0.958525	0.888125	0.784741	0.967233	0.899041
540	0.839831	0.947773	0.88375	0.774404	0.959085	0.895506
545	0.840885	0.946237	0.88375	0.774008	0.957983	0.895623
550	0.842993	0.950845	0.886875	0.780572	0.961538	0.898372
555	0.834563	0.930876	0.87375	0.752851	0.946237	0.886898
560	0.838778	0.949309	0.88375	0.774806	0.960193	0.895388
565	0.822972	0.935484	0.86875	0.745492	0.948967	0.88149
570	0.827187	0.946237	0.875625	0.760128	0.957317	0.887507
575	0.833509	0.941628	0.8775	0.762075	0.954162	0.889764
580	0.83667	0.952381	0.88375	0.775623	0.962424	0.895152
585	0.821918	0.940092	0.87	0.748888	0.952381	0.882353
590	0.833509	0.93702	0.875625	0.757653	0.950721	0.888265
595	0.827187	0.940092	0.873125	0.754193	0.95267	0.885505
600	0.829294	0.952381	0.879375	0.768192	0.962103	0.890775
605	0.839831	0.940092	0.880625	0.767054	0.953349	0.892997
610	0.829294	0.943164	0.875625	0.759284	0.955097	0.887761
615	0.829294	0.955453	0.880625	0.77117	0.964461	0.891785
620	0.831401	0.932412	0.8725	0.751088	0.947179	0.885522
625	0.827187	0.93702	0.871875	0.751232	0.950363	0.884507
630	0.83667	0.941628	0.879375	0.765293	0.954327	0.891634
635	0.825079	0.952381	0.876875	0.763973	0.961916	0.888259
640	0.830348	0.935484	0.873125	0.752961	0.949398	0.885891
645	0.841939	0.933948	0.879375	0.763363	0.948931	0.892239
650	0.827187	0.952381	0.878125	0.76608	0.96201	0.889518
655	0.835616	0.935484	0.87625	0.758334	0.949701	0.889013
660	0.818757	0.940092	0.868125	0.74572	0.952206	0.880453
665	0.831401	0.941628	0.87625	0.759936	0.954051	0.888514
670	0.814542	0.935484	0.86375	0.737031	0.948466	0.876417
675	0.817703	0.952381	0.8725	0.756638	0.961586	0.883827
680	0.838778	0.938556	0.879375	0.764507	0.952153	0.891877
685	0.82824	0.947773	0.876875	0.762673	0.958537	0.888638
690	0.8451	0.946237	0.88625	0.778323	0.958184	0.898096
695	0.838778	0.941628	0.880625	0.767444	0.954436	0.892877
700	0.839831	0.943164	0.881875	0.769991	0.955635	0.893999
705	0.840885	0.940092	0.88125	0.768134	0.953405	0.893617
710	0.829294	0.938556	0.87375	0.754845	0.951632	0.886261
715	0.829294	0.930876	0.870625	0.747467	0.945913	0.883773
720	0.835616	0.938556	0.8775	0.761274	0.951981	0.890011
725	0.846154	0.940092	0.884375	0.773555	0.953682	0.896706
730	0.827187	0.943164	0.874375	0.757158	0.954988	0.886505
735	0.82824	0.929339	0.869375	0.74492	0.944712	0.88265
740	0.834563	0.930876	0.87375	0.752851	0.946237	0.886898
745	0.833509	0.940092	0.876875	0.7606	0.953012	0.889264
750	0.831401	0.932412	0.8725	0.751088	0.947179	0.885522
755	0.831401	0.915515	0.865625	0.734959	0.934834	0.880089
760	0.832455	0.940092	0.87625	0.759529	0.952955	0.888639
765	0.82824	0.940092	0.87375	0.755257	0.952727	0.886133
770	0.81981	0.932412	0.865625	0.73934	0.946472	0.8786
775	0.824025	0.941628	0.871875	0.752492	0.953659	0.884115
780	0.824025	0.940092	0.87125	0.751006	0.952497	0.883616
785	0.848261	0.926267	0.88	0.762652	0.943728	0.893452
790	0.835616	0.938556	0.8775	0.761274	0.951981	0.890011
795	0.818757	0.921659	0.860625	0.727906	0.938406	0.874508
800	0.826133	0.938556	0.871875	0.751647	0.951456	0.884377
805	0.832455	0.940092	0.87625	0.759529	0.952955	0.888639
810	0.831401	0.923195	0.86875	0.742275	0.940405	0.88255
815	0.841939	0.927803	0.876875	0.757527	0.944444	0.890251
820	0.814542	0.935484	0.86375	0.737031	0.948466	0.876417
825	0.824025	0.924731	0.865	0.736208	0.941035	0.878652
830	0.821918	0.946237	0.8725	0.754846	0.957055	0.884354
835	0.835616	0.935484	0.87625	0.758334	0.949701	0.889013
840	0.822972	0.938556	0.87	0.748461	0.951279	0.882486
845	0.830348	0.930876	0.87125	0.748541	0.945978	0.8844
850	0.825079	0.938556	0.87125	0.750584	0.951397	0.883747
855	0.82824	0.933948	0.87125	0.749344	0.94813	0.884139
860	0.821918	0.9447	0.871875	0.753355	0.955882	0.883853
865	0.837724	0.940092	0.879375	0.764897	0.953237	0.891755
870	0.821918	0.93702	0.86875	0.745915	0.950061	0.881356
875	0.830348	0.926267	0.869375	0.74413	0.942584	0.882913
880	0.825079	0.940092	0.871875	0.752067	0.952555	0.884246
885	0.818757	0.932412	0.865	0.738279	0.946407	0.877966
890	0.824025	0.918587	0.8625	0.730317	0.936527	0.876682
895	0.81138	0.926267	0.858125	0.724924	0.94132	0.871534
900	0.820864	0.935484	0.8675	0.74337	0.948843	0.880226
905	0.820864	0.940092	0.869375	0.747831	0.952323	0.88172
910	0.82824	0.932412	0.870625	0.747868	0.946988	0.883642
915	0.832455	0.950845	0.880625	0.769885	0.961071	0.892151
920	0.817703	0.921659	0.86	0.726839	0.938331	0.873874
925	0.820864	0.938556	0.86875	0.746343	0.95116	0.881222
930	0.824025	0.935484	0.869375	0.746556	0.949029	0.882121
935	0.820864	0.941628	0.87	0.74932	0.953488	0.88222
940	0.822972	0.941628	0.87125	0.751433	0.953602	0.883484
945	0.817703	0.93702	0.86625	0.741684	0.949816	0.878822
950	0.826133	0.938556	0.871875	0.751647	0.951456	0.884377
955	0.844046	0.930876	0.879375	0.762624	0.946809	0.892479
960	0.813488	0.933948	0.8625	0.734486	0.947239	0.875283
965	0.835616	0.938556	0.8775	0.761274	0.951981	0.890011
970	0.834563	0.93702	0.87625	0.758728	0.95078	0.888889
975	0.827187	0.929339	0.86875	0.743847	0.944645	0.882022
980	0.817703	0.924731	0.86125	0.7298	0.940606	0.874859
985	0.822972	0.930876	0.866875	0.741048	0.945521	0.88
990	0.817703	0.938556	0.866875	0.743175	0.95098	0.87932
995	0.833509	0.926267	0.87125	0.747371	0.942789	0.884787
1000	0.81981	0.927803	0.86375	0.734891	0.94303	0.877114
1005	0.818757	0.930876	0.864375	0.736794	0.945255	0.87747
1010	0.830348	0.935484	0.873125	0.752961	0.949398	0.885891
1015	0.82824	0.940092	0.87375	0.755257	0.952727	0.886133
1020	0.820864	0.938556	0.86875	0.746343	0.95116	0.881222
1025	0.837724	0.932412	0.87625	0.757561	0.947557	0.889262
1030	0.825079	0.93702	0.870625	0.749101	0.950243	0.883249
1035	0.824025	0.930876	0.8675	0.742115	0.945586	0.880631
1040	0.817703	0.938556	0.866875	0.743175	0.95098	0.87932
1045	0.832455	0.947773	0.879375	0.766921	0.958738	0.891145
1050	0.81981	0.93702	0.8675	0.743797	0.949939	0.88009
1055	0.831401	0.93702	0.874375	0.755507	0.950602	0.887015
1060	0.81981	0.924731	0.8625	0.731931	0.94075	0.876126
1065	0.825079	0.932412	0.86875	0.744661	0.946796	0.881757
1070	0.816649	0.930876	0.863125	0.734674	0.945122	0.876201
1075	0.824025	0.93702	0.87	0.748038	0.950182	0.882619
1080	0.818757	0.930876	0.864375	0.736794	0.945255	0.87747
1085	0.821918	0.933948	0.8675	0.742947	0.947752	0.880361
1090	0.826133	0.940092	0.8725	0.753129	0.952612	0.884876
1095	0.82824	0.926267	0.868125	0.741976	0.942446	0.88166
1100	0.82824	0.932412	0.870625	0.747868	0.946988	0.883642
1105	0.824025	0.9447	0.873125	0.755466	0.95599	0.885116
1110	0.82824	0.935484	0.871875	0.750821	0.949275	0.884637
1115	0.829294	0.927803	0.869375	0.744523	0.943645	0.882782
1120	0.816649	0.927803	0.861875	0.731703	0.942822	0.875212
1125	0.833509	0.930876	0.873125	0.751771	0.946172	0.886275
1130	0.827187	0.929339	0.86875	0.743847	0.944645	0.882022
1135	0.820864	0.927803	0.864375	0.735956	0.943099	0.877746
1140	0.821918	0.943164	0.87125	0.751865	0.954712	0.883352
1145	0.830348	0.938556	0.874375	0.755913	0.951691	0.886888
1150	0.838778	0.929339	0.875625	0.755719	0.945368	0.888889
1155	0.825079	0.933948	0.869375	0.74614	0.947942	0.882254
1160	0.827187	0.941628	0.87375	0.755675	0.953827	0.886005
1165	0.832455	0.943164	0.8775	0.762482	0.95526	0.88964
1170	0.806112	0.921659	0.853125	0.715179	0.9375	0.866856
1175	0.820864	0.943164	0.870625	0.75081	0.954657	0.88272
1180	0.815595	0.926267	0.860625	0.729158	0.941606	0.874082
1185	0.825079	0.935484	0.87	0.74762	0.949091	0.882751
1190	0.822972	0.920123	0.8625	0.730714	0.937575	0.876543
1195	0.827187	0.941628	0.87375	0.755675	0.953827	0.886005
1200	0.813488	0.930876	0.86125	0.731504	0.94492	0.874292
1205	0.83667	0.93702	0.8775	0.760881	0.950898	0.890135
1210	0.826133	0.933948	0.87	0.747207	0.948005	0.882883
1215	0.820864	0.926267	0.86375	0.734477	0.941959	0.877252
1220	0.816649	0.933948	0.864375	0.73765	0.947433	0.877193
1225	0.834563	0.933948	0.875	0.755787	0.948503	0.887892
1230	0.827187	0.941628	0.87375	0.755675	0.953827	0.886005
1235	0.832455	0.935484	0.874375	0.755106	0.949519	0.887142
1240	0.834563	0.932412	0.874375	0.754318	0.947368	0.887395
1245	0.833509	0.935484	0.875	0.756181	0.94958	0.887767
1250	0.837724	0.924731	0.873125	0.75025	0.941943	0.886782
1255	0.827187	0.927803	0.868125	0.742374	0.94351	0.881527
1260	0.809273	0.920123	0.854375	0.716857	0.936585	0.868287
1265	0.81981	0.932412	0.865625	0.73934	0.946472	0.8786
1270	0.821918	0.907834	0.856875	0.717881	0.928571	0.871996
1275	0.82824	0.930876	0.87	0.746394	0.945848	0.883146
1280	0.833509	0.935484	0.875	0.756181	0.94958	0.887767
1285	0.822972	0.920123	0.8625	0.730714	0.937575	0.876543
1290	0.822972	0.917051	0.86125	0.72777	0.935329	0.875561
1295	0.824025	0.923195	0.864375	0.734734	0.939904	0.878158
1300	0.816649	0.930876	0.863125	0.734674	0.945122	0.876201
1305	0.816649	0.929339	0.8625	0.733188	0.943971	0.875706
1310	0.822972	0.947773	0.87375	0.757391	0.958282	0.885488
1315	0.813488	0.938556	0.864375	0.738968	0.950739	0.876775
1320	0.821918	0.920123	0.861875	0.729641	0.9375	0.875912
1325	0.816649	0.924731	0.860625	0.728736	0.940534	0.874224
1330	0.817703	0.93702	0.86625	0.741684	0.949816	0.878822
1335	0.812434	0.935484	0.8625	0.734928	0.948339	0.875142
1340	0.816649	0.927803	0.861875	0.731703	0.942822	0.875212
1345	0.825079	0.924731	0.865625	0.73728	0.941106	0.879281
1350	0.829294	0.917051	0.865	0.73425	0.935791	0.87933
1355	0.824025	0.933948	0.86875	0.745074	0.947879	0.881623
1360	0.818757	0.913978	0.8575	0.720527	0.932773	0.872054
1365	0.82824	0.917051	0.864375	0.733167	0.935714	0.878703
1370	0.815595	0.940092	0.86625	0.742563	0.95203	0.878547
1375	0.818757	0.921659	0.860625	0.727906	0.938406	0.874508
1380	0.818757	0.935484	0.86625	0.741252	0.948718	0.878959
1385	0.830348	0.935484	0.873125	0.752961	0.949398	0.885891
1390	0.817703	0.93702	0.86625	0.741684	0.949816	0.878822
1395	0.812434	0.921659	0.856875	0.721521	0.937956	0.870695
1400	0.821918	0.930876	0.86625	0.739983	0.945455	0.879369
1405	0.820864	0.930876	0.865625	0.738919	0.945388	0.878737
1410	0.81981	0.93702	0.8675	0.743797	0.949939	0.88009
1415	0.805058	0.940092	0.86	0.732117	0.951432	0.872146
1420	0.815595	0.927803	0.86125	0.730643	0.942753	0.874576
1425	0.816649	0.926267	0.86125	0.730219	0.941677	0.874718
1430	0.820864	0.923195	0.8625	0.731521	0.939686	0.876265
1435	0.825079	0.923195	0.865	0.735807	0.939976	0.878788
1440	0.814542	0.921659	0.858125	0.723645	0.938107	0.871968
1445	0.815595	0.940092	0.86625	0.742563	0.95203	0.878547
1450	0.816649	0.933948	0.864375	0.73765	0.947433	0.877193
1455	0.829294	0.924731	0.868125	0.741583	0.941388	0.881793
1460	0.815595	0.93702	0.865	0.739576	0.949693	0.877551
1465	0.807165	0.923195	0.854375	0.717725	0.938725	0.867989
1470	0.81138	0.926267	0.858125	0.724924	0.94132	0.871534
1475	0.810327	0.940092	0.863125	0.737325	0.951733	0.875356
1480	0.817703	0.929339	0.863125	0.734249	0.944039	0.876341
1485	0.815595	0.926267	0.860625	0.729158	0.941606	0.874082
1490	0.816649	0.924731	0.860625	0.728736	0.940534	0.874224
1495	0.827187	0.920123	0.865	0.73502	0.937873	0.879059
1500	0.81981	0.926267	0.863125	0.73341	0.941889	0.87662
1505	0.815595	0.912442	0.855	0.715836	0.931408	0.869663
1510	0.812434	0.924731	0.858125	0.724493	0.940244	0.871679
1515	0.824025	0.923195	0.864375	0.734734	0.939904	0.878158
1520	0.814542	0.917051	0.85625	0.719201	0.934704	0.870495
1525	0.816649	0.949309	0.870625	0.752593	0.959158	0.882186
1530	0.81981	0.930876	0.865	0.737856	0.945322	0.878104
1535	0.80295	0.933948	0.85625	0.724018	0.946584	0.868871
1540	0.812434	0.918587	0.855625	0.718553	0.93568	0.869712
1545	0.814542	0.915515	0.855625	0.717722	0.933575	0.870006
1550	0.825079	0.933948	0.869375	0.74614	0.947942	0.882254
1555	0.822972	0.921659	0.863125	0.732187	0.938702	0.877035
1560	0.814542	0.920123	0.8575	0.722162	0.93697	0.871477
1565	0.824025	0.915515	0.86125	0.727378	0.934289	0.8757
1570	0.820864	0.938556	0.86875	0.746343	0.95116	0.881222
1575	0.804004	0.915515	0.849375	0.707108	0.932763	0.863611
1580	0.818757	0.912442	0.856875	0.719054	0.931655	0.871565
1585	0.810327	0.935484	0.86125	0.73283	0.948212	0.873864
1590	0.834563	0.930876	0.87375	0.752851	0.946237	0.886898
1595	0.817703	0.932412	0.864375	0.73722	0.946341	0.877332
1600	0.825079	0.929339	0.8675	0.741705	0.944511	0.880765
1605	0.822972	0.920123	0.8625	0.730714	0.937575	0.876543
1610	0.810327	0.927803	0.858125	0.72536	0.942402	0.871388
1615	0.81981	0.918587	0.86	0.726022	0.936221	0.874157
1620	0.814542	0.926267	0.86	0.728097	0.941535	0.873446
1625	0.812434	0.932412	0.86125	0.731941	0.946012	0.87415
1630	0.808219	0.915515	0.851875	0.711339	0.93309	0.866177
1635	0.827187	0.913978	0.8625	0.729155	0.933413	0.877095
1640	0.813488	0.910906	0.853125	0.71222	0.93012	0.867903
1645	0.809273	0.930876	0.85875	0.727294	0.944649	0.871737
1650	0.818757	0.917051	0.85875	0.723476	0.935018	0.873034
1655	0.808219	0.935484	0.86	0.730736	0.948084	0.872582
1660	0.825079	0.929339	0.8675	0.741705	0.944511	0.880765
1665	0.824025	0.920123	0.863125	0.731789	0.93765	0.877173
1670	0.817703	0.932412	0.864375	0.73722	0.946341	0.877332
1675	0.806112	0.924731	0.854375	0.718165	0.939803	0.867839
1680	0.807165	0.917051	0.851875	0.711767	0.934146	0.866026
1685	0.829294	0.93702	0.873125	0.753367	0.950483	0.885763
1690	0.813488	0.929339	0.860625	0.730014	0.943765	0.873797
1695	0.813488	0.930876	0.86125	0.731504	0.94492	0.874292
1700	0.816649	0.935484	0.865	0.739139	0.948592	0.87769
1705	0.821918	0.921659	0.8625	0.731115	0.938628	0.876404
1710	0.813488	0.926267	0.859375	0.727038	0.941463	0.872809
1715	0.812434	0.9447	0.86625	0.743915	0.95539	0.878132
1720	0.817703	0.923195	0.860625	0.728319	0.939467	0.874366
1725	0.82824	0.933948	0.87125	0.749344	0.94813	0.884139
1730	0.818757	0.923195	0.86125	0.729385	0.939541	0.875
1735	0.813488	0.933948	0.8625	0.734486	0.947239	0.875283
1740	0.816649	0.935484	0.865	0.739139	0.948592	0.87769
1745	0.825079	0.920123	0.86375	0.732864	0.937725	0.877803
1750	0.810327	0.927803	0.858125	0.72536	0.942402	0.871388
1755	0.810327	0.912442	0.851875	0.710498	0.930993	0.866479
1760	0.809273	0.921659	0.855	0.718345	0.937729	0.868778
1765	0.81981	0.926267	0.863125	0.73341	0.941889	0.87662
1770	0.834563	0.918587	0.86875	0.741145	0.937278	0.882943
1775	0.810327	0.9447	0.865	0.74183	0.95528	0.876853
1780	0.806112	0.926267	0.855	0.719659	0.940959	0.868331
1785	0.829294	0.938556	0.87375	0.754845	0.951632	0.886261
1790	0.813488	0.918587	0.85625	0.719617	0.935758	0.870349
1795	0.816649	0.932412	0.86375	0.736162	0.946276	0.876697
1800	0.816649	0.924731	0.860625	0.728736	0.940534	0.874224
1805	0.814542	0.930876	0.861875	0.73256	0.944988	0.874929
1810	0.825079	0.907834	0.85875	0.721131	0.928826	0.873884
1815	0.812434	0.906298	0.850625	0.706722	0.926683	0.865806
1820	0.809273	0.933948	0.86	0.730285	0.946979	0.872727
1825	0.818757	0.935484	0.86625	0.741252	0.948718	0.878959
1830	0.795574	0.90937	0.841875	0.692716	0.927518	0.856495
1835	0.812434	0.920123	0.85625	0.720037	0.936817	0.870203
1840	0.812434	0.900154	0.848125	0.700829	0.922249	0.863866
1845	0.81981	0.933948	0.86625	0.740824	0.947625	0.879096
1850	0.810327	0.923195	0.85625	0.72089	0.93895	0.86991
1855	0.817703	0.930876	0.86375	0.735734	0.945189	0.876836
1860	0.824025	0.927803	0.86625	0.739159	0.943305	0.87964
1865	0.810327	0.90937	0.850625	0.707537	0.928744	0.865504
1870	0.818757	0.9447	0.87	0.750197	0.95572	0.881952
1875	0.813488	0.927803	0.86	0.728526	0.942613	0.873303
1880	0.81138	0.897081	0.84625	0.696811	0.919952	0.862262
1885	0.815595	0.912442	0.855	0.715836	0.931408	0.869663
1890	0.822972	0.935484	0.86875	0.745492	0.948967	0.88149
1895	0.812434	0.930876	0.860625	0.73045	0.944853	0.873654
1900	0.809273	0.930876	0.85875	0.727294	0.944649	0.871737
1905	0.810327	0.910906	0.85125	0.709017	0.929867	0.865991
1910	0.804004	0.920123	0.85125	0.711582	0.936196	0.865079
1915	0.815595	0.904762	0.851875	0.70847	0.925837	0.867227
1920	0.798736	0.913978	0.845625	0.70035	0.931204	0.859898
1925	0.794521	0.927803	0.84875	0.709686	0.941323	0.861714
1930	0.797682	0.906298	0.841875	0.691837	0.925428	0.856819
1935	0.810327	0.926267	0.8575	0.723869	0.941248	0.870895
1940	0.81138	0.930876	0.86	0.729396	0.944785	0.873016
1945	0.814542	0.927803	0.860625	0.729584	0.942683	0.87394
1950	0.797682	0.924731	0.849375	0.709792	0.939206	0.862678
1955	0.795574	0.917051	0.845	0.7002	0.933251	0.858931
1960	0.810327	0.920123	0.855	0.717916	0.936663	0.868927
1965	0.814542	0.907834	0.8525	0.71034	0.927971	0.867565
1970	0.815595	0.927803	0.86125	0.730643	0.942753	0.874576
1975	0.81138	0.907834	0.850625	0.707127	0.927711	0.865655
1980	0.796628	0.933948	0.8525	0.717793	0.946183	0.864989
1985	0.817703	0.930876	0.86375	0.735734	0.945189	0.876836
1990	0.800843	0.898618	0.840625	0.687585	0.920097	0.856338
1995	0.809273	0.927803	0.8575	0.724307	0.942331	0.870748
2000	0.817703	0.90937	0.855	0.715036	0.929341	0.869955
2005	0.806112	0.906298	0.846875	0.700314	0.92615	0.861972
2010	0.808219	0.90169	0.84625	0.698011	0.922984	0.861798
2015	0.809273	0.921659	0.855	0.718345	0.937729	0.868778
2020	0.826133	0.920123	0.864375	0.733941	0.937799	0.878431
2025	0.812434	0.924731	0.858125	0.724493	0.940244	0.871679
2030	0.817703	0.912442	0.85625	0.717981	0.931573	0.870932
2035	0.807165	0.904762	0.846875	0.699899	0.925121	0.862127
2040	0.835616	0.938556	0.8775	0.761274	0.951981	0.890011
2045	0.809273	0.897081	0.845	0.69466	0.91976	0.860987
2050	0.818757	0.915515	0.858125	0.722001	0.933894	0.872544
2055	0.816649	0.90937	0.854375	0.713961	0.929257	0.869321
2060	0.807165	0.921659	0.85375	0.716233	0.937576	0.867497
2065	0.805058	0.946237	0.8625	0.738149	0.956195	0.874142
2070	0.81981	0.935484	0.866875	0.74231	0.94878	0.879593
2075	0.816649	0.924731	0.860625	0.728736	0.940534	0.874224
2080	0.805058	0.90169	0.844375	0.694807	0.922705	0.859876
2085	0.814542	0.923195	0.85875	0.725128	0.939247	0.87246
2090	0.805058	0.938556	0.859375	0.730612	0.950249	0.871649
2095	0.809273	0.929339	0.858125	0.7258	0.943489	0.871242
2100	0.806112	0.912442	0.849375	0.706248	0.930657	0.863919
2105	0.795574	0.927803	0.849375	0.710723	0.941397	0.862364
2110	0.814542	0.924731	0.859375	0.726612	0.940389	0.872953
2115	0.799789	0.900154	0.840625	0.688005	0.921117	0.856176
2120	0.797682	0.923195	0.84875	0.70829	0.938042	0.862187
2125	0.81138	0.915515	0.85375	0.714525	0.933333	0.868095
2130	0.805058	0.938556	0.859375	0.730612	0.950249	0.871649
2135	0.808219	0.904762	0.8475	0.700966	0.925211	0.862767
2140	0.81981	0.917051	0.859375	0.724548	0.935096	0.873666
2145	0.809273	0.917051	0.853125	0.713885	0.934307	0.867307
2150	0.801897	0.917051	0.84875	0.706492	0.933742	0.862812
2155	0.808219	0.917051	0.8525	0.712825	0.934227	0.866667
2160	0.805058	0.913978	0.849375	0.706676	0.931707	0.863765
2165	0.798736	0.918587	0.8475	0.704838	0.934649	0.861364
2170	0.835616	0.926267	0.8725	0.749538	0.942925	0.886034
2175	0.813488	0.933948	0.8625	0.734486	0.947239	0.875283
2180	0.805058	0.927803	0.855	0.720106	0.942047	0.868182
2185	0.799789	0.917051	0.8475	0.70439	0.933579	0.861521
2190	0.800843	0.90169	0.841875	0.690551	0.92233	0.857304
2195	0.796628	0.933948	0.8525	0.717793	0.946183	0.864989
2200	0.805058	0.898618	0.843125	0.691849	0.920482	0.85891
2205	0.805058	0.927803	0.855	0.720106	0.942047	0.868182
2210	0.814542	0.923195	0.85875	0.725128	0.939247	0.87246
2215	0.816649	0.918587	0.858125	0.722814	0.93599	0.872257
2220	0.809273	0.906298	0.84875	0.703513	0.926417	0.863892
2225	0.805058	0.90169	0.844375	0.694807	0.922705	0.859876
2230	0.817703	0.906298	0.85375	0.712095	0.927121	0.868981
2235	0.797682	0.910906	0.84375	0.696312	0.928834	0.858277
2240	0.808219	0.924731	0.855625	0.72027	0.939951	0.869122
2245	0.814542	0.918587	0.856875	0.720681	0.935835	0.870986
2250	0.809273	0.929339	0.858125	0.7258	0.943489	0.871242
2255	0.813488	0.933948	0.8625	0.734486	0.947239	0.875283
2260	0.80295	0.913978	0.848125	0.704563	0.93154	0.862479
2265	0.805058	0.918587	0.85125	0.711143	0.935129	0.865232
2270	0.81138	0.915515	0.85375	0.714525	0.933333	0.868095
2275	0.813488	0.907834	0.851875	0.709268	0.927885	0.866929
2280	0.808219	0.915515	0.851875	0.711339	0.93309	0.866177
2285	0.80295	0.918587	0.85	0.709037	0.934969	0.863946
2290	0.806112	0.927803	0.855625	0.721154	0.942118	0.868825
2295	0.813488	0.920123	0.856875	0.721099	0.936893	0.87084
2300	0.800843	0.920123	0.849375	0.70843	0.935961	0.863146
2305	0.810327	0.904762	0.84875	0.703104	0.925391	0.864045
2310	0.807165	0.912442	0.85	0.707309	0.930741	0.86456
2315	0.818757	0.910906	0.85625	0.717583	0.930539	0.871076
2320	0.800843	0.920123	0.849375	0.70843	0.935961	0.863146
2325	0.794521	0.912442	0.8425	0.694658	0.929716	0.856818
2330	0.807165	0.920123	0.853125	0.714743	0.93643	0.867006
2335	0.791359	0.921659	0.844375	0.700544	0.936409	0.857796
2340	0.795574	0.90169	0.83875	0.685257	0.921856	0.854072
2345	0.804004	0.904762	0.845	0.696705	0.924848	0.860203
2350	0.810327	0.923195	0.85625	0.72089	0.93895	0.86991
2355	0.804004	0.895545	0.84125	0.687826	0.918171	0.857303
2360	0.807165	0.907834	0.848125	0.70286	0.927361	0.863099
2365	0.80295	0.917051	0.849375	0.707544	0.933824	0.863456
2370	0.813488	0.915515	0.855	0.716655	0.933495	0.869369
2375	0.80295	0.910906	0.846875	0.701585	0.929268	0.861504
2380	0.815595	0.904762	0.851875	0.70847	0.925837	0.867227
2385	0.814542	0.906298	0.851875	0.708867	0.926859	0.867078
2390	0.808219	0.90937	0.849375	0.705406	0.928571	0.864225
2395	0.807165	0.912442	0.85	0.707309	0.930741	0.86456
2400	0.805058	0.887865	0.83875	0.681528	0.912784	0.855543
2405	0.815595	0.920123	0.858125	0.723227	0.937046	0.872113
2410	0.809273	0.906298	0.84875	0.703513	0.926417	0.863892
2415	0.796628	0.910906	0.843125	0.695261	0.928747	0.857629
2420	0.807165	0.904762	0.846875	0.699899	0.925121	0.862127
2425	0.801897	0.913978	0.8475	0.703508	0.931457	0.861835
2430	0.787144	0.895545	0.83125	0.670862	0.916564	0.846939
2435	0.792413	0.917051	0.843125	0.697069	0.933002	0.85698
2440	0.806112	0.90169	0.845	0.695874	0.922799	0.860517
2445	0.801897	0.917051	0.84875	0.706492	0.933742	0.862812
2450	0.80295	0.900154	0.8425	0.691195	0.921403	0.858108
2455	0.793467	0.903226	0.838125	0.684639	0.922794	0.853258
2460	0.806112	0.894009	0.841875	0.688493	0.917266	0.858104
2465	0.813488	0.912442	0.85375	0.713697	0.931242	0.868391
2470	0.796628	0.904762	0.840625	0.689292	0.924205	0.855688
2475	0.799789	0.906298	0.843125	0.693949	0.92561	0.858112
2480	0.807165	0.90169	0.845625	0.696942	0.922892	0.861158
2485	0.797682	0.933948	0.853125	0.718828	0.94625	0.865638
2490	0.820864	0.887865	0.848125	0.697803	0.914319	0.865075
2495	0.797682	0.898618	0.83875	0.684399	0.919806	0.854402
2500	0.801897	0.910906	0.84625	0.700528	0.929182	0.86086
2505	0.790306	0.910906	0.839375	0.688977	0.928218	0.853728
2510	0.800843	0.897081	0.84	0.686103	0.918984	0.855856
2515	0.805058	0.906298	0.84625	0.69925	0.926061	0.86133
2520	0.806112	0.907834	0.8475	0.701796	0.927273	0.862458
2525	0.801897	0.90937	0.845625	0.69904	0.928049	0.860373
2530	0.810327	0.90169	0.8475	0.700154	0.923169	0.863075
2535	0.796628	0.883257	0.831875	0.668523	0.908654	0.848961
2540	0.810327	0.907834	0.85	0.706059	0.927624	0.865017
2545	0.798736	0.926267	0.850625	0.712337	0.940447	0.863818
2550	0.815595	0.927803	0.86125	0.730643	0.942753	0.874576
2555	0.801897	0.912442	0.846875	0.702018	0.930318	0.861347
2560	0.805058	0.912442	0.84875	0.705189	0.930572	0.863277
2565	0.81981	0.912442	0.8575	0.72013	0.931737	0.872197
2570	0.808219	0.929339	0.8575	0.724749	0.943419	0.870602
2575	0.797682	0.926267	0.85	0.711296	0.940373	0.86317
2580	0.790306	0.886329	0.829375	0.665094	0.910194	0.846024
2585	0.80295	0.910906	0.846875	0.701585	0.929268	0.861504
2590	0.794521	0.904762	0.839375	0.687184	0.92402	0.854391
2595	0.806112	0.912442	0.849375	0.706248	0.930657	0.863919
2600	0.789252	0.900154	0.834375	0.677446	0.920147	0.849688
2605	0.806112	0.906298	0.846875	0.700314	0.92615	0.861972
2610	0.801897	0.892473	0.83875	0.682733	0.915764	0.855056
2615	0.797682	0.907834	0.8425	0.693328	0.926561	0.857305
2620	0.808219	0.910906	0.85	0.706888	0.929697	0.864713
2625	0.796628	0.900154	0.83875	0.684826	0.920828	0.854237
2630	0.801897	0.917051	0.84875	0.706492	0.933742	0.862812
2635	0.793467	0.913978	0.8425	0.695111	0.930779	0.856655
2640	0.805058	0.915515	0.85	0.708164	0.932845	0.864253
2645	0.793467	0.90169	0.8375	0.683147	0.921665	0.852775
2650	0.805058	0.907834	0.846875	0.700734	0.927184	0.861816
2655	0.797682	0.915515	0.845625	0.700796	0.932266	0.859739
2660	0.806112	0.906298	0.846875	0.700314	0.92615	0.861972
2665	0.807165	0.921659	0.85375	0.716233	0.937576	0.867497
2670	0.806112	0.880184	0.83625	0.675264	0.907473	0.853795
2675	0.796628	0.921659	0.8475	0.705746	0.936803	0.861048
2680	0.801897	0.912442	0.846875	0.702018	0.930318	0.861347
2685	0.790306	0.898618	0.834375	0.677004	0.919118	0.849858
2690	0.796628	0.890937	0.835	0.675919	0.914148	0.851351
2695	0.798736	0.884793	0.83375	0.67214	0.909964	0.85073
2700	0.804004	0.907834	0.84625	0.699672	0.927096	0.861174
2705	0.789252	0.906298	0.836875	0.683433	0.924691	0.85162
2710	0.813488	0.890937	0.845	0.693101	0.915777	0.861607
2715	0.795574	0.913978	0.84375	0.697203	0.930949	0.857955
2720	0.790306	0.894009	0.8325	0.672531	0.915751	0.848416
2725	0.80295	0.907834	0.845625	0.698612	0.927007	0.860531
2730	0.793467	0.904762	0.83875	0.686132	0.923926	0.853741
2735	0.796628	0.912442	0.84375	0.696755	0.929889	0.858116
2740	0.804004	0.924731	0.853125	0.716065	0.939655	0.866553
2745	0.800843	0.883257	0.834375	0.672811	0.909091	0.851541
2750	0.805058	0.900154	0.84375	0.693328	0.921592	0.859393
2755	0.805058	0.898618	0.843125	0.691849	0.920482	0.85891
2760	0.809273	0.878648	0.8375	0.677054	0.90673	0.855234
2765	0.797682	0.900154	0.839375	0.685884	0.920925	0.854884
2770	0.798736	0.890937	0.83625	0.678051	0.914355	0.852643
2775	0.805058	0.894009	0.84125	0.68742	0.917167	0.857464
2780	0.799789	0.913978	0.84625	0.701402	0.931288	0.860544
2785	0.781876	0.892473	0.826875	0.662624	0.913793	0.842703
2790	0.794521	0.897081	0.83625	0.679735	0.918392	0.851977
2795	0.788198	0.90169	0.834375	0.677893	0.921182	0.849517
2800	0.788198	0.90169	0.834375	0.677893	0.921182	0.849517
2805	0.795574	0.90937	0.841875	0.692716	0.927518	0.856495
2810	0.80295	0.883257	0.835625	0.674962	0.909308	0.852826
2815	0.801897	0.892473	0.83875	0.682733	0.915764	0.855056
2820	0.801897	0.895545	0.84	0.685689	0.917973	0.856018
2825	0.80295	0.913978	0.848125	0.704563	0.93154	0.862479
2830	0.805058	0.894009	0.84125	0.68742	0.917167	0.857464
2835	0.801897	0.895545	0.84	0.685689	0.917973	0.856018
2840	0.801897	0.867896	0.82875	0.659211	0.898465	0.847439
2845	0.801897	0.897081	0.840625	0.687169	0.919082	0.8565
2850	0.800843	0.903226	0.8425	0.692035	0.923451	0.857788
2855	0.798736	0.877112	0.830625	0.664772	0.904535	0.848349
2860	0.806112	0.870968	0.8325	0.666484	0.90106	0.850945
2865	0.795574	0.907834	0.84125	0.691222	0.92638	0.856009
2870	0.790306	0.883257	0.828125	0.662126	0.90799	0.84507
2875	0.797682	0.90937	0.843125	0.694819	0.927696	0.85779
2880	0.788198	0.912442	0.83875	0.688394	0.929193	0.852908
2885	0.815595	0.866359	0.83625	0.671979	0.898955	0.855249
2890	0.806112	0.903226	0.845625	0.697353	0.923913	0.861002
2895	0.801897	0.889401	0.8375	0.67978	0.913565	0.854097
2900	0.791359	0.913978	0.84125	0.693023	0.930607	0.855353
2905	0.790306	0.904762	0.836875	0.682982	0.923645	0.851789
2910	0.805058	0.918587	0.85125	0.711143	0.935129	0.865232
2915	0.798736	0.921659	0.84875	0.707834	0.936959	0.862344
2920	0.807165	0.915515	0.85125	0.71028	0.933009	0.865537
2925	0.798736	0.913978	0.845625	0.70035	0.931204	0.859898
2930	0.809273	0.861751	0.830625	0.661022	0.895105	0.850028
2935	0.800843	0.895545	0.839375	0.684623	0.917874	0.855374
2940	0.808219	0.90937	0.849375	0.705406	0.928571	0.864225
2945	0.796628	0.894009	0.83625	0.678884	0.916364	0.852311
2950	0.796628	0.900154	0.83875	0.684826	0.920828	0.854237
2955	0.796628	0.892473	0.835625	0.677401	0.915254	0.851831
2960	0.797682	0.897081	0.838125	0.682914	0.918689	0.85392
2965	0.791359	0.90169	0.83625	0.681042	0.921472	0.851474
2970	0.80295	0.870968	0.830625	0.663224	0.900709	0.849025
2975	0.785037	0.90169	0.8325	0.674753	0.92089	0.847554
2980	0.795574	0.87404	0.8275	0.658602	0.902031	0.845465
2985	0.808219	0.906298	0.848125	0.702445	0.926329	0.863253
2990	0.794521	0.915515	0.84375	0.697655	0.932015	0.857793
2995	0.794521	0.910906	0.841875	0.693162	0.928571	0.856332
3000	0.799789	0.898618	0.84	0.686522	0.92	0.855693
3005	0.791359	0.898618	0.835	0.678057	0.919217	0.85051
3010	0.807165	0.894009	0.8425	0.689566	0.917365	0.858744
3015	0.797682	0.894009	0.836875	0.679947	0.916465	0.852958
3020	0.805058	0.895545	0.841875	0.688896	0.918269	0.857945
3025	0.798736	0.894009	0.8375	0.681011	0.916566	0.853604
3030	0.797682	0.880184	0.83125	0.666643	0.906587	0.848655
3035	0.798736	0.917051	0.846875	0.703341	0.933498	0.860875
3040	0.799789	0.884793	0.834375	0.673212	0.910072	0.851374
3045	0.794521	0.915515	0.84375	0.697655	0.932015	0.857793
3050	0.796628	0.898618	0.838125	0.683339	0.919708	0.853755
3055	0.801897	0.894009	0.839375	0.684211	0.916867	0.855537
3060	0.794521	0.912442	0.8425	0.694658	0.929716	0.856818
3065	0.794521	0.912442	0.8425	0.694658	0.929716	0.856818
3070	0.793467	0.892473	0.83375	0.674216	0.914945	0.849887
3075	0.789252	0.913978	0.84	0.690939	0.930435	0.854048
3080	0.797682	0.890937	0.835625	0.676984	0.914251	0.851998
3085	0.795574	0.88172	0.830625	0.665977	0.907452	0.847838
3090	0.793467	0.923195	0.84625	0.704127	0.937733	0.859589
3095	0.795574	0.890937	0.834375	0.674856	0.914044	0.850704
3100	0.805058	0.898618	0.843125	0.691849	0.920482	0.85891
3105	0.798736	0.903226	0.84125	0.689916	0.923264	0.856497
3110	0.800843	0.910906	0.845625	0.699472	0.929095	0.860215
3115	0.800843	0.887865	0.83625	0.677233	0.912365	0.852974
3120	0.797682	0.863287	0.824375	0.65048	0.894799	0.843454
3125	0.814542	0.886329	0.84375	0.689798	0.912633	0.860802
3130	0.798736	0.90937	0.84375	0.695873	0.927785	0.858437
3135	0.791359	0.894009	0.833125	0.673587	0.915854	0.849067
3140	0.793467	0.872504	0.825625	0.654981	0.900718	0.843697
3145	0.798736	0.897081	0.83875	0.683976	0.918788	0.854566
3150	0.813488	0.869432	0.83625	0.67268	0.900817	0.854928
3155	0.800843	0.912442	0.84625	0.700963	0.930233	0.860702
3160	0.788198	0.900154	0.83375	0.676397	0.920049	0.849035
3165	0.806112	0.907834	0.8475	0.701796	0.927273	0.862458
3170	0.799789	0.886329	0.835	0.674687	0.911164	0.851852
3175	0.798736	0.87404	0.829375	0.661831	0.902381	0.847401
3180	0.800843	0.877112	0.831875	0.666927	0.904762	0.849637
3185	0.796628	0.857143	0.82125	0.64354	0.890459	0.840934
3190	0.789252	0.900154	0.834375	0.677446	0.920147	0.849688
3195	0.792413	0.907834	0.839375	0.688072	0.926108	0.85406
3200	0.798736	0.880184	0.831875	0.667717	0.906699	0.8493
3205	0.787144	0.877112	0.82375	0.653006	0.903265	0.841216
3210	0.801897	0.890937	0.838125	0.681256	0.914663	0.854576
3215	0.792413	0.895545	0.834375	0.676132	0.917073	0.850198
3220	0.799789	0.900154	0.840625	0.688005	0.921117	0.856176
3225	0.799789	0.895545	0.83875	0.683557	0.917775	0.85473
3230	0.806112	0.889401	0.84	0.684075	0.913978	0.856663
3235	0.781876	0.883257	0.823125	0.653659	0.90709	0.839842
3240	0.797682	0.910906	0.84375	0.696312	0.928834	0.858277
3245	0.796628	0.920123	0.846875	0.704245	0.935644	0.860558
3250	0.800843	0.880184	0.833125	0.669867	0.906921	0.850588
3255	0.798736	0.878648	0.83125	0.666244	0.905615	0.848824
3260	0.792413	0.895545	0.834375	0.676132	0.917073	0.850198
3265	0.795574	0.894009	0.835625	0.677823	0.916262	0.851664
3270	0.792413	0.924731	0.84625	0.704596	0.938826	0.859429
3275	0.793467	0.906298	0.839375	0.687626	0.925061	0.854226
3280	0.806112	0.904762	0.84625	0.698833	0.92503	0.861486
3285	0.801897	0.897081	0.840625	0.687169	0.919082	0.8565
3290	0.799789	0.892473	0.8375	0.680597	0.915561	0.853768
3295	0.800843	0.884793	0.835	0.674284	0.91018	0.852018
3300	0.792413	0.863287	0.82125	0.645075	0.894174	0.840223
3305	0.804004	0.900154	0.843125	0.692261	0.921498	0.858751
3310	0.780822	0.904762	0.83125	0.673592	0.92279	0.84589
3315	0.794521	0.90937	0.84125	0.691666	0.927429	0.855846
3320	0.798736	0.910906	0.844375	0.697364	0.928922	0.858924
3325	0.798736	0.910906	0.844375	0.697364	0.928922	0.858924
3330	0.793467	0.884793	0.830625	0.6668	0.90942	0.847496
3335	0.805058	0.883257	0.836875	0.677118	0.909524	0.854108
3340	0.797682	0.890937	0.835625	0.676984	0.914251	0.851998
3345	0.798736	0.890937	0.83625	0.678051	0.914355	0.852643
3350	0.789252	0.877112	0.825	0.655135	0.903498	0.84252
3355	0.798736	0.880184	0.831875	0.667717	0.906699	0.8493
3360	0.791359	0.906298	0.838125	0.685527	0.924877	0.852924
3365	0.780822	0.894009	0.826875	0.663075	0.914815	0.842524
3370	0.788198	0.88172	0.82625	0.658518	0.906667	0.843292
3375	0.81138	0.880184	0.839375	0.68069	0.908019	0.856984
3380	0.789252	0.917051	0.84125	0.693949	0.932752	0.855023
3385	0.792413	0.907834	0.839375	0.688072	0.926108	0.85406
3390	0.783983	0.884793	0.825	0.657259	0.908425	0.841629
3395	0.797682	0.897081	0.838125	0.682914	0.918689	0.85392
3400	0.785037	0.88172	0.824375	0.655338	0.906326	0.841333
3405	0.80295	0.887865	0.8375	0.679378	0.912575	0.85426
3410	0.790306	0.898618	0.834375	0.677004	0.919118	0.849858
3415	0.787144	0.892473	0.83	0.667877	0.914321	0.84598
3420	0.790306	0.87404	0.824375	0.653244	0.901442	0.842223
3425	0.785037	0.898618	0.83125	0.671756	0.918619	0.846591
3430	0.798736	0.906298	0.8425	0.692893	0.925519	0.857466
3435	0.807165	0.884793	0.83875	0.680745	0.91082	0.855866
3440	0.796628	0.878648	0.83	0.664096	0.905389	0.847534
3445	0.794521	0.878648	0.82875	0.661953	0.905162	0.84624
3450	0.791359	0.890937	0.831875	0.670611	0.913625	0.848108
3455	0.791359	0.869432	0.823125	0.649887	0.898325	0.841457
3460	0.785037	0.88172	0.824375	0.655338	0.906326	0.841333
3465	0.792413	0.890937	0.8325	0.671671	0.91373	0.848758
3470	0.796628	0.878648	0.83	0.664096	0.905389	0.847534
3475	0.792413	0.898618	0.835625	0.679111	0.919315	0.85116
3480	0.794521	0.88172	0.83	0.664908	0.907341	0.847191
3485	0.793467	0.898618	0.83625	0.680166	0.919414	0.85181
3490	0.790306	0.892473	0.831875	0.671041	0.914634	0.847937
3495	0.793467	0.890937	0.833125	0.672731	0.913835	0.849408
3500	0.795574	0.894009	0.835625	0.677823	0.916262	0.851664
3505	0.794521	0.880184	0.829375	0.66343	0.90625	0.846715
3510	0.798736	0.892473	0.836875	0.67953	0.915459	0.853123
3515	0.793467	0.923195	0.84625	0.704127	0.937733	0.859589
3520	0.799789	0.897081	0.839375	0.685039	0.918886	0.855211
3525	0.790306	0.915515	0.84125	0.693484	0.931677	0.855188
3530	0.799789	0.858679	0.82375	0.648265	0.891892	0.843333
3535	0.794521	0.887865	0.8325	0.670827	0.911729	0.849099
3540	0.796628	0.870968	0.826875	0.656736	0.9	0.845165
3545	0.800843	0.884793	0.835	0.674284	0.91018	0.852018
3550	0.794521	0.880184	0.829375	0.66343	0.90625	0.846715
3555	0.790306	0.912442	0.84	0.690478	0.929368	0.854214
3560	0.793467	0.898618	0.83625	0.680166	0.919414	0.85181
3565	0.786091	0.883257	0.825625	0.657884	0.907543	0.842462
3570	0.790306	0.895545	0.833125	0.674021	0.91687	0.848896
3575	0.800843	0.886329	0.835625	0.675758	0.911271	0.852496
3580	0.793467	0.892473	0.83375	0.674216	0.914945	0.849887
3585	0.792413	0.900154	0.83625	0.680602	0.920441	0.851642
3590	0.793467	0.878648	0.828125	0.660884	0.905048	0.845592
3595	0.796628	0.875576	0.82875	0.66115	0.903226	0.846585
3600	0.801897	0.890937	0.838125	0.681256	0.914663	0.854576
3605	0.797682	0.895545	0.8375	0.68143	0.917576	0.853439
3610	0.781876	0.887865	0.825	0.658137	0.910429	0.84127
3615	0.792413	0.872504	0.825	0.653909	0.900599	0.843049
3620	0.800843	0.883257	0.834375	0.672811	0.909091	0.851541
3625	0.795574	0.88172	0.830625	0.665977	0.907452	0.847838
3630	0.801897	0.920123	0.85	0.70948	0.936039	0.863791
3635	0.792413	0.877112	0.826875	0.658337	0.903846	0.844469
3640	0.791359	0.875576	0.825625	0.65579	0.902644	0.843346
3645	0.794521	0.869432	0.825	0.653111	0.898689	0.8434
3650	0.794521	0.900154	0.8375	0.682712	0.920635	0.852941
3655	0.806112	0.887865	0.839375	0.682604	0.912888	0.856184
3660	0.783983	0.887865	0.82625	0.660241	0.910649	0.842582
3665	0.797682	0.890937	0.835625	0.676984	0.914251	0.851998
3670	0.794521	0.88172	0.83	0.664908	0.907341	0.847191
3675	0.80295	0.895545	0.840625	0.686757	0.918072	0.856661
3680	0.794521	0.90169	0.838125	0.684201	0.92176	0.853424
3685	0.799789	0.855607	0.8225	0.645346	0.889801	0.842397
3690	0.778714	0.863287	0.813125	0.631155	0.892512	0.831739
3695	0.796628	0.858679	0.821875	0.645003	0.891509	0.841402
3700	0.796628	0.877112	0.829375	0.662623	0.904306	0.847059
3705	0.790306	0.857143	0.8175	0.637041	0.88968	0.837054
3710	0.789252	0.894009	0.831875	0.671476	0.915648	0.847765
3715	0.785037	0.88172	0.824375	0.655338	0.906326	0.841333
3720	0.797682	0.88172	0.831875	0.668118	0.907674	0.849131
3725	0.792413	0.872504	0.825	0.653909	0.900599	0.843049
3730	0.805058	0.875576	0.83375	0.669785	0.904142	0.851728
3735	0.797682	0.912442	0.844375	0.697806	0.929975	0.858763
3740	0.791359	0.90169	0.83625	0.681042	0.921472	0.851474
3745	0.792413	0.872504	0.825	0.653909	0.900599	0.843049
3750	0.789252	0.913978	0.84	0.690939	0.930435	0.854048
3755	0.800843	0.890937	0.8375	0.680186	0.914561	0.853933
3760	0.795574	0.884793	0.831875	0.668933	0.909639	0.848791
3765	0.786091	0.887865	0.8275	0.66235	0.910867	0.843891
3770	0.792413	0.850998	0.81625	0.633342	0.885748	0.836485
3775	0.788198	0.880184	0.825625	0.657034	0.905569	0.842817
3780	0.800843	0.883257	0.834375	0.672811	0.909091	0.851541
3785	0.792413	0.886329	0.830625	0.667218	0.910412	0.847324
3790	0.80295	0.886329	0.836875	0.677905	0.911483	0.853782
3795	0.787144	0.878648	0.824375	0.654489	0.904358	0.84169
3800	0.787144	0.889401	0.82875	0.664895	0.912088	0.845023
3805	0.799789	0.883257	0.83375	0.671737	0.908982	0.850897
3810	0.793467	0.892473	0.83375	0.674216	0.914945	0.849887
3815	0.787144	0.872504	0.821875	0.648562	0.9	0.839798
3820	0.792413	0.878648	0.8275	0.659815	0.904934	0.844944
3825	0.792413	0.880184	0.828125	0.661294	0.906024	0.845419
3830	0.797682	0.869432	0.826875	0.656346	0.89905	0.845338
3835	0.792413	0.887865	0.83125	0.668701	0.911515	0.847802
3840	0.783983	0.883257	0.824375	0.65577	0.907317	0.841153
3845	0.790306	0.884793	0.82875	0.66361	0.909091	0.845547
3850	0.793467	0.894009	0.834375	0.675702	0.916058	0.850367
3855	0.798736	0.894009	0.8375	0.681011	0.916566	0.853604
3860	0.792413	0.88172	0.82875	0.662773	0.907117	0.845894
3865	0.798736	0.880184	0.831875	0.667717	0.906699	0.8493
3870	0.792413	0.894009	0.83375	0.674644	0.915956	0.849718
3875	0.798736	0.894009	0.8375	0.681011	0.916566	0.853604
3880	0.793467	0.870968	0.825	0.653508	0.899642	0.843225
3885	0.795574	0.869432	0.825625	0.654188	0.89881	0.844047
3890	0.795574	0.910906	0.8425	0.694211	0.928659	0.856981
3895	0.791359	0.887865	0.830625	0.66764	0.911408	0.847152
3900	0.786091	0.870968	0.820625	0.646016	0.898795	0.838673
3905	0.787144	0.897081	0.831875	0.672356	0.91769	0.847419
3910	0.787144	0.880184	0.825	0.655972	0.905455	0.842165
3915	0.787144	0.869432	0.820625	0.645604	0.897837	0.838855
3920	0.789252	0.892473	0.83125	0.669985	0.91453	0.847285
3925	0.797682	0.880184	0.83125	0.666643	0.906587	0.848655
3930	0.786091	0.90937	0.83625	0.683305	0.926708	0.850627
3935	0.794521	0.894009	0.835	0.676762	0.91616	0.851016
3940	0.785037	0.87404	0.82125	0.647914	0.900846	0.838964
3945	0.790306	0.864823	0.820625	0.644393	0.894988	0.839396
3950	0.785037	0.872504	0.820625	0.646431	0.899758	0.838492
3955	0.794521	0.906298	0.84	0.688677	0.925153	0.854875
3960	0.800843	0.88172	0.83375	0.671339	0.908005	0.851064
3965	0.792413	0.872504	0.825	0.653909	0.900599	0.843049
3970	0.791359	0.84639	0.81375	0.627868	0.882491	0.834444
3975	0.795574	0.884793	0.831875	0.668933	0.909639	0.848791
3980	0.804004	0.892473	0.84	0.684874	0.915966	0.856341
3985	0.787144	0.884793	0.826875	0.660429	0.908759	0.843591
3990	0.801897	0.870968	0.83	0.662139	0.900592	0.848384
3995	0.786091	0.890937	0.82875	0.665332	0.913097	0.844847
4000	0.810327	0.867896	0.83375	0.667935	0.899415	0.85255
4005	0.796628	0.886329	0.833125	0.671479	0.910843	0.849916
4010	0.799789	0.872504	0.829375	0.661442	0.901425	0.847571
4015	0.806112	0.892473	0.84125	0.687019	0.916168	0.857623
4020	0.783983	0.890937	0.8275	0.663227	0.912883	0.843537
4025	0.80295	0.90169	0.843125	0.692677	0.922518	0.858592
4030	0.806112	0.867896	0.83125	0.663563	0.898942	0.85
4035	0.788198	0.872504	0.8225	0.649629	0.90012	0.840449
4040	0.792413	0.894009	0.83375	0.674644	0.915956	0.849718
4045	0.791359	0.900154	0.835625	0.679549	0.920343	0.850992
4050	0.791359	0.877112	0.82625	0.657268	0.90373	0.84382
4055	0.791359	0.88172	0.828125	0.661708	0.907005	0.845245
4060	0.792413	0.892473	0.833125	0.673157	0.914842	0.849238
4065	0.783983	0.887865	0.82625	0.660241	0.910649	0.842582
4070	0.792413	0.88172	0.82875	0.662773	0.907117	0.845894
4075	0.781876	0.866359	0.81625	0.637311	0.895054	0.834646
4080	0.788198	0.870968	0.821875	0.648151	0.899038	0.839978
4085	0.791359	0.892473	0.8325	0.672099	0.914738	0.848588
4090	0.798736	0.898618	0.839375	0.68546	0.919903	0.855048
4095	0.791359	0.910906	0.84	0.690021	0.928307	0.85438
4100	0.787144	0.895545	0.83125	0.670862	0.916564	0.846939
4105	0.789252	0.869432	0.821875	0.647743	0.898082	0.840157
4110	0.786091	0.883257	0.825625	0.657884	0.907543	0.842462
4115	0.792413	0.904762	0.838125	0.685081	0.923833	0.853091
4120	0.801897	0.866359	0.828125	0.657748	0.897406	0.846967
4125	0.787144	0.897081	0.831875	0.672356	0.91769	0.847419
4130	0.783983	0.858679	0.814375	0.632057	0.889952	0.833613
4135	0.787144	0.884793	0.826875	0.660429	0.908759	0.843591
4140	0.799789	0.880184	0.8325	0.668791	0.90681	0.849944
4145	0.789252	0.869432	0.821875	0.647743	0.898082	0.840157
4150	0.795574	0.892473	0.835	0.676339	0.915152	0.851184
4155	0.782929	0.88172	0.823125	0.653224	0.906098	0.840023
4160	0.792413	0.892473	0.833125	0.673157	0.914842	0.849238
4165	0.788198	0.877112	0.824375	0.65407	0.903382	0.841868
4170	0.787144	0.866359	0.819375	0.64265	0.895683	0.837914
4175	0.790306	0.866359	0.82125	0.645866	0.896057	0.839866
4180	0.778714	0.864823	0.81375	0.632638	0.893591	0.832207
4185	0.788198	0.907834	0.836875	0.683887	0.925743	0.851451
4190	0.797682	0.889401	0.835	0.675504	0.913148	0.851519
4195	0.790306	0.852535	0.815625	0.632639	0.886525	0.835655
4200	0.798736	0.886329	0.834375	0.673616	0.911058	0.851207
4205	0.783983	0.88172	0.82375	0.654281	0.906212	0.840678
4210	0.786091	0.852535	0.813125	0.628317	0.885986	0.833054
4215	0.790306	0.852535	0.815625	0.632639	0.886525	0.835655
4220	0.790306	0.875576	0.825	0.654722	0.902527	0.842697
4225	0.782929	0.880184	0.8225	0.651735	0.904994	0.839548
4230	0.801897	0.903226	0.843125	0.693097	0.923544	0.858432
4235	0.786091	0.892473	0.829375	0.666824	0.914216	0.845326
4240	0.793467	0.889401	0.8325	0.671247	0.912727	0.848929
4245	0.792413	0.88172	0.82875	0.662773	0.907117	0.845894
4250	0.794521	0.895545	0.835625	0.678248	0.917275	0.851496
4255	0.791359	0.889401	0.83125	0.669125	0.912515	0.84763
4260	0.781876	0.886329	0.824375	0.656644	0.909314	0.840793
4265	0.785037	0.886329	0.82625	0.659804	0.909646	0.84276
4270	0.791359	0.910906	0.84	0.690021	0.928307	0.85438
4275	0.791359	0.852535	0.81625	0.633722	0.886659	0.836303
4280	0.787144	0.864823	0.81875	0.641174	0.894611	0.837444
4285	0.800843	0.883257	0.834375	0.672811	0.909091	0.851541
4290	0.795574	0.894009	0.835625	0.677823	0.916262	0.851664
4295	0.789252	0.895545	0.8325	0.672967	0.916769	0.848245
4300	0.791359	0.878648	0.826875	0.658747	0.904819	0.844295
4305	0.791359	0.897081	0.834375	0.676566	0.918093	0.850028
4310	0.794521	0.870968	0.825625	0.654583	0.899761	0.843872
4315	0.788198	0.88172	0.82625	0.658518	0.906667	0.843292
4320	0.796628	0.875576	0.82875	0.66115	0.903226	0.846585
4325	0.791359	0.858679	0.81875	0.639589	0.890866	0.83817
4330	0.785037	0.88172	0.824375	0.655338	0.906326	0.841333
4335	0.791359	0.875576	0.825625	0.65579	0.902644	0.843346
4340	0.787144	0.88172	0.825625	0.657457	0.906553	0.84264
4345	0.795574	0.880184	0.83	0.6645	0.906363	0.847363
4350	0.796628	0.895545	0.836875	0.680368	0.917476	0.852792
4355	0.791359	0.886329	0.83	0.666155	0.910303	0.846674
4360	0.796628	0.877112	0.829375	0.662623	0.904306	0.847059
4365	0.788198	0.898618	0.833125	0.674901	0.918919	0.848554
4370	0.792413	0.857143	0.81875	0.639202	0.889941	0.83835
4375	0.782929	0.88172	0.823125	0.653224	0.906098	0.840023
4380	0.785037	0.872504	0.820625	0.646431	0.899758	0.838492
4385	0.785037	0.889401	0.8275	0.662786	0.911873	0.843715
4390	0.786091	0.892473	0.829375	0.666824	0.914216	0.845326
4395	0.781876	0.897081	0.82875	0.667119	0.917182	0.844141
4400	0.780822	0.866359	0.815625	0.636247	0.894928	0.83399
4405	0.790306	0.847926	0.81375	0.628244	0.883392	0.83426
4410	0.777661	0.88172	0.82	0.647957	0.905521	0.836735
4415	0.782929	0.854071	0.811875	0.626561	0.886635	0.831561
4420	0.797682	0.897081	0.838125	0.682914	0.918689	0.85392
4425	0.781876	0.858679	0.813125	0.629916	0.889688	0.832305
4430	0.787144	0.866359	0.819375	0.64265	0.895683	0.837914
4435	0.791359	0.890937	0.831875	0.670611	0.913625	0.848108
4440	0.788198	0.883257	0.826875	0.660003	0.907767	0.843768
4445	0.805058	0.875576	0.83375	0.669785	0.904142	0.851728
4450	0.779768	0.892473	0.825625	0.66053	0.91358	0.841387
4455	0.785037	0.886329	0.82625	0.659804	0.909646	0.84276
4460	0.796628	0.87404	0.828125	0.659677	0.902148	0.846111
4465	0.787144	0.867896	0.82	0.644127	0.896759	0.838384
4470	0.779768	0.884793	0.8225	0.653047	0.907975	0.839002
4475	0.786091	0.860215	0.81625	0.635677	0.891278	0.835386
4480	0.806112	0.886329	0.83875	0.681134	0.9118	0.855705
4485	0.777661	0.863287	0.8125	0.630092	0.892382	0.831081
4490	0.794521	0.878648	0.82875	0.661953	0.905162	0.84624
4495	0.786091	0.852535	0.813125	0.628317	0.885986	0.833054
4500	0.791359	0.872504	0.824375	0.652837	0.90048	0.8424
4505	0.791359	0.877112	0.82625	0.657268	0.90373	0.84382
4510	0.779768	0.898618	0.828125	0.666534	0.918114	0.843305
4515	0.793467	0.857143	0.819375	0.640285	0.890071	0.838997
4520	0.795574	0.869432	0.825625	0.654188	0.89881	0.844047
4525	0.794521	0.866359	0.82375	0.650171	0.896552	0.842458
4530	0.794521	0.88172	0.83	0.664908	0.907341	0.847191
4535	0.786091	0.883257	0.825625	0.657884	0.907543	0.842462
4540	0.787144	0.877112	0.82375	0.653006	0.903265	0.841216
4545	0.779768	0.869432	0.81625	0.638152	0.89697	0.834273
4550	0.80295	0.875576	0.8325	0.667619	0.903915	0.850446
4555	0.790306	0.863287	0.82	0.642921	0.893921	0.838926
4560	0.786091	0.88172	0.825	0.656397	0.90644	0.841986
4565	0.791359	0.872504	0.824375	0.652837	0.90048	0.8424
4570	0.783983	0.837174	0.805625	0.611483	0.875294	0.827126
4575	0.795574	0.892473	0.835	0.676339	0.915152	0.851184
4580	0.789252	0.854071	0.815625	0.633024	0.887441	0.835471
4585	0.785037	0.883257	0.825	0.656826	0.90743	0.841808
4590	0.786091	0.869432	0.82	0.644536	0.897714	0.838202
4595	0.789252	0.883257	0.8275	0.661064	0.907879	0.844419
4600	0.782929	0.852535	0.81125	0.625088	0.885578	0.831096
4605	0.791359	0.870968	0.82375	0.651362	0.899401	0.841928
4610	0.791359	0.864823	0.82125	0.645468	0.895113	0.840045
4615	0.792413	0.844854	0.81375	0.627495	0.881594	0.834628
4620	0.795574	0.872504	0.826875	0.65713	0.900955	0.844992
4625	0.782929	0.889401	0.82625	0.660682	0.911656	0.842404
4630	0.790306	0.875576	0.825	0.654722	0.902527	0.842697
4635	0.795574	0.84639	0.81625	0.632228	0.883041	0.837029
4640	0.782929	0.883257	0.82375	0.654714	0.907204	0.840498
4645	0.795574	0.863287	0.823125	0.648314	0.89455	0.842164
4650	0.787144	0.869432	0.820625	0.645604	0.897837	0.838855
4655	0.790306	0.861751	0.819375	0.64145	0.892857	0.838457
4660	0.791359	0.900154	0.835625	0.679549	0.920343	0.850992
4665	0.791359	0.861751	0.82	0.642527	0.892985	0.839106
4670	0.800843	0.867896	0.828125	0.658126	0.898345	0.846797
4675	0.782929	0.887865	0.825625	0.659189	0.910539	0.841926
4680	0.786091	0.88172	0.825	0.656397	0.90644	0.841986
4685	0.781876	0.878648	0.82125	0.64919	0.903776	0.838418
4690	0.783983	0.880184	0.823125	0.652793	0.905109	0.840203
4695	0.794521	0.855607	0.819375	0.639904	0.889151	0.839176
4700	0.795574	0.880184	0.83	0.6645	0.906363	0.847363
4705	0.789252	0.866359	0.820625	0.644793	0.895933	0.839216
4710	0.781876	0.854071	0.81125	0.625488	0.886499	0.830907
4715	0.782929	0.883257	0.82375	0.654714	0.907204	0.840498
4720	0.791359	0.867896	0.8225	0.648413	0.897252	0.840985
4725	0.790306	0.88172	0.8275	0.660644	0.906892	0.844595
4730	0.786091	0.869432	0.82	0.644536	0.897714	0.838202
4735	0.774499	0.847926	0.804375	0.612088	0.881295	0.824453
4740	0.790306	0.877112	0.825625	0.656201	0.903614	0.84317
4745	0.782929	0.867896	0.8175	0.639858	0.896261	0.835771
4750	0.786091	0.883257	0.825625	0.657884	0.907543	0.842462
4755	0.790306	0.843318	0.811875	0.623856	0.880282	0.832871
4760	0.788198	0.87404	0.823125	0.651108	0.901205	0.840922
4765	0.789252	0.878648	0.825625	0.656616	0.904589	0.842994
4770	0.790306	0.897081	0.83375	0.675512	0.917993	0.849377
4775	0.80295	0.863287	0.8275	0.655914	0.895417	0.846667
4780	0.789252	0.864823	0.82	0.643319	0.894863	0.838746
4785	0.793467	0.867896	0.82375	0.650564	0.897497	0.842282
4790	0.782929	0.88172	0.823125	0.653224	0.906098	0.840023
4795	0.783983	0.835637	0.805	0.61002	0.874266	0.826667
4800	0.783983	0.903226	0.8325	0.67521	0.921933	0.84738
4805	0.781876	0.903226	0.83125	0.673127	0.921739	0.846066
4810	0.792413	0.857143	0.81875	0.639202	0.889941	0.83835
4815	0.798736	0.894009	0.8375	0.681011	0.916566	0.853604
4820	0.785037	0.861751	0.81625	0.63608	0.892216	0.835202
4825	0.788198	0.850998	0.81375	0.629008	0.885207	0.833891
4830	0.778714	0.863287	0.813125	0.631155	0.892512	0.831739
4835	0.792413	0.866359	0.8225	0.648016	0.896305	0.841163
4840	0.783983	0.860215	0.815	0.633533	0.891018	0.834081
4845	0.786091	0.869432	0.82	0.644536	0.897714	0.838202
4850	0.799789	0.870968	0.82875	0.659974	0.900356	0.847098
4855	0.789252	0.854071	0.815625	0.633024	0.887441	0.835471
4860	0.801897	0.87404	0.83125	0.665071	0.902728	0.84933
4865	0.798736	0.857143	0.8225	0.645716	0.890717	0.842222
4870	0.791359	0.872504	0.824375	0.652837	0.90048	0.8424
4875	0.792413	0.852535	0.816875	0.634806	0.886792	0.83695
4880	0.789252	0.903226	0.835625	0.680437	0.922414	0.850653
4885	0.789252	0.870968	0.8225	0.64922	0.89916	0.840629
4890	0.777661	0.870968	0.815625	0.63752	0.89781	0.833427
4895	0.790306	0.860215	0.81875	0.639979	0.891795	0.837989
4900	0.792413	0.872504	0.825	0.653909	0.900599	0.843049
4905	0.781876	0.898618	0.829375	0.66862	0.918317	0.844622
4910	0.791359	0.883257	0.82875	0.66319	0.908102	0.845721
4915	0.785037	0.869432	0.819375	0.643469	0.89759	0.837549
4920	0.786091	0.855607	0.814375	0.631259	0.888095	0.833985
4925	0.792413	0.884793	0.83	0.665735	0.909311	0.846847
4930	0.798736	0.884793	0.83375	0.67214	0.909964	0.85073
4935	0.795574	0.847926	0.816875	0.633686	0.884075	0.837493
4940	0.785037	0.866359	0.818125	0.640511	0.895433	0.836609
4945	0.783983	0.877112	0.821875	0.64982	0.902913	0.839255
4950	0.794521	0.875576	0.8275	0.659002	0.902994	0.845291
4955	0.779768	0.866359	0.815	0.635184	0.8948	0.833333
4960	0.785037	0.880184	0.82375	0.653852	0.905225	0.840858
4965	0.790306	0.880184	0.826875	0.659162	0.905797	0.844119
4970	0.776607	0.892473	0.82375	0.657398	0.913259	0.839408
4975	0.787144	0.857143	0.815625	0.633806	0.889286	0.835103
4980	0.796628	0.900154	0.83875	0.684826	0.920828	0.854237
4985	0.790306	0.852535	0.815625	0.632639	0.886525	0.835655
4990	0.794521	0.860215	0.82125	0.644299	0.892308	0.84058
4995	0.790306	0.863287	0.82	0.642921	0.893921	0.838926
5000	0.788198	0.869432	0.82125	0.646673	0.897959	0.839506

## Sheet: RF (I=80)
Number of features	SN	SP	ACC	MCC	Precision	F1-measure
5	0.788198	0.907834	0.836875	0.683887	0.925743	0.851451
10	0.794521	0.921659	0.84625	0.703662	0.936646	0.859749
15	0.837724	0.9447	0.88125	0.769312	0.956679	0.893258
20	0.838778	0.947773	0.883125	0.773332	0.959036	0.894885
25	0.838778	0.946237	0.8825	0.771858	0.957882	0.894382
30	0.81981	0.949309	0.8725	0.755733	0.959309	0.884091
35	0.816649	0.952381	0.871875	0.755595	0.961538	0.883191
40	0.82824	0.953917	0.879375	0.768625	0.963235	0.890652
45	0.816649	0.953917	0.8725	0.757098	0.962733	0.883694
50	0.824025	0.9447	0.873125	0.755466	0.95599	0.885116
55	0.817703	0.941628	0.868125	0.746159	0.953317	0.880318
60	0.806112	0.946237	0.863125	0.739184	0.95625	0.874786
65	0.807165	0.93702	0.86	0.731192	0.949195	0.872437
70	0.807165	0.955453	0.8675	0.749289	0.963522	0.87844
75	0.813488	0.961598	0.87375	0.761529	0.968632	0.884307
80	0.800843	0.950845	0.861875	0.738572	0.959596	0.873061
85	0.797682	0.952381	0.860625	0.737021	0.96066	0.871618
90	0.799789	0.953917	0.8625	0.740588	0.961977	0.873418
95	0.791359	0.950845	0.85625	0.729382	0.959132	0.867206
100	0.792413	0.949309	0.85625	0.728872	0.957962	0.867359
105	0.806112	0.947773	0.86375	0.740694	0.957447	0.875286
110	0.818757	0.949309	0.871875	0.754685	0.959259	0.883457
115	0.812434	0.950845	0.86875	0.749929	0.960149	0.880137
120	0.817703	0.952381	0.8725	0.756638	0.961586	0.883827
125	0.81138	0.956989	0.870625	0.754927	0.964912	0.881511
130	0.81981	0.9447	0.870625	0.751249	0.955774	0.882587
135	0.813488	0.956989	0.871875	0.756996	0.965	0.88279
140	0.81138	0.953917	0.869375	0.751907	0.9625	0.880503
145	0.827187	0.958525	0.880625	0.772051	0.966749	0.891539
150	0.81138	0.96467	0.87375	0.7625	0.970996	0.884041
155	0.837724	0.961598	0.888125	0.785581	0.969512	0.898813
160	0.834563	0.961598	0.88625	0.782406	0.9694	0.896942
165	0.82824	0.966206	0.884375	0.780584	0.972772	0.894707
170	0.834563	0.958525	0.885	0.779431	0.967033	0.895928
175	0.835616	0.956989	0.885	0.779005	0.965895	0.896045
180	0.834563	0.963134	0.886875	0.783895	0.970588	0.89745
185	0.835616	0.97235	0.89125	0.793904	0.977805	0.901136
190	0.841939	0.966206	0.8925	0.794278	0.973203	0.902825
195	0.830348	0.961598	0.88375	0.778191	0.96925	0.894438
200	0.830348	0.96467	0.885	0.78118	0.97164	0.895455
205	0.830348	0.963134	0.884375	0.779685	0.970443	0.894946
210	0.834563	0.958525	0.885	0.779431	0.967033	0.895928
215	0.827187	0.960061	0.88125	0.773546	0.967941	0.892045
220	0.825079	0.970814	0.884375	0.781969	0.976309	0.894346
225	0.82824	0.960061	0.881875	0.774595	0.96798	0.892675
230	0.831401	0.963134	0.885	0.780736	0.97048	0.895573
235	0.829294	0.961598	0.883125	0.77714	0.969212	0.89381
240	0.824025	0.953917	0.876875	0.764416	0.963054	0.888132
245	0.835616	0.958525	0.885625	0.78049	0.967073	0.896552
250	0.831401	0.952381	0.880625	0.770309	0.962195	0.892029
255	0.841939	0.956989	0.88875	0.785396	0.966143	0.899775
260	0.826133	0.949309	0.87625	0.762045	0.959608	0.887882
265	0.827187	0.958525	0.880625	0.772051	0.966749	0.891539
270	0.83667	0.96467	0.88875	0.787496	0.971848	0.899207
275	0.822972	0.961598	0.879375	0.770863	0.968983	0.890028
280	0.837724	0.953917	0.885	0.778169	0.963636	0.89628
285	0.829294	0.953917	0.88	0.769681	0.96328	0.89128
290	0.839831	0.946237	0.883125	0.772932	0.957933	0.895003
295	0.838778	0.950845	0.884375	0.776282	0.961353	0.895892
300	0.839831	0.956989	0.8875	0.783261	0.966061	0.898534
305	0.847208	0.960061	0.893125	0.793702	0.968675	0.903879
310	0.839831	0.953917	0.88625	0.780304	0.963724	0.897523
315	0.833509	0.946237	0.879375	0.766507	0.957627	0.891268
320	0.835616	0.953917	0.88375	0.776039	0.963548	0.895034
325	0.83667	0.958525	0.88625	0.781551	0.967113	0.897175
330	0.833509	0.960061	0.885	0.779861	0.968176	0.89581
335	0.832455	0.960061	0.884375	0.778805	0.968137	0.895184
340	0.832455	0.961598	0.885	0.780296	0.969325	0.895692
345	0.82824	0.949309	0.8775	0.764159	0.959707	0.88914
350	0.832455	0.955453	0.8825	0.77434	0.964591	0.893665
355	0.837724	0.960061	0.8875	0.784096	0.968331	0.898305
360	0.832455	0.961598	0.885	0.780296	0.969325	0.895692
365	0.83667	0.966206	0.889375	0.788985	0.973039	0.899717
370	0.834563	0.956989	0.884375	0.777945	0.965854	0.895421
375	0.829294	0.952381	0.879375	0.768192	0.962103	0.890775
380	0.835616	0.950845	0.8825	0.773078	0.961212	0.894025
385	0.826133	0.960061	0.880625	0.772498	0.967901	0.891416
390	0.835616	0.956989	0.885	0.779005	0.965895	0.896045
395	0.830348	0.958525	0.8825	0.775206	0.966871	0.893424
400	0.832455	0.955453	0.8825	0.77434	0.964591	0.893665
405	0.831401	0.953917	0.88125	0.771795	0.96337	0.892534
410	0.835616	0.955453	0.884375	0.777522	0.96472	0.895539
415	0.833509	0.955453	0.883125	0.7754	0.964634	0.894291
420	0.83667	0.956989	0.885625	0.780067	0.965937	0.896669
425	0.838778	0.950845	0.884375	0.776282	0.961353	0.895892
430	0.840885	0.961598	0.89	0.788767	0.969623	0.900677
435	0.830348	0.950845	0.879375	0.767764	0.960976	0.890899
440	0.844046	0.953917	0.88875	0.78459	0.963899	0.9
445	0.842993	0.955453	0.88875	0.784991	0.965018	0.899888
450	0.839831	0.950845	0.885	0.777352	0.961399	0.896513
455	0.82824	0.956989	0.880625	0.771608	0.965602	0.891662
460	0.824025	0.961598	0.88	0.771906	0.969021	0.890661
465	0.827187	0.963134	0.8825	0.776541	0.970334	0.89306
470	0.839831	0.952381	0.885625	0.778828	0.96256	0.897017
475	0.840885	0.949309	0.885	0.776951	0.960289	0.896629
480	0.839831	0.955453	0.886875	0.781782	0.964891	0.898028
485	0.83667	0.955453	0.885	0.778585	0.964763	0.896163
490	0.831401	0.955453	0.881875	0.773282	0.964548	0.893039
495	0.837724	0.947773	0.8825	0.77226	0.958987	0.894263
500	0.829294	0.961598	0.883125	0.77714	0.969212	0.89381
505	0.827187	0.953917	0.87875	0.767571	0.96319	0.890023
510	0.827187	0.950845	0.8775	0.76459	0.960832	0.889015
515	0.834563	0.956989	0.884375	0.777945	0.965854	0.895421
520	0.837724	0.946237	0.881875	0.770785	0.957831	0.893761
525	0.830348	0.953917	0.880625	0.770737	0.963325	0.891907
530	0.834563	0.949309	0.88125	0.770532	0.96	0.892897
535	0.83667	0.953917	0.884375	0.777104	0.963592	0.895657
540	0.835616	0.952381	0.883125	0.774558	0.962379	0.894529
545	0.837724	0.953917	0.885	0.778169	0.963636	0.89628
550	0.837724	0.946237	0.881875	0.770785	0.957831	0.893761
555	0.834563	0.940092	0.8775	0.761672	0.953069	0.889888
560	0.839831	0.955453	0.886875	0.781782	0.964891	0.898028
565	0.831401	0.941628	0.87625	0.759936	0.954051	0.888514
570	0.826133	0.958525	0.88	0.771001	0.966708	0.890909
575	0.837724	0.947773	0.8825	0.77226	0.958987	0.894263
580	0.83667	0.961598	0.8875	0.784521	0.969475	0.89819
585	0.831401	0.943164	0.876875	0.761415	0.955206	0.889014
590	0.826133	0.949309	0.87625	0.762045	0.959608	0.887882
595	0.818757	0.949309	0.871875	0.754685	0.959259	0.883457
600	0.827187	0.953917	0.87875	0.767571	0.96319	0.890023
605	0.834563	0.946237	0.88	0.767574	0.957678	0.891892
610	0.826133	0.953917	0.878125	0.766518	0.963145	0.889393
615	0.822972	0.955453	0.876875	0.764864	0.964198	0.888005
620	0.822972	0.93702	0.869375	0.746976	0.950122	0.881988
625	0.829294	0.943164	0.875625	0.759284	0.955097	0.887761
630	0.832455	0.946237	0.87875	0.76544	0.957576	0.890643
635	0.822972	0.958525	0.878125	0.767861	0.966584	0.889015
640	0.827187	0.949309	0.876875	0.763102	0.959658	0.888512
645	0.83667	0.93702	0.8775	0.760881	0.950898	0.890135
650	0.830348	0.947773	0.878125	0.764794	0.958637	0.889893
655	0.832455	0.949309	0.88	0.768403	0.959903	0.891648
660	0.816649	0.940092	0.866875	0.743614	0.952088	0.879183
665	0.821918	0.953917	0.875625	0.762319	0.962963	0.886868
670	0.814542	0.943164	0.866875	0.744506	0.954321	0.878908
675	0.818757	0.958525	0.875625	0.763691	0.966418	0.88648
680	0.837724	0.9447	0.88125	0.769312	0.956679	0.893258
685	0.82824	0.950845	0.878125	0.765647	0.96088	0.889643
690	0.840885	0.9447	0.883125	0.772538	0.956835	0.895121
695	0.8451	0.9447	0.885625	0.776858	0.957041	0.897594
700	0.835616	0.946237	0.880625	0.768643	0.957729	0.892515
705	0.835616	0.9447	0.88	0.767167	0.956574	0.892013
710	0.827187	0.952381	0.878125	0.76608	0.96201	0.889518
715	0.816649	0.940092	0.866875	0.743614	0.952088	0.879183
720	0.827187	0.947773	0.87625	0.761614	0.958486	0.888009
725	0.8451	0.956989	0.890625	0.788609	0.966265	0.90163
730	0.815595	0.932412	0.863125	0.735105	0.94621	0.876061
735	0.830348	0.938556	0.874375	0.755913	0.951691	0.886888
740	0.83667	0.938556	0.878125	0.76235	0.952038	0.890634
745	0.832455	0.946237	0.87875	0.76544	0.957576	0.890643
750	0.838778	0.941628	0.880625	0.767444	0.954436	0.892877
755	0.821918	0.935484	0.868125	0.74443	0.948905	0.880858
760	0.827187	0.947773	0.87625	0.761614	0.958486	0.888009
765	0.825079	0.955453	0.878125	0.766961	0.964286	0.889267
770	0.825079	0.93702	0.870625	0.749101	0.950243	0.883249
775	0.824025	0.953917	0.876875	0.764416	0.963054	0.888132
780	0.826133	0.943164	0.87375	0.756097	0.954933	0.885876
785	0.842993	0.93702	0.88125	0.767373	0.951249	0.893855
790	0.830348	0.941628	0.875625	0.758869	0.953995	0.887887
795	0.812434	0.933948	0.861875	0.733434	0.947174	0.874645
800	0.822972	0.935484	0.86875	0.745492	0.948967	0.88149
805	0.830348	0.949309	0.87875	0.766278	0.959805	0.890395
810	0.824025	0.920123	0.863125	0.731789	0.93765	0.877173
815	0.840885	0.935484	0.879375	0.76374	0.95	0.892119
820	0.808219	0.946237	0.864375	0.741257	0.956359	0.876071
825	0.827187	0.933948	0.870625	0.748275	0.948068	0.883512
830	0.826133	0.949309	0.87625	0.762045	0.959608	0.887882
835	0.838778	0.940092	0.88	0.765975	0.953293	0.892377
840	0.822972	0.941628	0.87125	0.751433	0.953602	0.883484
845	0.831401	0.9447	0.8775	0.762895	0.956364	0.889515
850	0.822972	0.9447	0.8725	0.75441	0.955936	0.884485
855	0.816649	0.9447	0.86875	0.748098	0.95561	0.880682
860	0.816649	0.950845	0.87125	0.754094	0.960347	0.882688
865	0.832455	0.9447	0.878125	0.763961	0.956416	0.890141
870	0.825079	0.9447	0.87375	0.756524	0.956044	0.885747
875	0.825079	0.938556	0.87125	0.750584	0.951397	0.883747
880	0.826133	0.947773	0.875625	0.760556	0.958435	0.88738
885	0.81981	0.927803	0.86375	0.734891	0.94303	0.877114
890	0.825079	0.929339	0.8675	0.741705	0.944511	0.880765
895	0.808219	0.941628	0.8625	0.736741	0.952795	0.874572
900	0.820864	0.943164	0.870625	0.75081	0.954657	0.88272
905	0.814542	0.947773	0.86875	0.749004	0.957869	0.88041
910	0.81981	0.941628	0.869375	0.748265	0.953431	0.881586
915	0.832455	0.950845	0.880625	0.769885	0.961071	0.892151
920	0.818757	0.926267	0.8625	0.732345	0.941818	0.875986
925	0.818757	0.943164	0.869375	0.748704	0.954545	0.881452
930	0.81981	0.940092	0.86875	0.746775	0.952264	0.881087
935	0.816649	0.941628	0.8675	0.745108	0.95326	0.879682
940	0.821918	0.950845	0.874375	0.759327	0.960591	0.88586
945	0.813488	0.949309	0.86875	0.749464	0.959006	0.880274
950	0.827187	0.938556	0.8725	0.752712	0.951515	0.885006
955	0.834563	0.932412	0.874375	0.754318	0.947368	0.887395
960	0.807165	0.93702	0.86	0.731192	0.949195	0.872437
965	0.833509	0.940092	0.876875	0.7606	0.953012	0.889264
970	0.841939	0.940092	0.881875	0.769216	0.953461	0.894236
975	0.831401	0.929339	0.87125	0.748146	0.94491	0.884529
980	0.814542	0.930876	0.861875	0.73256	0.944988	0.874929
985	0.822972	0.938556	0.87	0.748461	0.951279	0.882486
990	0.816649	0.950845	0.87125	0.754094	0.960347	0.882688
995	0.835616	0.921659	0.870625	0.745153	0.939573	0.884551
1000	0.821918	0.93702	0.86875	0.745915	0.950061	0.881356
1005	0.817703	0.933948	0.865	0.738707	0.947497	0.877828
1010	0.826133	0.940092	0.8725	0.753129	0.952612	0.884876
1015	0.825079	0.946237	0.874375	0.758011	0.957213	0.886248
1020	0.814542	0.938556	0.865	0.740018	0.9508	0.877412
1025	0.833509	0.933948	0.874375	0.75471	0.948441	0.887269
1030	0.81981	0.941628	0.869375	0.748265	0.953431	0.881586
1035	0.825079	0.9447	0.87375	0.756524	0.956044	0.885747
1040	0.826133	0.9447	0.874375	0.757582	0.956098	0.886376
1045	0.824025	0.947773	0.874375	0.758445	0.958333	0.886119
1050	0.817703	0.947773	0.870625	0.75214	0.958025	0.88232
1055	0.830348	0.938556	0.874375	0.755913	0.951691	0.886888
1060	0.820864	0.93702	0.868125	0.744856	0.95	0.880724
1065	0.821918	0.941628	0.870625	0.750376	0.953545	0.882852
1070	0.816649	0.940092	0.866875	0.743614	0.952088	0.879183
1075	0.821918	0.935484	0.868125	0.74443	0.948905	0.880858
1080	0.815595	0.940092	0.86625	0.742563	0.95203	0.878547
1085	0.816649	0.9447	0.86875	0.748098	0.95561	0.880682
1090	0.824025	0.941628	0.871875	0.752492	0.953659	0.884115
1095	0.831401	0.940092	0.875625	0.758459	0.952899	0.888014
1100	0.831401	0.941628	0.87625	0.759936	0.954051	0.888514
1105	0.81981	0.943164	0.87	0.749756	0.954601	0.882086
1110	0.81981	0.93702	0.8675	0.743797	0.949939	0.88009
1115	0.833509	0.927803	0.871875	0.748836	0.943914	0.885283
1120	0.817703	0.932412	0.864375	0.73722	0.946341	0.877332
1125	0.825079	0.9447	0.87375	0.756524	0.956044	0.885747
1130	0.832455	0.940092	0.87625	0.759529	0.952955	0.888639
1135	0.829294	0.932412	0.87125	0.74894	0.947052	0.88427
1140	0.822972	0.9447	0.8725	0.75441	0.955936	0.884485
1145	0.827187	0.941628	0.87375	0.755675	0.953827	0.886005
1150	0.848261	0.932412	0.8825	0.768456	0.948174	0.895439
1155	0.825079	0.9447	0.87375	0.756524	0.956044	0.885747
1160	0.822972	0.946237	0.873125	0.7559	0.957108	0.884986
1165	0.826133	0.9447	0.874375	0.757582	0.956098	0.886376
1170	0.807165	0.924731	0.855	0.719217	0.939877	0.868481
1175	0.824025	0.953917	0.876875	0.764416	0.963054	0.888132
1180	0.814542	0.938556	0.865	0.740018	0.9508	0.877412
1185	0.829294	0.946237	0.876875	0.762249	0.957421	0.888763
1190	0.827187	0.921659	0.865625	0.736489	0.938995	0.879552
1195	0.827187	0.9447	0.875	0.758642	0.956151	0.887006
1200	0.816649	0.930876	0.863125	0.734674	0.945122	0.876201
1205	0.829294	0.932412	0.87125	0.74894	0.947052	0.88427
1210	0.825079	0.935484	0.87	0.74762	0.949091	0.882751
1215	0.815595	0.938556	0.865625	0.741069	0.95086	0.878049
1220	0.816649	0.9447	0.86875	0.748098	0.95561	0.880682
1225	0.820864	0.9447	0.87125	0.752301	0.955828	0.88322
1230	0.822972	0.946237	0.873125	0.7559	0.957108	0.884986
1235	0.827187	0.941628	0.87375	0.755675	0.953827	0.886005
1240	0.835616	0.93702	0.876875	0.759804	0.950839	0.889512
1245	0.832455	0.943164	0.8775	0.762482	0.95526	0.88964
1250	0.837724	0.930876	0.875625	0.756097	0.946429	0.888765
1255	0.841939	0.938556	0.88125	0.767751	0.952324	0.893736
1260	0.809273	0.93702	0.86125	0.733281	0.94932	0.87372
1265	0.821918	0.935484	0.868125	0.74443	0.948905	0.880858
1270	0.821918	0.918587	0.86125	0.728167	0.936375	0.875421
1275	0.835616	0.938556	0.8775	0.761274	0.951981	0.890011
1280	0.83667	0.93702	0.8775	0.760881	0.950898	0.890135
1285	0.824025	0.930876	0.8675	0.742115	0.945586	0.880631
1290	0.815595	0.932412	0.863125	0.735105	0.94621	0.876061
1295	0.822972	0.927803	0.865625	0.73809	0.943237	0.87901
1300	0.827187	0.927803	0.868125	0.742374	0.94351	0.881527
1305	0.816649	0.930876	0.863125	0.734674	0.945122	0.876201
1310	0.816649	0.952381	0.871875	0.755595	0.961538	0.883191
1315	0.813488	0.930876	0.86125	0.731504	0.94492	0.874292
1320	0.820864	0.935484	0.8675	0.74337	0.948843	0.880226
1325	0.818757	0.935484	0.86625	0.741252	0.948718	0.878959
1330	0.812434	0.943164	0.865625	0.742414	0.954208	0.877632
1335	0.813488	0.933948	0.8625	0.734486	0.947239	0.875283
1340	0.807165	0.932412	0.858125	0.726693	0.945679	0.870949
1345	0.822972	0.923195	0.86375	0.733662	0.939832	0.877528
1350	0.821918	0.924731	0.86375	0.734067	0.940893	0.87739
1355	0.827187	0.93702	0.871875	0.751232	0.950363	0.884507
1360	0.826133	0.93702	0.87125	0.750166	0.950303	0.883878
1365	0.82824	0.935484	0.871875	0.750821	0.949275	0.884637
1370	0.816649	0.940092	0.866875	0.743614	0.952088	0.879183
1375	0.81981	0.926267	0.863125	0.73341	0.941889	0.87662
1380	0.818757	0.943164	0.869375	0.748704	0.954545	0.881452
1385	0.82824	0.9447	0.875625	0.759703	0.956204	0.887634
1390	0.81138	0.93702	0.8625	0.735375	0.949445	0.875
1395	0.81138	0.930876	0.86	0.729396	0.944785	0.873016
1400	0.808219	0.935484	0.86	0.730736	0.948084	0.872582
1405	0.815595	0.935484	0.864375	0.738085	0.948529	0.877054
1410	0.81981	0.935484	0.866875	0.74231	0.94878	0.879593
1415	0.807165	0.943164	0.8625	0.737206	0.953923	0.874429
1420	0.807165	0.946237	0.86375	0.74022	0.956305	0.875429
1425	0.814542	0.935484	0.86375	0.737031	0.948466	0.876417
1430	0.815595	0.929339	0.861875	0.732129	0.943902	0.875071
1435	0.815595	0.924731	0.86	0.727673	0.940462	0.873589
1440	0.814542	0.927803	0.860625	0.729584	0.942683	0.87394
1445	0.813488	0.956989	0.871875	0.756996	0.965	0.88279
1450	0.820864	0.93702	0.868125	0.744856	0.95	0.880724
1455	0.815595	0.935484	0.864375	0.738085	0.948529	0.877054
1460	0.814542	0.9447	0.8675	0.746004	0.955501	0.879408
1465	0.816649	0.93702	0.865625	0.74063	0.949755	0.878187
1470	0.818757	0.927803	0.863125	0.733827	0.942961	0.876481
1475	0.809273	0.9447	0.864375	0.74079	0.955224	0.876212
1480	0.821918	0.935484	0.868125	0.74443	0.948905	0.880858
1485	0.815595	0.933948	0.86375	0.736594	0.947368	0.876557
1490	0.813488	0.929339	0.860625	0.730014	0.943765	0.873797
1495	0.821918	0.932412	0.866875	0.741464	0.946602	0.879865
1500	0.813488	0.940092	0.865	0.740464	0.951911	0.877273
1505	0.810327	0.913978	0.8525	0.711979	0.932121	0.866967
1510	0.801897	0.935484	0.85625	0.724483	0.947696	0.868721
1515	0.815595	0.935484	0.864375	0.738085	0.948529	0.877054
1520	0.81138	0.933948	0.86125	0.732383	0.947109	0.874007
1525	0.815595	0.952381	0.87125	0.754553	0.961491	0.882554
1530	0.815595	0.935484	0.864375	0.738085	0.948529	0.877054
1535	0.801897	0.949309	0.861875	0.738082	0.958438	0.873207
1540	0.810327	0.926267	0.8575	0.723869	0.941248	0.870895
1545	0.81981	0.926267	0.863125	0.73341	0.941889	0.87662
1550	0.818757	0.940092	0.868125	0.74572	0.952206	0.880453
1555	0.824025	0.924731	0.865	0.736208	0.941035	0.878652
1560	0.814542	0.924731	0.859375	0.726612	0.940389	0.872953
1565	0.820864	0.929339	0.865	0.737437	0.944242	0.878241
1570	0.810327	0.938556	0.8625	0.735826	0.950556	0.874858
1575	0.800843	0.917051	0.848125	0.70544	0.933661	0.862167
1580	0.818757	0.932412	0.865	0.738279	0.946407	0.877966
1585	0.80295	0.946237	0.86125	0.736083	0.956085	0.872852
1590	0.82824	0.930876	0.87	0.746394	0.945848	0.883146
1595	0.82824	0.941628	0.874375	0.756738	0.953883	0.886633
1600	0.825079	0.926267	0.86625	0.738754	0.942238	0.879775
1605	0.814542	0.926267	0.86	0.728097	0.941535	0.873446
1610	0.812434	0.932412	0.86125	0.731941	0.946012	0.87415
1615	0.813488	0.923195	0.858125	0.724067	0.939173	0.871824
1620	0.817703	0.935484	0.865625	0.740195	0.948655	0.878325
1625	0.806112	0.93702	0.859375	0.730149	0.949132	0.871795
1630	0.806112	0.929339	0.85625	0.722651	0.94328	0.869318
1635	0.818757	0.921659	0.860625	0.727906	0.938406	0.874508
1640	0.81138	0.932412	0.860625	0.730889	0.945946	0.873511
1645	0.810327	0.932412	0.86	0.729839	0.945879	0.872872
1650	0.817703	0.933948	0.865	0.738707	0.947497	0.877828
1655	0.810327	0.924731	0.856875	0.722379	0.940098	0.870402
1660	0.829294	0.938556	0.87375	0.754845	0.951632	0.886261
1665	0.826133	0.926267	0.866875	0.739827	0.942308	0.880404
1670	0.805058	0.938556	0.859375	0.730612	0.950249	0.871649
1675	0.799789	0.93702	0.855625	0.723917	0.94875	0.867925
1680	0.799789	0.930876	0.853125	0.717889	0.94403	0.865944
1685	0.825079	0.947773	0.875	0.7595	0.958384	0.88675
1690	0.806112	0.933948	0.858125	0.727147	0.946782	0.870803
1695	0.81138	0.943164	0.865	0.74137	0.954151	0.876993
1700	0.817703	0.933948	0.865	0.738707	0.947497	0.877828
1705	0.821918	0.918587	0.86125	0.728167	0.936375	0.875421
1710	0.814542	0.9447	0.8675	0.746004	0.955501	0.879408
1715	0.817703	0.933948	0.865	0.738707	0.947497	0.877828
1720	0.809273	0.927803	0.8575	0.724307	0.942331	0.870748
1725	0.814542	0.935484	0.86375	0.737031	0.948466	0.876417
1730	0.81138	0.93702	0.8625	0.735375	0.949445	0.875
1735	0.812434	0.932412	0.86125	0.731941	0.946012	0.87415
1740	0.818757	0.949309	0.871875	0.754685	0.959259	0.883457
1745	0.820864	0.917051	0.86	0.725621	0.935174	0.874299
1750	0.814542	0.924731	0.859375	0.726612	0.940389	0.872953
1755	0.805058	0.917051	0.850625	0.709653	0.933985	0.864743
1760	0.805058	0.926267	0.854375	0.71861	0.940887	0.867689
1765	0.812434	0.935484	0.8625	0.734928	0.948339	0.875142
1770	0.825079	0.915515	0.861875	0.728457	0.934368	0.876329
1775	0.800843	0.940092	0.8575	0.727971	0.951189	0.869565
1780	0.808219	0.93702	0.860625	0.732236	0.949257	0.873079
1785	0.826133	0.933948	0.87	0.747207	0.948005	0.882883
1790	0.816649	0.933948	0.864375	0.73765	0.947433	0.877193
1795	0.804004	0.941628	0.86	0.732586	0.952559	0.872
1800	0.815595	0.932412	0.863125	0.735105	0.94621	0.876061
1805	0.806112	0.932412	0.8575	0.725647	0.945612	0.870307
1810	0.814542	0.918587	0.856875	0.720681	0.935835	0.870986
1815	0.808219	0.921659	0.854375	0.717289	0.937653	0.868138
1820	0.808219	0.929339	0.8575	0.724749	0.943419	0.870602
1825	0.818757	0.938556	0.8675	0.74423	0.95104	0.879955
1830	0.801897	0.932412	0.855	0.721474	0.945342	0.867731
1835	0.807165	0.920123	0.853125	0.714743	0.93643	0.867006
1840	0.805058	0.920123	0.851875	0.712634	0.936275	0.865722
1845	0.821918	0.947773	0.873125	0.756339	0.958231	0.884855
1850	0.806112	0.930876	0.856875	0.724148	0.944444	0.869812
1855	0.814542	0.93702	0.864375	0.738524	0.949631	0.876914
1860	0.81981	0.935484	0.866875	0.74231	0.94878	0.879593
1865	0.801897	0.921659	0.850625	0.710975	0.937192	0.864282
1870	0.808219	0.946237	0.864375	0.741257	0.956359	0.876071
1875	0.808219	0.935484	0.86	0.730736	0.948084	0.872582
1880	0.812434	0.917051	0.855	0.717071	0.934545	0.869222
1885	0.81981	0.930876	0.865	0.737856	0.945322	0.878104
1890	0.81138	0.932412	0.860625	0.730889	0.945946	0.873511
1895	0.817703	0.933948	0.865	0.738707	0.947497	0.877828
1900	0.809273	0.941628	0.863125	0.737783	0.952854	0.875214
1905	0.809273	0.927803	0.8575	0.724307	0.942331	0.870748
1910	0.809273	0.927803	0.8575	0.724307	0.942331	0.870748
1915	0.812434	0.921659	0.856875	0.721521	0.937956	0.870695
1920	0.807165	0.917051	0.851875	0.711767	0.934146	0.866026
1925	0.792413	0.923195	0.845625	0.703089	0.937656	0.858938
1930	0.799789	0.921659	0.849375	0.70888	0.937037	0.86299
1935	0.81138	0.93702	0.8625	0.735375	0.949445	0.875
1940	0.800843	0.933948	0.855	0.721939	0.946451	0.86758
1945	0.809273	0.941628	0.863125	0.737783	0.952854	0.875214
1950	0.796628	0.93702	0.85375	0.720816	0.948557	0.865979
1955	0.807165	0.924731	0.855	0.719217	0.939877	0.868481
1960	0.810327	0.926267	0.8575	0.723869	0.941248	0.870895
1965	0.815595	0.921659	0.85875	0.724708	0.938182	0.872604
1970	0.81138	0.932412	0.860625	0.730889	0.945946	0.873511
1975	0.808219	0.917051	0.8525	0.712825	0.934227	0.866667
1980	0.794521	0.941628	0.854375	0.723304	0.95202	0.866169
1985	0.81138	0.93702	0.8625	0.735375	0.949445	0.875
1990	0.808219	0.921659	0.854375	0.717289	0.937653	0.868138
1995	0.81138	0.938556	0.863125	0.736872	0.950617	0.875497
2000	0.820864	0.917051	0.86	0.725621	0.935174	0.874299
2005	0.808219	0.910906	0.85	0.706888	0.929697	0.864713
2010	0.81138	0.917051	0.854375	0.716008	0.934466	0.868584
2015	0.800843	0.932412	0.854375	0.720433	0.945274	0.867085
2020	0.813488	0.912442	0.85375	0.713697	0.931242	0.868391
2025	0.810327	0.929339	0.85875	0.726852	0.943558	0.871882
2030	0.812434	0.933948	0.861875	0.733434	0.947174	0.874645
2035	0.801897	0.917051	0.84875	0.706492	0.933742	0.862812
2040	0.827187	0.940092	0.873125	0.754193	0.95267	0.885505
2045	0.805058	0.915515	0.85	0.708164	0.932845	0.864253
2050	0.814542	0.932412	0.8625	0.734049	0.946144	0.875425
2055	0.817703	0.923195	0.860625	0.728319	0.939467	0.874366
2060	0.801897	0.918587	0.849375	0.707985	0.934889	0.863301
2065	0.801897	0.946237	0.860625	0.735052	0.95603	0.872206
2070	0.81981	0.932412	0.865625	0.73934	0.946472	0.8786
2075	0.816649	0.929339	0.8625	0.733188	0.943971	0.875706
2080	0.798736	0.918587	0.8475	0.704838	0.934649	0.861364
2085	0.808219	0.926267	0.85625	0.721762	0.941104	0.869615
2090	0.805058	0.933948	0.8575	0.726103	0.946716	0.870159
2095	0.805058	0.924731	0.85375	0.717114	0.939729	0.867196
2100	0.810327	0.923195	0.85625	0.72089	0.93895	0.86991
2105	0.795574	0.932412	0.85125	0.715249	0.944931	0.863844
2110	0.808219	0.930876	0.858125	0.726244	0.944581	0.871096
2115	0.794521	0.918587	0.845	0.700656	0.934325	0.85877
2120	0.797682	0.923195	0.84875	0.70829	0.938042	0.862187
2125	0.806112	0.923195	0.85375	0.716672	0.93865	0.867347
2130	0.808219	0.940092	0.861875	0.735238	0.951613	0.874074
2135	0.801897	0.918587	0.849375	0.707985	0.934889	0.863301
2140	0.806112	0.915515	0.850625	0.709221	0.932927	0.864895
2145	0.804004	0.932412	0.85625	0.723558	0.945477	0.869021
2150	0.804004	0.918587	0.850625	0.710089	0.935049	0.864589
2155	0.799789	0.929339	0.8525	0.716385	0.942857	0.86545
2160	0.796628	0.927803	0.85	0.711761	0.941469	0.863014
2165	0.798736	0.935484	0.854375	0.721372	0.9475	0.866781
2170	0.830348	0.929339	0.870625	0.74707	0.944844	0.883904
2175	0.810327	0.923195	0.85625	0.72089	0.93895	0.86991
2180	0.81138	0.938556	0.863125	0.736872	0.950617	0.875497
2185	0.800843	0.930876	0.85375	0.718929	0.944099	0.866591
2190	0.801897	0.917051	0.84875	0.706492	0.933742	0.862812
2195	0.800843	0.933948	0.855	0.721939	0.946451	0.86758
2200	0.799789	0.910906	0.845	0.698418	0.929009	0.85957
2205	0.804004	0.929339	0.855	0.720558	0.94314	0.868032
2210	0.809273	0.918587	0.85375	0.71537	0.935445	0.867797
2215	0.807165	0.920123	0.853125	0.714743	0.93643	0.867006
2220	0.806112	0.918587	0.851875	0.712198	0.935208	0.865874
2225	0.800843	0.907834	0.844375	0.696495	0.926829	0.859243
2230	0.807165	0.912442	0.85	0.707309	0.930741	0.86456
2235	0.806112	0.926267	0.855	0.719659	0.940959	0.868331
2240	0.801897	0.941628	0.85875	0.730516	0.952441	0.870709
2245	0.809273	0.927803	0.8575	0.724307	0.942331	0.870748
2250	0.808219	0.932412	0.85875	0.72774	0.945746	0.871591
2255	0.809273	0.926267	0.856875	0.722815	0.941176	0.870255
2260	0.808219	0.924731	0.855625	0.72027	0.939951	0.869122
2265	0.795574	0.927803	0.849375	0.710723	0.941397	0.862364
2270	0.80295	0.921659	0.85125	0.712025	0.937269	0.864926
2275	0.812434	0.912442	0.853125	0.71263	0.931159	0.867755
2280	0.807165	0.927803	0.85625	0.722204	0.942189	0.869467
2285	0.793467	0.924731	0.846875	0.705633	0.938903	0.86008
2290	0.799789	0.935484	0.855	0.722408	0.947566	0.867429
2295	0.796628	0.913978	0.844375	0.698251	0.931034	0.858603
2300	0.796628	0.935484	0.853125	0.719304	0.947368	0.865484
2305	0.806112	0.926267	0.855	0.719659	0.940959	0.868331
2310	0.813488	0.917051	0.855625	0.718135	0.934625	0.869859
2315	0.820864	0.923195	0.8625	0.731521	0.939686	0.876265
2320	0.796628	0.938556	0.854375	0.722329	0.949749	0.866476
2325	0.798736	0.923195	0.849375	0.709334	0.938119	0.862834
2330	0.796628	0.927803	0.85	0.711761	0.941469	0.863014
2335	0.794521	0.924731	0.8475	0.706672	0.938979	0.860731
2340	0.796628	0.918587	0.84625	0.702745	0.934487	0.860068
2345	0.80295	0.913978	0.848125	0.704563	0.93154	0.862479
2350	0.805058	0.933948	0.8575	0.726103	0.946716	0.870159
2355	0.80295	0.910906	0.846875	0.701585	0.929268	0.861504
2360	0.808219	0.926267	0.85625	0.721762	0.941104	0.869615
2365	0.800843	0.907834	0.844375	0.696495	0.926829	0.859243
2370	0.809273	0.921659	0.855	0.718345	0.937729	0.868778
2375	0.796628	0.930876	0.85125	0.714775	0.94382	0.864
2380	0.805058	0.913978	0.849375	0.706676	0.931707	0.863765
2385	0.809273	0.917051	0.853125	0.713885	0.934307	0.867307
2390	0.800843	0.912442	0.84625	0.700963	0.930233	0.860702
2395	0.800843	0.923195	0.850625	0.711425	0.938272	0.864127
2400	0.804004	0.912442	0.848125	0.704131	0.930488	0.862634
2405	0.813488	0.920123	0.856875	0.721099	0.936893	0.87084
2410	0.807165	0.913978	0.850625	0.708794	0.931873	0.865048
2415	0.797682	0.917051	0.84625	0.702293	0.933416	0.860227
2420	0.796628	0.910906	0.843125	0.695261	0.928747	0.857629
2425	0.800843	0.940092	0.8575	0.727971	0.951189	0.869565
2430	0.794521	0.921659	0.84625	0.703662	0.936646	0.859749
2435	0.790306	0.917051	0.841875	0.694988	0.932836	0.855676
2440	0.801897	0.910906	0.84625	0.700528	0.929182	0.86086
2445	0.801897	0.926267	0.8525	0.715468	0.940667	0.865757
2450	0.794521	0.906298	0.84	0.688677	0.925153	0.854875
2455	0.786091	0.912442	0.8375	0.686315	0.929016	0.851598
2460	0.807165	0.892473	0.841875	0.688094	0.916268	0.858263
2465	0.810327	0.920123	0.855	0.717916	0.936663	0.868927
2470	0.791359	0.920123	0.84375	0.699038	0.935243	0.857306
2475	0.796628	0.912442	0.84375	0.696755	0.929889	0.858116
2480	0.797682	0.906298	0.841875	0.691837	0.925428	0.856819
2485	0.796628	0.930876	0.85125	0.714775	0.94382	0.864
2490	0.812434	0.904762	0.85	0.705247	0.92557	0.86532
2495	0.793467	0.897081	0.835625	0.678677	0.918293	0.851328
2500	0.798736	0.910906	0.844375	0.697364	0.928922	0.858924
2505	0.793467	0.912442	0.841875	0.693612	0.92963	0.856168
2510	0.797682	0.910906	0.84375	0.696312	0.928834	0.858277
2515	0.795574	0.915515	0.844375	0.698701	0.932099	0.858442
2520	0.804004	0.913978	0.84875	0.705619	0.931624	0.863122
2525	0.799789	0.918587	0.848125	0.705886	0.934729	0.86201
2530	0.805058	0.912442	0.84875	0.705189	0.930572	0.863277
2535	0.791359	0.890937	0.831875	0.670611	0.913625	0.848108
2540	0.80295	0.903226	0.84375	0.694159	0.923636	0.859076
2545	0.795574	0.917051	0.845	0.7002	0.933251	0.858931
2550	0.812434	0.930876	0.860625	0.73045	0.944853	0.873654
2555	0.804004	0.90937	0.846875	0.701157	0.928224	0.86166
2560	0.796628	0.907834	0.841875	0.692274	0.926471	0.856657
2565	0.812434	0.917051	0.855	0.717071	0.934545	0.869222
2570	0.798736	0.932412	0.853125	0.718356	0.945137	0.865791
2575	0.791359	0.926267	0.84625	0.70507	0.939925	0.859268
2580	0.790306	0.892473	0.831875	0.671041	0.914634	0.847937
2585	0.796628	0.910906	0.843125	0.695261	0.928747	0.857629
2590	0.797682	0.910906	0.84375	0.696312	0.928834	0.858277
2595	0.798736	0.913978	0.845625	0.70035	0.931204	0.859898
2600	0.786091	0.927803	0.84375	0.701429	0.940731	0.856487
2605	0.805058	0.921659	0.8525	0.714127	0.937423	0.866213
2610	0.80295	0.898618	0.841875	0.689715	0.92029	0.857625
2615	0.793467	0.924731	0.846875	0.705633	0.938903	0.86008
2620	0.799789	0.90169	0.84125	0.68949	0.922236	0.856659
2625	0.796628	0.912442	0.84375	0.696755	0.929889	0.858116
2630	0.806112	0.930876	0.856875	0.724148	0.944444	0.869812
2635	0.793467	0.904762	0.83875	0.686132	0.923926	0.853741
2640	0.797682	0.923195	0.84875	0.70829	0.938042	0.862187
2645	0.794521	0.898618	0.836875	0.681223	0.919512	0.852459
2650	0.795574	0.904762	0.84	0.688237	0.924113	0.85504
2655	0.798736	0.927803	0.85125	0.71384	0.941615	0.86431
2660	0.792413	0.912442	0.84125	0.692566	0.929543	0.855518
2665	0.795574	0.924731	0.848125	0.707711	0.939055	0.86138
2670	0.795574	0.897081	0.836875	0.680793	0.918491	0.852626
2675	0.80295	0.930876	0.855	0.721013	0.944238	0.867882
2680	0.794521	0.912442	0.8425	0.694658	0.929716	0.856818
2685	0.792413	0.907834	0.839375	0.688072	0.926108	0.85406
2690	0.797682	0.906298	0.841875	0.691837	0.925428	0.856819
2695	0.795574	0.890937	0.834375	0.674856	0.914044	0.850704
2700	0.804004	0.924731	0.853125	0.716065	0.939655	0.866553
2705	0.790306	0.906298	0.8375	0.684479	0.924784	0.852273
2710	0.799789	0.906298	0.843125	0.693949	0.92561	0.858112
2715	0.791359	0.923195	0.845	0.702052	0.937578	0.858286
2720	0.795574	0.903226	0.839375	0.686747	0.922983	0.854556
2725	0.793467	0.910906	0.84125	0.692114	0.928483	0.855682
2730	0.794521	0.90937	0.84125	0.691666	0.927429	0.855846
2735	0.796628	0.920123	0.846875	0.704245	0.935644	0.860558
2740	0.796628	0.930876	0.85125	0.714775	0.94382	0.864
2745	0.799789	0.895545	0.83875	0.683557	0.917775	0.85473
2750	0.796628	0.913978	0.844375	0.698251	0.931034	0.858603
2755	0.794521	0.898618	0.836875	0.681223	0.919512	0.852459
2760	0.799789	0.892473	0.8375	0.680597	0.915561	0.853768
2765	0.791359	0.921659	0.844375	0.700544	0.936409	0.857796
2770	0.796628	0.903226	0.84	0.687802	0.923077	0.855204
2775	0.80295	0.894009	0.84	0.685279	0.916968	0.85618
2780	0.793467	0.913978	0.8425	0.695111	0.930779	0.856655
2785	0.783983	0.904762	0.833125	0.676713	0.923077	0.847863
2790	0.797682	0.913978	0.845	0.6993	0.931119	0.859251
2795	0.794521	0.920123	0.845625	0.702159	0.935484	0.859259
2800	0.788198	0.921659	0.8425	0.697437	0.93617	0.855835
2805	0.788198	0.910906	0.838125	0.686891	0.92804	0.852422
2810	0.799789	0.889401	0.83625	0.67764	0.913357	0.852809
2815	0.799789	0.903226	0.841875	0.690975	0.923358	0.857143
2820	0.794521	0.907834	0.840625	0.690171	0.92629	0.85536
2825	0.793467	0.918587	0.844375	0.699614	0.934243	0.85812
2830	0.797682	0.90937	0.843125	0.694819	0.927696	0.85779
2835	0.796628	0.915515	0.845	0.699748	0.932182	0.859091
2840	0.808219	0.88172	0.838125	0.678895	0.908768	0.855549
2845	0.800843	0.926267	0.851875	0.714423	0.940594	0.865111
2850	0.794521	0.904762	0.839375	0.687184	0.92402	0.854391
2855	0.800843	0.90169	0.841875	0.690551	0.92233	0.857304
2860	0.797682	0.887865	0.834375	0.674025	0.912048	0.85104
2865	0.796628	0.927803	0.85	0.711761	0.941469	0.863014
2870	0.783983	0.887865	0.82625	0.660241	0.910649	0.842582
2875	0.787144	0.915515	0.839375	0.690366	0.931421	0.853227
2880	0.792413	0.924731	0.84625	0.704596	0.938826	0.859429
2885	0.81138	0.875576	0.8375	0.676312	0.904818	0.855556
2890	0.797682	0.90937	0.843125	0.694819	0.927696	0.85779
2895	0.798736	0.900154	0.84	0.686944	0.921021	0.85553
2900	0.793467	0.917051	0.84375	0.698112	0.933086	0.857631
2905	0.791359	0.900154	0.835625	0.679549	0.920343	0.850992
2910	0.808219	0.935484	0.86	0.730736	0.948084	0.872582
2915	0.801897	0.921659	0.850625	0.710975	0.937192	0.864282
2920	0.796628	0.917051	0.845625	0.701246	0.933333	0.859579
2925	0.793467	0.924731	0.846875	0.705633	0.938903	0.86008
2930	0.800843	0.87404	0.830625	0.66399	0.902613	0.848688
2935	0.796628	0.906298	0.84125	0.690782	0.925337	0.856172
2940	0.800843	0.932412	0.854375	0.720433	0.945274	0.867085
2945	0.785037	0.90169	0.8325	0.674753	0.92089	0.847554
2950	0.797682	0.904762	0.84125	0.690347	0.924298	0.856335
2955	0.792413	0.903226	0.8375	0.683587	0.922699	0.852608
2960	0.795574	0.912442	0.843125	0.695706	0.929803	0.857467
2965	0.792413	0.913978	0.841875	0.694066	0.930693	0.856005
2970	0.795574	0.878648	0.829375	0.663024	0.905276	0.846887
2975	0.781876	0.90937	0.83375	0.679151	0.926342	0.848
2980	0.796628	0.886329	0.833125	0.671479	0.910843	0.849916
2985	0.796628	0.915515	0.845	0.699748	0.932182	0.859091
2990	0.790306	0.915515	0.84125	0.693484	0.931677	0.855188
2995	0.791359	0.920123	0.84375	0.699038	0.935243	0.857306
3000	0.807165	0.904762	0.846875	0.699899	0.925121	0.862127
3005	0.792413	0.900154	0.83625	0.680602	0.920441	0.851642
3010	0.795574	0.90937	0.841875	0.692716	0.927518	0.856495
3015	0.794521	0.897081	0.83625	0.679735	0.918392	0.851977
3020	0.807165	0.90169	0.845625	0.696942	0.922892	0.861158
3025	0.792413	0.903226	0.8375	0.683587	0.922699	0.852608
3030	0.789252	0.886329	0.82875	0.664034	0.910085	0.845372
3035	0.799789	0.917051	0.8475	0.70439	0.933579	0.861521
3040	0.792413	0.895545	0.834375	0.676132	0.917073	0.850198
3045	0.787144	0.913978	0.83875	0.68886	0.930262	0.85274
3050	0.790306	0.904762	0.836875	0.682982	0.923645	0.851789
3055	0.797682	0.906298	0.841875	0.691837	0.925428	0.856819
3060	0.796628	0.924731	0.84875	0.708751	0.93913	0.86203
3065	0.785037	0.907834	0.835	0.680761	0.925466	0.849487
3070	0.795574	0.900154	0.838125	0.683768	0.920732	0.85359
3075	0.789252	0.90937	0.838125	0.686432	0.92698	0.85259
3080	0.795574	0.887865	0.833125	0.671892	0.911836	0.849747
3085	0.796628	0.90169	0.839375	0.686313	0.921951	0.85472
3090	0.783983	0.921659	0.84	0.693309	0.935849	0.853211
3095	0.794521	0.910906	0.841875	0.693162	0.928571	0.856332
3100	0.797682	0.894009	0.836875	0.679947	0.916465	0.852958
3105	0.790306	0.920123	0.843125	0.698	0.935162	0.856653
3110	0.793467	0.912442	0.841875	0.693612	0.92963	0.856168
3115	0.790306	0.903226	0.83625	0.681486	0.922509	0.851305
3120	0.799789	0.883257	0.83375	0.671737	0.908982	0.850897
3125	0.797682	0.900154	0.839375	0.685884	0.920925	0.854884
3130	0.80295	0.910906	0.846875	0.701585	0.929268	0.861504
3135	0.781876	0.894009	0.8275	0.664121	0.91492	0.843182
3140	0.804004	0.890937	0.839375	0.683399	0.914868	0.855861
3145	0.800843	0.907834	0.844375	0.696495	0.926829	0.859243
3150	0.805058	0.87404	0.833125	0.668321	0.903073	0.851253
3155	0.791359	0.913978	0.84125	0.693023	0.930607	0.855353
3160	0.788198	0.906298	0.83625	0.682387	0.924598	0.850967
3165	0.809273	0.921659	0.855	0.718345	0.937729	0.868778
3170	0.797682	0.897081	0.838125	0.682914	0.918689	0.85392
3175	0.788198	0.894009	0.83125	0.670422	0.915545	0.847112
3180	0.793467	0.869432	0.824375	0.652035	0.898568	0.842753
3185	0.799789	0.883257	0.83375	0.671737	0.908982	0.850897
3190	0.785037	0.913978	0.8375	0.686785	0.930087	0.851429
3195	0.787144	0.889401	0.82875	0.664895	0.912088	0.845023
3200	0.794521	0.887865	0.8325	0.670827	0.911729	0.849099
3205	0.788198	0.887865	0.82875	0.664462	0.911084	0.845198
3210	0.798736	0.897081	0.83875	0.683976	0.918788	0.854566
3215	0.788198	0.90169	0.834375	0.677893	0.921182	0.849517
3220	0.793467	0.903226	0.838125	0.684639	0.922794	0.853258
3225	0.799789	0.904762	0.8425	0.692462	0.924482	0.857627
3230	0.796628	0.895545	0.836875	0.680368	0.917476	0.852792
3235	0.787144	0.895545	0.83125	0.670862	0.916564	0.846939
3240	0.790306	0.913978	0.840625	0.69198	0.930521	0.854701
3245	0.786091	0.917051	0.839375	0.690838	0.9325	0.853059
3250	0.797682	0.883257	0.8325	0.669593	0.908764	0.849607
3255	0.795574	0.895545	0.83625	0.679307	0.917375	0.852144
3260	0.785037	0.906298	0.834375	0.679257	0.924318	0.849003
3265	0.792413	0.900154	0.83625	0.680602	0.920441	0.851642
3270	0.792413	0.926267	0.846875	0.706105	0.94	0.85992
3275	0.792413	0.912442	0.84125	0.692566	0.929543	0.855518
3280	0.812434	0.918587	0.855625	0.718553	0.93568	0.869712
3285	0.785037	0.912442	0.836875	0.685277	0.928928	0.850942
3290	0.793467	0.892473	0.83375	0.674216	0.914945	0.849887
3295	0.792413	0.894009	0.83375	0.674644	0.915956	0.849718
3300	0.792413	0.889401	0.831875	0.670186	0.912621	0.84828
3305	0.80295	0.918587	0.85	0.709037	0.934969	0.863946
3310	0.783983	0.917051	0.838125	0.68877	0.932331	0.851746
3315	0.790306	0.907834	0.838125	0.685978	0.925926	0.852757
3320	0.792413	0.915515	0.8425	0.695567	0.931846	0.856492
3325	0.789252	0.927803	0.845625	0.704517	0.940955	0.858453
3330	0.792413	0.895545	0.834375	0.676132	0.917073	0.850198
3335	0.804004	0.890937	0.839375	0.683399	0.914868	0.855861
3340	0.793467	0.906298	0.839375	0.687626	0.925061	0.854226
3345	0.788198	0.897081	0.8325	0.673407	0.917791	0.848073
3350	0.791359	0.897081	0.834375	0.676566	0.918093	0.850028
3355	0.793467	0.897081	0.835625	0.678677	0.918293	0.851328
3360	0.785037	0.907834	0.835	0.680761	0.925466	0.849487
3365	0.780822	0.907834	0.8325	0.676607	0.925094	0.846857
3370	0.788198	0.904762	0.835625	0.680888	0.923457	0.850483
3375	0.805058	0.897081	0.8425	0.690372	0.919374	0.858427
3380	0.792413	0.910906	0.840625	0.691067	0.928395	0.855031
3385	0.793467	0.912442	0.841875	0.693612	0.92963	0.856168
3390	0.790306	0.906298	0.8375	0.684479	0.924784	0.852273
3395	0.80295	0.910906	0.846875	0.701585	0.929268	0.861504
3400	0.790306	0.895545	0.833125	0.674021	0.91687	0.848896
3405	0.791359	0.894009	0.833125	0.673587	0.915854	0.849067
3410	0.790306	0.906298	0.8375	0.684479	0.924784	0.852273
3415	0.793467	0.906298	0.839375	0.687626	0.925061	0.854226
3420	0.793467	0.88172	0.829375	0.66384	0.907229	0.846543
3425	0.785037	0.90937	0.835625	0.682265	0.926617	0.849971
3430	0.795574	0.904762	0.84	0.688237	0.924113	0.85504
3435	0.800843	0.883257	0.834375	0.672811	0.909091	0.851541
3440	0.800843	0.903226	0.8425	0.692035	0.923451	0.857788
3445	0.793467	0.890937	0.833125	0.672731	0.913835	0.849408
3450	0.788198	0.907834	0.836875	0.683887	0.925743	0.851451
3455	0.787144	0.894009	0.830625	0.669369	0.915441	0.846459
3460	0.783983	0.894009	0.82875	0.666217	0.915129	0.844495
3465	0.789252	0.903226	0.835625	0.680437	0.922414	0.850653
3470	0.796628	0.889401	0.834375	0.674438	0.913043	0.850872
3475	0.791359	0.900154	0.835625	0.679549	0.920343	0.850992
3480	0.791359	0.889401	0.83125	0.669125	0.912515	0.84763
3485	0.791359	0.90169	0.83625	0.681042	0.921472	0.851474
3490	0.790306	0.910906	0.839375	0.688977	0.928218	0.853728
3495	0.789252	0.904762	0.83625	0.681935	0.923551	0.851136
3500	0.790306	0.900154	0.835	0.678497	0.920245	0.85034
3505	0.785037	0.915515	0.838125	0.688293	0.93125	0.851915
3510	0.797682	0.886329	0.83375	0.672547	0.910951	0.850562
3515	0.790306	0.921659	0.84375	0.699507	0.93633	0.857143
3520	0.795574	0.910906	0.8425	0.694211	0.928659	0.856981
3525	0.780822	0.920123	0.8375	0.688706	0.934426	0.850746
3530	0.797682	0.866359	0.825625	0.653411	0.896919	0.844395
3535	0.786091	0.898618	0.831875	0.672803	0.918719	0.847246
3540	0.785037	0.890937	0.828125	0.664279	0.91299	0.844193
3545	0.790306	0.889401	0.830625	0.668066	0.912409	0.846979
3550	0.790306	0.903226	0.83625	0.681486	0.922509	0.851305
3555	0.783983	0.907834	0.834375	0.679721	0.925373	0.848831
3560	0.792413	0.895545	0.834375	0.676132	0.917073	0.850198
3565	0.780822	0.907834	0.8325	0.676607	0.925094	0.846857
3570	0.789252	0.904762	0.83625	0.681935	0.923551	0.851136
3575	0.797682	0.903226	0.840625	0.688859	0.923171	0.855851
3580	0.791359	0.898618	0.835	0.678057	0.919217	0.85051
3585	0.790306	0.907834	0.838125	0.685978	0.925926	0.852757
3590	0.788198	0.883257	0.826875	0.660003	0.907767	0.843768
3595	0.790306	0.900154	0.835	0.678497	0.920245	0.85034
3600	0.799789	0.897081	0.839375	0.685039	0.918886	0.855211
3605	0.788198	0.906298	0.83625	0.682387	0.924598	0.850967
3610	0.786091	0.894009	0.83	0.668317	0.915337	0.845805
3615	0.789252	0.875576	0.824375	0.653655	0.90241	0.842046
3620	0.794521	0.890937	0.83375	0.673793	0.913939	0.850056
3625	0.793467	0.895545	0.835	0.677189	0.917174	0.850847
3630	0.800843	0.915515	0.8475	0.703947	0.932515	0.861678
3635	0.787144	0.884793	0.826875	0.660429	0.908759	0.843591
3640	0.786091	0.869432	0.82	0.644536	0.897714	0.838202
3645	0.793467	0.872504	0.825625	0.654981	0.900718	0.843697
3650	0.792413	0.897081	0.835	0.677621	0.918193	0.850679
3655	0.797682	0.904762	0.84125	0.690347	0.924298	0.856335
3660	0.780822	0.895545	0.8275	0.664574	0.915946	0.843003
3665	0.798736	0.884793	0.83375	0.67214	0.909964	0.85073
3670	0.796628	0.880184	0.830625	0.665571	0.906475	0.848009
3675	0.798736	0.897081	0.83875	0.683976	0.918788	0.854566
3680	0.786091	0.897081	0.83125	0.671307	0.917589	0.846765
3685	0.798736	0.878648	0.83125	0.666244	0.905615	0.848824
3690	0.787144	0.883257	0.82625	0.658943	0.907655	0.843115
3695	0.787144	0.87404	0.8225	0.650042	0.901086	0.84027
3700	0.795574	0.900154	0.838125	0.683768	0.920732	0.85359
3705	0.790306	0.866359	0.82125	0.645866	0.896057	0.839866
3710	0.785037	0.894009	0.829375	0.667267	0.915233	0.84515
3715	0.782929	0.90169	0.83125	0.672666	0.920694	0.846241
3720	0.789252	0.887865	0.829375	0.66552	0.911192	0.84585
3725	0.790306	0.870968	0.823125	0.65029	0.899281	0.841279
3730	0.799789	0.875576	0.830625	0.664379	0.903571	0.848519
3735	0.787144	0.90937	0.836875	0.684346	0.926799	0.851282
3740	0.791359	0.907834	0.83875	0.687024	0.926017	0.853409
3745	0.790306	0.883257	0.828125	0.662126	0.90799	0.84507
3750	0.787144	0.915515	0.839375	0.690366	0.931421	0.853227
3755	0.789252	0.906298	0.836875	0.683433	0.924691	0.85162
3760	0.795574	0.907834	0.84125	0.691222	0.92638	0.856009
3765	0.777661	0.913978	0.833125	0.679556	0.929471	0.846816
3770	0.783983	0.860215	0.815	0.633533	0.891018	0.834081
3775	0.793467	0.900154	0.836875	0.681656	0.920538	0.852292
3780	0.789252	0.894009	0.831875	0.671476	0.915648	0.847765
3785	0.785037	0.872504	0.820625	0.646431	0.899758	0.838492
3790	0.801897	0.90169	0.8425	0.691613	0.922424	0.857948
3795	0.777661	0.877112	0.818125	0.643479	0.9022	0.835314
3800	0.787144	0.890937	0.829375	0.666385	0.913203	0.845501
3805	0.791359	0.894009	0.833125	0.673587	0.915854	0.849067
3810	0.787144	0.886329	0.8275	0.661917	0.909866	0.844068
3815	0.785037	0.878648	0.823125	0.652366	0.904126	0.840384
3820	0.791359	0.88172	0.828125	0.661708	0.907005	0.845245
3825	0.792413	0.892473	0.833125	0.673157	0.914842	0.849238
3830	0.792413	0.877112	0.826875	0.658337	0.903846	0.844469
3835	0.787144	0.90169	0.83375	0.676845	0.921085	0.848864
3840	0.778714	0.897081	0.826875	0.66399	0.916873	0.842165
3845	0.781876	0.898618	0.829375	0.66862	0.918317	0.844622
3850	0.785037	0.884793	0.825625	0.658315	0.908537	0.842284
3855	0.791359	0.906298	0.838125	0.685527	0.924877	0.852924
3860	0.795574	0.900154	0.838125	0.683768	0.920732	0.85359
3865	0.786091	0.886329	0.826875	0.66086	0.909756	0.843414
3870	0.781876	0.900154	0.83	0.670121	0.919455	0.845103
3875	0.795574	0.895545	0.83625	0.679307	0.917375	0.852144
3880	0.788198	0.886329	0.828125	0.662975	0.909976	0.84472
3885	0.787144	0.894009	0.830625	0.669369	0.915441	0.846459
3890	0.782929	0.912442	0.835625	0.683204	0.92875	0.849628
3895	0.776607	0.898618	0.82625	0.663414	0.917808	0.841324
3900	0.781876	0.887865	0.825	0.658137	0.910429	0.84127
3905	0.787144	0.913978	0.83875	0.68886	0.930262	0.85274
3910	0.790306	0.894009	0.8325	0.672531	0.915751	0.848416
3915	0.781876	0.884793	0.82375	0.655151	0.908201	0.840317
3920	0.785037	0.903226	0.833125	0.676254	0.92203	0.848036
3925	0.792413	0.892473	0.833125	0.673157	0.914842	0.849238
3930	0.785037	0.903226	0.833125	0.676254	0.92203	0.848036
3935	0.788198	0.892473	0.830625	0.66893	0.914425	0.846633
3940	0.787144	0.870968	0.82125	0.647083	0.898917	0.839326
3945	0.790306	0.875576	0.825	0.654722	0.902527	0.842697
3950	0.778714	0.877112	0.81875	0.644533	0.90232	0.835973
3955	0.792413	0.912442	0.84125	0.692566	0.929543	0.855518
3960	0.798736	0.890937	0.83625	0.678051	0.914355	0.852643
3965	0.792413	0.872504	0.825	0.653909	0.900599	0.843049
3970	0.795574	0.863287	0.823125	0.648314	0.89455	0.842164
3975	0.796628	0.894009	0.83625	0.678884	0.916364	0.852311
3980	0.799789	0.906298	0.843125	0.693949	0.92561	0.858112
3985	0.783983	0.892473	0.828125	0.664722	0.914005	0.844016
3990	0.791359	0.878648	0.826875	0.658747	0.904819	0.844295
3995	0.783983	0.903226	0.8325	0.67521	0.921933	0.84738
4000	0.804004	0.890937	0.839375	0.683399	0.914868	0.855861
4005	0.794521	0.889401	0.833125	0.67231	0.912833	0.849577
4010	0.796628	0.877112	0.829375	0.662623	0.904306	0.847059
4015	0.795574	0.890937	0.834375	0.674856	0.914044	0.850704
4020	0.778714	0.887865	0.823125	0.654989	0.910099	0.839296
4025	0.789252	0.906298	0.836875	0.683433	0.924691	0.85162
4030	0.794521	0.878648	0.82875	0.661953	0.905162	0.84624
4035	0.782929	0.886329	0.825	0.657696	0.909425	0.84145
4040	0.789252	0.898618	0.83375	0.675952	0.919018	0.849206
4045	0.786091	0.897081	0.83125	0.671307	0.917589	0.846765
4050	0.790306	0.894009	0.8325	0.672531	0.915751	0.848416
4055	0.789252	0.898618	0.83375	0.675952	0.919018	0.849206
4060	0.790306	0.894009	0.8325	0.672531	0.915751	0.848416
4065	0.786091	0.898618	0.831875	0.672803	0.918719	0.847246
4070	0.791359	0.904762	0.8375	0.684031	0.923739	0.85244
4075	0.780822	0.889401	0.825	0.658582	0.911439	0.84109
4080	0.781876	0.880184	0.821875	0.650679	0.904878	0.838892
4085	0.785037	0.889401	0.8275	0.662786	0.911873	0.843715
4090	0.791359	0.910906	0.84	0.690021	0.928307	0.85438
4095	0.786091	0.90937	0.83625	0.683305	0.926708	0.850627
4100	0.783983	0.892473	0.828125	0.664722	0.914005	0.844016
4105	0.793467	0.883257	0.83	0.66532	0.908323	0.847019
4110	0.781876	0.880184	0.821875	0.650679	0.904878	0.838892
4115	0.785037	0.910906	0.83625	0.683771	0.927771	0.850457
4120	0.788198	0.88172	0.82625	0.658518	0.906667	0.843292
4125	0.782929	0.907834	0.83375	0.678682	0.92528	0.848174
4130	0.788198	0.864823	0.819375	0.642246	0.894737	0.838095
4135	0.781876	0.889401	0.825625	0.659632	0.911548	0.841747
4140	0.794521	0.895545	0.835625	0.678248	0.917275	0.851496
4145	0.789252	0.894009	0.831875	0.671476	0.915648	0.847765
4150	0.785037	0.897081	0.830625	0.670258	0.917488	0.84611
4155	0.785037	0.88172	0.824375	0.655338	0.906326	0.841333
4160	0.786091	0.90169	0.833125	0.675799	0.920988	0.848209
4165	0.782929	0.889401	0.82625	0.660682	0.911656	0.842404
4170	0.782929	0.87404	0.82	0.645789	0.900606	0.837655
4175	0.782929	0.884793	0.824375	0.656205	0.908313	0.840973
4180	0.777661	0.878648	0.81875	0.644971	0.903305	0.835787
4185	0.781876	0.900154	0.83	0.670121	0.919455	0.845103
4190	0.791359	0.892473	0.8325	0.672099	0.914738	0.848588
4195	0.781876	0.877112	0.820625	0.647702	0.902676	0.837945
4200	0.790306	0.886329	0.829375	0.665094	0.910194	0.846024
4205	0.785037	0.904762	0.83375	0.677755	0.923172	0.848519
4210	0.782929	0.867896	0.8175	0.639858	0.896261	0.835771
4215	0.783983	0.872504	0.82	0.645368	0.899637	0.837838
4220	0.788198	0.883257	0.826875	0.660003	0.907767	0.843768
4225	0.782929	0.883257	0.82375	0.654714	0.907204	0.840498
4230	0.787144	0.906298	0.835625	0.681343	0.924505	0.850313
4235	0.785037	0.889401	0.8275	0.662786	0.911873	0.843715
4240	0.788198	0.900154	0.83375	0.676397	0.920049	0.849035
4245	0.797682	0.884793	0.833125	0.67107	0.909856	0.850084
4250	0.791359	0.90169	0.83625	0.681042	0.921472	0.851474
4255	0.787144	0.903226	0.834375	0.678343	0.922222	0.849346
4260	0.790306	0.903226	0.83625	0.681486	0.922509	0.851305
4265	0.783983	0.875576	0.82125	0.648335	0.901818	0.838782
4270	0.781876	0.921659	0.83875	0.691251	0.935687	0.851894
4275	0.789252	0.877112	0.825	0.655135	0.903498	0.84252
4280	0.786091	0.863287	0.8175	0.638627	0.893413	0.836323
4285	0.794521	0.907834	0.840625	0.690171	0.92629	0.85536
4290	0.788198	0.890937	0.83	0.66744	0.913309	0.846154
4295	0.787144	0.897081	0.831875	0.672356	0.91769	0.847419
4300	0.782929	0.878648	0.821875	0.650248	0.903893	0.839074
4305	0.783983	0.913978	0.836875	0.685749	0.93	0.850772
4310	0.792413	0.87404	0.825625	0.655384	0.901679	0.843522
4315	0.785037	0.887865	0.826875	0.661295	0.910758	0.843237
4320	0.791359	0.887865	0.830625	0.66764	0.911408	0.847152
4325	0.786091	0.870968	0.820625	0.646016	0.898795	0.838673
4330	0.779768	0.880184	0.820625	0.648569	0.904645	0.837578
4335	0.778714	0.875576	0.818125	0.643043	0.90122	0.8355
4340	0.782929	0.887865	0.825625	0.659189	0.910539	0.841926
4345	0.787144	0.878648	0.824375	0.654489	0.904358	0.84169
4350	0.793467	0.917051	0.84375	0.698112	0.933086	0.857631
4355	0.793467	0.898618	0.83625	0.680166	0.919414	0.85181
4360	0.783983	0.886329	0.825625	0.65875	0.909535	0.842105
4365	0.780822	0.892473	0.82625	0.661577	0.913687	0.842045
4370	0.786091	0.870968	0.820625	0.646016	0.898795	0.838673
4375	0.777661	0.875576	0.8175	0.641988	0.901099	0.834842
4380	0.782929	0.890937	0.826875	0.662177	0.912776	0.842881
4385	0.785037	0.892473	0.82875	0.665772	0.91411	0.844671
4390	0.777661	0.895545	0.825625	0.661445	0.915633	0.841026
4395	0.780822	0.907834	0.8325	0.676607	0.925094	0.846857
4400	0.780822	0.872504	0.818125	0.642183	0.899272	0.835871
4405	0.785037	0.878648	0.823125	0.652366	0.904126	0.840384
4410	0.777661	0.889401	0.823125	0.655441	0.911111	0.839113
4415	0.779768	0.866359	0.815	0.635184	0.8948	0.833333
4420	0.789252	0.894009	0.831875	0.671476	0.915648	0.847765
4425	0.779768	0.87404	0.818125	0.642611	0.900243	0.835686
4430	0.778714	0.87404	0.8175	0.641554	0.900122	0.835028
4435	0.782929	0.898618	0.83	0.669664	0.918418	0.845279
4440	0.777661	0.88172	0.82	0.647957	0.905521	0.836735
4445	0.789252	0.872504	0.823125	0.650697	0.90024	0.841101
4450	0.778714	0.903226	0.829375	0.67001	0.921446	0.844089
4455	0.790306	0.889401	0.830625	0.668066	0.912409	0.846979
4460	0.788198	0.890937	0.83	0.66744	0.913309	0.846154
4465	0.788198	0.878648	0.825	0.655552	0.904474	0.842342
4470	0.780822	0.889401	0.825	0.658582	0.911439	0.84109
4475	0.783983	0.87404	0.820625	0.646851	0.900726	0.83831
4480	0.797682	0.894009	0.836875	0.679947	0.916465	0.852958
4485	0.773446	0.861751	0.809375	0.624363	0.890777	0.827975
4490	0.785037	0.877112	0.8225	0.650881	0.90303	0.83991
4495	0.780822	0.869432	0.816875	0.639213	0.897094	0.83493
4500	0.791359	0.869432	0.823125	0.649887	0.898325	0.841457
4505	0.788198	0.894009	0.83125	0.670422	0.915545	0.847112
4510	0.782929	0.915515	0.836875	0.686225	0.931078	0.850601
4515	0.789252	0.88172	0.826875	0.65958	0.90678	0.843944
4520	0.783983	0.880184	0.823125	0.652793	0.905109	0.840203
4525	0.780822	0.880184	0.82125	0.649623	0.904762	0.838235
4530	0.794521	0.895545	0.835625	0.678248	0.917275	0.851496
4535	0.783983	0.883257	0.824375	0.65577	0.907317	0.841153
4540	0.777661	0.880184	0.819375	0.646464	0.904412	0.836261
4545	0.780822	0.886329	0.82375	0.655592	0.909202	0.840136
4550	0.792413	0.867896	0.823125	0.649488	0.897375	0.841634
4555	0.780822	0.877112	0.82	0.646645	0.902558	0.837288
4560	0.785037	0.887865	0.826875	0.661295	0.910758	0.843237
4565	0.787144	0.883257	0.82625	0.658943	0.907655	0.843115
4570	0.783983	0.847926	0.81	0.621751	0.882562	0.830357
4575	0.796628	0.90169	0.839375	0.686313	0.921951	0.85472
4580	0.789252	0.875576	0.824375	0.653655	0.90241	0.842046
4585	0.771338	0.906298	0.82625	0.665805	0.923077	0.840413
4590	0.785037	0.887865	0.826875	0.661295	0.910758	0.843237
4595	0.787144	0.894009	0.830625	0.669369	0.915441	0.846459
4600	0.786091	0.854071	0.81375	0.629788	0.887039	0.83352
4605	0.782929	0.869432	0.818125	0.641339	0.897343	0.836241
4610	0.790306	0.88172	0.8275	0.660644	0.906892	0.844595
4615	0.782929	0.854071	0.811875	0.626561	0.886635	0.831561
4620	0.791359	0.88172	0.828125	0.661708	0.907005	0.845245
4625	0.778714	0.895545	0.82625	0.662487	0.915737	0.841686
4630	0.789252	0.883257	0.8275	0.661064	0.907879	0.844419
4635	0.789252	0.858679	0.8175	0.637431	0.890606	0.836872
4640	0.781876	0.880184	0.821875	0.650679	0.904878	0.838892
4645	0.789252	0.877112	0.825	0.655135	0.903498	0.84252
4650	0.787144	0.872504	0.821875	0.648562	0.9	0.839798
4655	0.783983	0.857143	0.81375	0.630583	0.888889	0.833147
4660	0.783983	0.889401	0.826875	0.661734	0.911765	0.843059
4665	0.793467	0.870968	0.825	0.653508	0.899642	0.843225
4670	0.781876	0.87404	0.819375	0.644729	0.900485	0.836999
4675	0.785037	0.887865	0.826875	0.661295	0.910758	0.843237
4680	0.786091	0.894009	0.83	0.668317	0.915337	0.845805
4685	0.774499	0.87404	0.815	0.637335	0.899633	0.83239
4690	0.781876	0.894009	0.8275	0.664121	0.91492	0.843182
4695	0.790306	0.860215	0.81875	0.639979	0.891795	0.837989
4700	0.789252	0.866359	0.820625	0.644793	0.895933	0.839216
4705	0.779768	0.887865	0.82375	0.656038	0.910209	0.839955
4710	0.783983	0.861751	0.815625	0.635009	0.892086	0.834549
4715	0.783983	0.903226	0.8325	0.67521	0.921933	0.84738
4720	0.787144	0.861751	0.8175	0.638224	0.892473	0.836506
4725	0.787144	0.894009	0.830625	0.669369	0.915441	0.846459
4730	0.782929	0.878648	0.821875	0.650248	0.903893	0.839074
4735	0.778714	0.867896	0.815	0.635606	0.895758	0.833145
4740	0.781876	0.878648	0.82125	0.64919	0.903776	0.838418
4745	0.768177	0.880184	0.81375	0.637041	0.903346	0.830296
4750	0.775553	0.869432	0.81375	0.633918	0.896468	0.831638
4755	0.785037	0.847926	0.810625	0.622831	0.882701	0.831009
4760	0.782929	0.864823	0.81625	0.636897	0.894103	0.834831
4765	0.792413	0.877112	0.826875	0.658337	0.903846	0.844469
4770	0.783983	0.904762	0.833125	0.676713	0.923077	0.847863
4775	0.796628	0.877112	0.829375	0.662623	0.904306	0.847059
4780	0.787144	0.875576	0.823125	0.651524	0.902174	0.840743
4785	0.789252	0.867896	0.82125	0.646268	0.897006	0.839686
4790	0.777661	0.880184	0.819375	0.646464	0.904412	0.836261
4795	0.786091	0.864823	0.818125	0.640103	0.894484	0.836792
4800	0.780822	0.892473	0.82625	0.661577	0.913687	0.842045
4805	0.781876	0.887865	0.825	0.658137	0.910429	0.84127
4810	0.792413	0.877112	0.826875	0.658337	0.903846	0.844469
4815	0.792413	0.904762	0.838125	0.685081	0.923833	0.853091
4820	0.780822	0.872504	0.818125	0.642183	0.899272	0.835871
4825	0.787144	0.850998	0.813125	0.627927	0.885071	0.83324
4830	0.779768	0.87404	0.818125	0.642611	0.900243	0.835686
4835	0.783983	0.872504	0.82	0.645368	0.899637	0.837838
4840	0.779768	0.88172	0.82125	0.650061	0.905753	0.838052
4845	0.788198	0.878648	0.825	0.655552	0.904474	0.842342
4850	0.794521	0.872504	0.82625	0.656055	0.900836	0.844345
4855	0.778714	0.866359	0.814375	0.634122	0.894673	0.832676
4860	0.791359	0.88172	0.828125	0.661708	0.907005	0.845245
4865	0.793467	0.869432	0.824375	0.652035	0.898568	0.842753
4870	0.788198	0.870968	0.821875	0.648151	0.899038	0.839978
4875	0.783983	0.87404	0.820625	0.646851	0.900726	0.83831
4880	0.782929	0.887865	0.825625	0.659189	0.910539	0.841926
4885	0.778714	0.887865	0.823125	0.654989	0.910099	0.839296
4890	0.777661	0.884793	0.82125	0.650948	0.907749	0.837684
4895	0.782929	0.870968	0.81875	0.642822	0.898428	0.836712
4900	0.780822	0.877112	0.82	0.646645	0.902558	0.837288
4905	0.783983	0.906298	0.83375	0.678216	0.924224	0.848347
4910	0.786091	0.883257	0.825625	0.657884	0.907543	0.842462
4915	0.778714	0.890937	0.824375	0.657986	0.912346	0.84025
4920	0.778714	0.866359	0.814375	0.634122	0.894673	0.832676
4925	0.783983	0.898618	0.830625	0.670709	0.918519	0.845935
4930	0.791359	0.900154	0.835625	0.679549	0.920343	0.850992
4935	0.787144	0.837174	0.8075	0.614744	0.875733	0.829079
4940	0.777661	0.886329	0.821875	0.652445	0.908867	0.83816
4945	0.782929	0.906298	0.833125	0.677176	0.924129	0.84769
4950	0.793467	0.884793	0.830625	0.6668	0.90942	0.847496
4955	0.776607	0.863287	0.811875	0.62903	0.892252	0.830423
4960	0.787144	0.903226	0.834375	0.678343	0.922222	0.849346
4965	0.782929	0.878648	0.821875	0.650248	0.903893	0.839074
4970	0.774499	0.90169	0.82625	0.664358	0.9199	0.840961
4975	0.779768	0.866359	0.815	0.635184	0.8948	0.833333
4980	0.791359	0.884793	0.829375	0.664672	0.909201	0.846197
4985	0.781876	0.855607	0.811875	0.626963	0.88756	0.831373
4990	0.786091	0.869432	0.82	0.644536	0.897714	0.838202
4995	0.785037	0.886329	0.82625	0.659804	0.909646	0.84276
5000	0.780822	0.883257	0.8225	0.652606	0.906977	0.839185

## Sheet: RF (I=100)
Number of features	SN	SP	ACC	MCC	Precision	F1-measure
5	0.791359	0.904762	0.8375	0.684031	0.923739	0.85244
10	0.794521	0.913978	0.843125	0.696156	0.930864	0.857305
15	0.837724	0.946237	0.881875	0.770785	0.957831	0.893761
20	0.832455	0.952381	0.88125	0.771369	0.962241	0.892655
25	0.837724	0.949309	0.883125	0.773736	0.960145	0.894766
30	0.821918	0.960061	0.878125	0.768318	0.967742	0.888889
35	0.820864	0.953917	0.875	0.761272	0.962917	0.886234
40	0.824025	0.956989	0.878125	0.767409	0.965432	0.889142
45	0.815595	0.955453	0.8725	0.757562	0.963885	0.883562
50	0.821918	0.952381	0.875	0.760822	0.961776	0.886364
55	0.816649	0.946237	0.869375	0.749596	0.95679	0.881182
60	0.805058	0.947773	0.863125	0.73966	0.957393	0.874642
65	0.807165	0.935484	0.859375	0.729691	0.94802	0.871941
70	0.801897	0.956989	0.865	0.745678	0.964512	0.875719
75	0.807165	0.96467	0.87125	0.758402	0.970849	0.881473
80	0.805058	0.950845	0.864375	0.742686	0.959799	0.875645
85	0.796628	0.956989	0.861875	0.740579	0.964286	0.872475
90	0.796628	0.956989	0.861875	0.740579	0.964286	0.872475
95	0.792413	0.956989	0.859375	0.73652	0.964103	0.869867
100	0.794521	0.955453	0.86	0.737017	0.962963	0.87067
105	0.805058	0.955453	0.86625	0.747233	0.96343	0.877153
110	0.812434	0.953917	0.87	0.752942	0.962547	0.881143
115	0.812434	0.949309	0.868125	0.748424	0.958955	0.879635
120	0.817703	0.958525	0.875	0.762651	0.966376	0.885845
125	0.809273	0.952381	0.8675	0.748327	0.961202	0.878719
130	0.820864	0.947773	0.8725	0.755287	0.95818	0.884222
135	0.812434	0.960061	0.8725	0.758984	0.967378	0.883162
140	0.810327	0.958525	0.870625	0.755408	0.96608	0.881375
145	0.822972	0.960061	0.87875	0.769361	0.967782	0.889522
150	0.81138	0.970814	0.87625	0.768581	0.975919	0.886076
155	0.834563	0.96467	0.8875	0.785386	0.971779	0.897959
160	0.839831	0.966206	0.89125	0.792157	0.973138	0.901584
165	0.826133	0.967742	0.88375	0.779999	0.973913	0.893957
170	0.834563	0.96467	0.8875	0.785386	0.971779	0.897959
175	0.832455	0.96467	0.88625	0.783281	0.97171	0.896708
180	0.830348	0.97235	0.888125	0.788675	0.977667	0.898006
185	0.837724	0.970814	0.891875	0.794512	0.976658	0.901872
190	0.835616	0.966206	0.88875	0.787931	0.973006	0.899093
195	0.832455	0.966206	0.886875	0.784775	0.972906	0.897217
200	0.834563	0.96467	0.8875	0.785386	0.971779	0.897959
205	0.824025	0.96467	0.88125	0.77491	0.971429	0.891676
210	0.829294	0.961598	0.883125	0.77714	0.969212	0.89381
215	0.827187	0.966206	0.88375	0.77954	0.972739	0.894077
220	0.826133	0.969278	0.884375	0.781503	0.975124	0.894467
225	0.827187	0.967742	0.884375	0.781041	0.973945	0.894587
230	0.827187	0.96467	0.883125	0.77804	0.971535	0.893569
235	0.834563	0.961598	0.88625	0.782406	0.9694	0.896942
240	0.824025	0.955453	0.8775	0.765912	0.964242	0.888636
245	0.837724	0.960061	0.8875	0.784096	0.968331	0.898305
250	0.831401	0.960061	0.88375	0.777751	0.968098	0.894558
255	0.83667	0.960061	0.886875	0.783035	0.968293	0.897682
260	0.832455	0.955453	0.8825	0.77434	0.964591	0.893665
265	0.82824	0.956989	0.880625	0.771608	0.965602	0.891662
270	0.840885	0.963134	0.890625	0.790249	0.970803	0.901186
275	0.827187	0.963134	0.8825	0.776541	0.970334	0.89306
280	0.83667	0.953917	0.884375	0.777104	0.963592	0.895657
285	0.832455	0.952381	0.88125	0.771369	0.962241	0.892655
290	0.839831	0.960061	0.88875	0.786222	0.968408	0.899549
295	0.837724	0.955453	0.885625	0.779649	0.964806	0.896785
300	0.83667	0.958525	0.88625	0.781551	0.967113	0.897175
305	0.8451	0.97235	0.896875	0.803398	0.978049	0.906727
310	0.834563	0.952381	0.8825	0.773494	0.962333	0.893905
315	0.834563	0.950845	0.881875	0.772012	0.961165	0.893401
320	0.833509	0.950845	0.88125	0.770948	0.961118	0.892777
325	0.834563	0.96467	0.8875	0.785386	0.971779	0.897959
330	0.833509	0.969278	0.88875	0.788815	0.975339	0.898864
335	0.837724	0.961598	0.888125	0.785581	0.969512	0.898813
340	0.831401	0.960061	0.88375	0.777751	0.968098	0.894558
345	0.822972	0.950845	0.875	0.760377	0.96064	0.886493
350	0.831401	0.960061	0.88375	0.777751	0.968098	0.894558
355	0.83667	0.967742	0.89	0.790476	0.974233	0.900227
360	0.829294	0.963134	0.88375	0.778636	0.970407	0.894318
365	0.842993	0.963134	0.891875	0.792378	0.970874	0.902425
370	0.832455	0.961598	0.885	0.780296	0.969325	0.895692
375	0.829294	0.958525	0.881875	0.774153	0.96683	0.892796
380	0.832455	0.947773	0.879375	0.766921	0.958738	0.891145
385	0.827187	0.963134	0.8825	0.776541	0.970334	0.89306
390	0.838778	0.956989	0.886875	0.782195	0.966019	0.897913
395	0.830348	0.960061	0.883125	0.776698	0.968059	0.893931
400	0.829294	0.953917	0.88	0.769681	0.96328	0.89128
405	0.830348	0.961598	0.88375	0.778191	0.96925	0.894438
410	0.839831	0.960061	0.88875	0.786222	0.968408	0.899549
415	0.832455	0.953917	0.881875	0.772854	0.963415	0.89316
420	0.834563	0.956989	0.884375	0.777945	0.965854	0.895421
425	0.846154	0.955453	0.890625	0.788212	0.965144	0.901741
430	0.835616	0.963134	0.8875	0.784951	0.970624	0.898075
435	0.833509	0.955453	0.883125	0.7754	0.964634	0.894291
440	0.840885	0.955453	0.8875	0.78285	0.964933	0.898649
445	0.841939	0.958525	0.889375	0.786874	0.967312	0.900282
450	0.838778	0.952381	0.885	0.777758	0.962515	0.896396
455	0.830348	0.963134	0.884375	0.779685	0.970443	0.894946
460	0.827187	0.966206	0.88375	0.77954	0.972739	0.894077
465	0.830348	0.967742	0.88625	0.784175	0.974042	0.896473
470	0.834563	0.953917	0.883125	0.774976	0.963504	0.89441
475	0.835616	0.961598	0.886875	0.783463	0.969438	0.897566
480	0.83667	0.963134	0.888125	0.786008	0.97066	0.898698
485	0.834563	0.960061	0.885625	0.780918	0.968215	0.896435
490	0.82824	0.961598	0.8825	0.776091	0.969174	0.893182
495	0.838778	0.958525	0.8875	0.783676	0.967193	0.89842
500	0.82824	0.961598	0.8825	0.776091	0.969174	0.893182
505	0.824025	0.956989	0.878125	0.767409	0.965432	0.889142
510	0.830348	0.949309	0.87875	0.766278	0.959805	0.890395
515	0.829294	0.952381	0.879375	0.768192	0.962103	0.890775
520	0.835616	0.952381	0.883125	0.774558	0.962379	0.894529
525	0.832455	0.958525	0.88375	0.777316	0.966952	0.894677
530	0.829294	0.955453	0.880625	0.77117	0.964461	0.891785
535	0.837724	0.956989	0.88625	0.78113	0.965978	0.897291
540	0.832455	0.955453	0.8825	0.77434	0.964591	0.893665
545	0.833509	0.956989	0.88375	0.776886	0.965812	0.894796
550	0.834563	0.952381	0.8825	0.773494	0.962333	0.893905
555	0.833509	0.950845	0.88125	0.770948	0.961118	0.892777
560	0.832455	0.953917	0.881875	0.772854	0.963415	0.89316
565	0.831401	0.93702	0.874375	0.755507	0.950602	0.887015
570	0.831401	0.956989	0.8825	0.774771	0.965728	0.893545
575	0.833509	0.949309	0.880625	0.769467	0.959951	0.892273
580	0.838778	0.961598	0.88875	0.786642	0.969549	0.899435
585	0.835616	0.949309	0.881875	0.771598	0.960048	0.893521
590	0.829294	0.952381	0.879375	0.768192	0.962103	0.890775
595	0.820864	0.955453	0.875625	0.762772	0.964109	0.886739
600	0.831401	0.952381	0.880625	0.770309	0.962195	0.892029
605	0.831401	0.949309	0.879375	0.76734	0.959854	0.891022
610	0.822972	0.946237	0.873125	0.7559	0.957108	0.884986
615	0.818757	0.958525	0.875625	0.763691	0.966418	0.88648
620	0.831401	0.947773	0.87875	0.765857	0.958688	0.890519
625	0.831401	0.952381	0.880625	0.770309	0.962195	0.892029
630	0.827187	0.950845	0.8775	0.76459	0.960832	0.889015
635	0.821918	0.956989	0.876875	0.765316	0.965347	0.887877
640	0.81981	0.955453	0.875	0.761727	0.964064	0.886105
645	0.834563	0.941628	0.878125	0.763146	0.954217	0.890388
650	0.837724	0.961598	0.888125	0.785581	0.969512	0.898813
655	0.832455	0.955453	0.8825	0.77434	0.964591	0.893665
660	0.815595	0.955453	0.8725	0.757562	0.963885	0.883562
665	0.827187	0.955453	0.879375	0.769063	0.964373	0.890528
670	0.818757	0.946237	0.870625	0.751692	0.956897	0.882453
675	0.820864	0.958525	0.876875	0.765773	0.966501	0.887749
680	0.833509	0.952381	0.881875	0.772431	0.962287	0.893281
685	0.825079	0.955453	0.878125	0.766961	0.964286	0.889267
690	0.837724	0.947773	0.8825	0.77226	0.958987	0.894263
695	0.840885	0.941628	0.881875	0.769601	0.954545	0.894118
700	0.829294	0.950845	0.87875	0.766705	0.960928	0.890271
705	0.834563	0.949309	0.88125	0.770532	0.96	0.892897
710	0.835616	0.949309	0.881875	0.771598	0.960048	0.893521
715	0.821918	0.946237	0.8725	0.754846	0.957055	0.884354
720	0.833509	0.949309	0.880625	0.769467	0.959951	0.892273
725	0.839831	0.955453	0.886875	0.781782	0.964891	0.898028
730	0.813488	0.935484	0.863125	0.735979	0.948403	0.87578
735	0.827187	0.9447	0.875	0.758642	0.956151	0.887006
740	0.838778	0.9447	0.881875	0.770386	0.956731	0.89388
745	0.822972	0.9447	0.8725	0.75441	0.955936	0.884485
750	0.839831	0.938556	0.88	0.765587	0.95221	0.892497
755	0.826133	0.941628	0.873125	0.754612	0.953771	0.885375
760	0.826133	0.947773	0.875625	0.760556	0.958435	0.88738
765	0.829294	0.955453	0.880625	0.77117	0.964461	0.891785
770	0.818757	0.943164	0.869375	0.748704	0.954545	0.881452
775	0.816649	0.956989	0.87375	0.760107	0.965131	0.884703
780	0.821918	0.938556	0.869375	0.747401	0.95122	0.881854
785	0.842993	0.9447	0.884375	0.774695	0.956938	0.896359
790	0.825079	0.943164	0.873125	0.755037	0.954878	0.885246
795	0.810327	0.933948	0.860625	0.731334	0.947044	0.873367
800	0.815595	0.943164	0.8675	0.745554	0.954377	0.879545
805	0.831401	0.952381	0.880625	0.770309	0.962195	0.892029
810	0.81981	0.926267	0.863125	0.73341	0.941889	0.87662
815	0.840885	0.946237	0.88375	0.774008	0.957983	0.895623
820	0.809273	0.947773	0.865625	0.743801	0.957606	0.877213
825	0.82824	0.943164	0.875	0.75822	0.955043	0.887133
830	0.827187	0.952381	0.878125	0.76608	0.96201	0.889518
835	0.832455	0.938556	0.875625	0.758054	0.951807	0.888139
840	0.822972	0.943164	0.871875	0.752921	0.954768	0.883984
845	0.822972	0.947773	0.87375	0.757391	0.958282	0.885488
850	0.827187	0.949309	0.876875	0.763102	0.959658	0.888512
855	0.817703	0.953917	0.873125	0.75814	0.962779	0.88433
860	0.821918	0.949309	0.87375	0.757832	0.95941	0.885358
865	0.826133	0.947773	0.875625	0.760556	0.958435	0.88738
870	0.822972	0.952381	0.875625	0.761871	0.961823	0.886996
875	0.820864	0.93702	0.868125	0.744856	0.95	0.880724
880	0.820864	0.950845	0.87375	0.758278	0.960543	0.885227
885	0.81981	0.938556	0.868125	0.745285	0.9511	0.880589
890	0.821918	0.932412	0.866875	0.741464	0.946602	0.879865
895	0.805058	0.940092	0.86	0.732117	0.951432	0.872146
900	0.815595	0.943164	0.8675	0.745554	0.954377	0.879545
905	0.814542	0.946237	0.868125	0.747504	0.956683	0.879909
910	0.816649	0.9447	0.86875	0.748098	0.95561	0.880682
915	0.824025	0.946237	0.87375	0.756955	0.95716	0.885617
920	0.81981	0.938556	0.868125	0.745285	0.9511	0.880589
925	0.817703	0.946237	0.87	0.750643	0.956843	0.881818
930	0.822972	0.947773	0.87375	0.757391	0.958282	0.885488
935	0.81138	0.947773	0.866875	0.745879	0.957711	0.878494
940	0.827187	0.949309	0.876875	0.763102	0.959658	0.888512
945	0.817703	0.947773	0.870625	0.75214	0.958025	0.88232
950	0.822972	0.941628	0.87125	0.751433	0.953602	0.883484
955	0.82824	0.943164	0.875	0.75822	0.955043	0.887133
960	0.814542	0.943164	0.866875	0.744506	0.954321	0.878908
965	0.834563	0.949309	0.88125	0.770532	0.96	0.892897
970	0.83667	0.940092	0.87875	0.763821	0.953181	0.891134
975	0.833509	0.935484	0.875	0.756181	0.94958	0.887767
980	0.813488	0.935484	0.863125	0.735979	0.948403	0.87578
985	0.822972	0.947773	0.87375	0.757391	0.958282	0.885488
990	0.821918	0.943164	0.87125	0.751865	0.954712	0.883352
995	0.822972	0.926267	0.865	0.736613	0.942099	0.878515
1000	0.816649	0.940092	0.866875	0.743614	0.952088	0.879183
1005	0.817703	0.9447	0.869375	0.749147	0.955665	0.881317
1010	0.825079	0.943164	0.873125	0.755037	0.954878	0.885246
1015	0.832455	0.952381	0.88125	0.771369	0.962241	0.892655
1020	0.814542	0.943164	0.866875	0.744506	0.954321	0.878908
1025	0.829294	0.930876	0.870625	0.747467	0.945913	0.883773
1030	0.825079	0.941628	0.8725	0.753551	0.953715	0.884746
1035	0.822972	0.946237	0.873125	0.7559	0.957108	0.884986
1040	0.827187	0.947773	0.87625	0.761614	0.958486	0.888009
1045	0.81981	0.955453	0.875	0.761727	0.964064	0.886105
1050	0.817703	0.9447	0.869375	0.749147	0.955665	0.881317
1055	0.82824	0.941628	0.874375	0.756738	0.953883	0.886633
1060	0.815595	0.946237	0.86875	0.748549	0.956737	0.880546
1065	0.824025	0.941628	0.871875	0.752492	0.953659	0.884115
1070	0.81981	0.938556	0.868125	0.745285	0.9511	0.880589
1075	0.822972	0.93702	0.869375	0.746976	0.950122	0.881988
1080	0.817703	0.947773	0.870625	0.75214	0.958025	0.88232
1085	0.822972	0.943164	0.871875	0.752921	0.954768	0.883984
1090	0.824025	0.953917	0.876875	0.764416	0.963054	0.888132
1095	0.83667	0.947773	0.881875	0.771189	0.958937	0.893641
1100	0.824025	0.943164	0.8725	0.753978	0.954823	0.884615
1105	0.818757	0.947773	0.87125	0.753188	0.958076	0.882955
1110	0.821918	0.943164	0.87125	0.751865	0.954712	0.883352
1115	0.82824	0.940092	0.87375	0.755257	0.952727	0.886133
1120	0.810327	0.938556	0.8625	0.735826	0.950556	0.874858
1125	0.821918	0.941628	0.870625	0.750376	0.953545	0.882852
1130	0.827187	0.949309	0.876875	0.763102	0.959658	0.888512
1135	0.829294	0.941628	0.875	0.757803	0.953939	0.88726
1140	0.822972	0.943164	0.871875	0.752921	0.954768	0.883984
1145	0.817703	0.943164	0.86875	0.747653	0.95449	0.880817
1150	0.839831	0.935484	0.87875	0.762656	0.94994	0.891499
1155	0.831401	0.940092	0.875625	0.758459	0.952899	0.888014
1160	0.821918	0.943164	0.87125	0.751865	0.954712	0.883352
1165	0.82824	0.949309	0.8775	0.764159	0.959707	0.88914
1170	0.816649	0.927803	0.861875	0.731703	0.942822	0.875212
1175	0.825079	0.950845	0.87625	0.762481	0.960736	0.887755
1180	0.814542	0.941628	0.86625	0.743009	0.953144	0.878409
1185	0.829294	0.953917	0.88	0.769681	0.96328	0.89128
1190	0.824025	0.932412	0.868125	0.743594	0.946731	0.881127
1195	0.81981	0.940092	0.86875	0.746775	0.952264	0.881087
1200	0.824025	0.943164	0.8725	0.753978	0.954823	0.884615
1205	0.826133	0.933948	0.87	0.747207	0.948005	0.882883
1210	0.81981	0.947773	0.871875	0.754237	0.958128	0.883589
1215	0.824025	0.943164	0.8725	0.753978	0.954823	0.884615
1220	0.820864	0.946237	0.871875	0.753794	0.957002	0.883721
1225	0.817703	0.946237	0.87	0.750643	0.956843	0.881818
1230	0.820864	0.949309	0.873125	0.756782	0.95936	0.884725
1235	0.826133	0.943164	0.87375	0.756097	0.954933	0.885876
1240	0.831401	0.933948	0.873125	0.75256	0.948317	0.886019
1245	0.827187	0.9447	0.875	0.758642	0.956151	0.887006
1250	0.835616	0.930876	0.874375	0.753931	0.946301	0.887521
1255	0.838778	0.946237	0.8825	0.771858	0.957882	0.894382
1260	0.817703	0.941628	0.868125	0.746159	0.953317	0.880318
1265	0.825079	0.943164	0.873125	0.755037	0.954878	0.885246
1270	0.818757	0.933948	0.865625	0.739765	0.947561	0.878462
1275	0.833509	0.9447	0.87875	0.765028	0.956469	0.890766
1280	0.83667	0.943164	0.88	0.766765	0.955475	0.892135
1285	0.820864	0.932412	0.86625	0.740401	0.946537	0.879233
1290	0.817703	0.9447	0.869375	0.749147	0.955665	0.881317
1295	0.817703	0.946237	0.87	0.750643	0.956843	0.881818
1300	0.818757	0.929339	0.86375	0.73531	0.944107	0.876975
1305	0.81138	0.935484	0.861875	0.733878	0.948276	0.874503
1310	0.815595	0.941628	0.866875	0.744058	0.953202	0.879046
1315	0.810327	0.943164	0.864375	0.740328	0.954094	0.876353
1320	0.821918	0.930876	0.86625	0.739983	0.945455	0.879369
1325	0.812434	0.941628	0.865	0.740915	0.953028	0.877133
1330	0.81981	0.9447	0.870625	0.751249	0.955774	0.882587
1335	0.817703	0.929339	0.863125	0.734249	0.944039	0.876341
1340	0.807165	0.929339	0.856875	0.723699	0.94335	0.86996
1345	0.822972	0.930876	0.866875	0.741048	0.945521	0.88
1350	0.821918	0.921659	0.8625	0.731115	0.938628	0.876404
1355	0.822972	0.935484	0.86875	0.745492	0.948967	0.88149
1360	0.812434	0.946237	0.866875	0.745417	0.956576	0.878632
1365	0.827187	0.941628	0.87375	0.755675	0.953827	0.886005
1370	0.813488	0.943164	0.86625	0.74346	0.954265	0.878271
1375	0.816649	0.935484	0.865	0.739139	0.948592	0.87769
1380	0.81138	0.933948	0.86125	0.732383	0.947109	0.874007
1385	0.82824	0.941628	0.874375	0.756738	0.953883	0.886633
1390	0.813488	0.946237	0.8675	0.74646	0.956629	0.879271
1395	0.813488	0.93702	0.86375	0.737473	0.949569	0.876277
1400	0.809273	0.935484	0.860625	0.731782	0.948148	0.873223
1405	0.813488	0.950845	0.869375	0.750968	0.960199	0.880776
1410	0.817703	0.941628	0.868125	0.746159	0.953317	0.880318
1415	0.814542	0.947773	0.86875	0.749004	0.957869	0.88041
1420	0.810327	0.9447	0.865	0.74183	0.95528	0.876853
1425	0.813488	0.941628	0.865625	0.741961	0.953086	0.877771
1430	0.815595	0.926267	0.860625	0.729158	0.941606	0.874082
1435	0.812434	0.935484	0.8625	0.734928	0.948339	0.875142
1440	0.824025	0.933948	0.86875	0.745074	0.947879	0.881623
1445	0.808219	0.960061	0.87	0.754866	0.967213	0.880597
1450	0.820864	0.940092	0.869375	0.747831	0.952323	0.88172
1455	0.813488	0.933948	0.8625	0.734486	0.947239	0.875283
1460	0.806112	0.952381	0.865625	0.74523	0.961055	0.876791
1465	0.830348	0.93702	0.87375	0.754436	0.950543	0.886389
1470	0.814542	0.929339	0.86125	0.731071	0.943834	0.874434
1475	0.809273	0.938556	0.861875	0.734781	0.950495	0.874217
1480	0.825079	0.943164	0.873125	0.755037	0.954878	0.885246
1485	0.818757	0.940092	0.868125	0.74572	0.952206	0.880453
1490	0.810327	0.929339	0.85875	0.726852	0.943558	0.871882
1495	0.825079	0.938556	0.87125	0.750584	0.951397	0.883747
1500	0.813488	0.943164	0.86625	0.74346	0.954265	0.878271
1505	0.815595	0.932412	0.863125	0.735105	0.94621	0.876061
1510	0.800843	0.940092	0.8575	0.727971	0.951189	0.869565
1515	0.812434	0.938556	0.86375	0.737919	0.950678	0.876136
1520	0.810327	0.93702	0.861875	0.734327	0.949383	0.87436
1525	0.810327	0.949309	0.866875	0.746346	0.958853	0.878355
1530	0.81981	0.938556	0.868125	0.745285	0.9511	0.880589
1535	0.809273	0.953917	0.868125	0.749838	0.962406	0.879222
1540	0.810327	0.935484	0.86125	0.73283	0.948212	0.873864
1545	0.814542	0.940092	0.865625	0.741513	0.95197	0.87791
1550	0.812434	0.9447	0.86625	0.743915	0.95539	0.878132
1555	0.822972	0.927803	0.865625	0.73809	0.943237	0.87901
1560	0.808219	0.929339	0.8575	0.724749	0.943419	0.870602
1565	0.821918	0.940092	0.87	0.748888	0.952381	0.882353
1570	0.814542	0.940092	0.865625	0.741513	0.95197	0.87791
1575	0.804004	0.915515	0.849375	0.707108	0.932763	0.863611
1580	0.813488	0.933948	0.8625	0.734486	0.947239	0.875283
1585	0.806112	0.946237	0.863125	0.739184	0.95625	0.874786
1590	0.826133	0.940092	0.8725	0.753129	0.952612	0.884876
1595	0.826133	0.932412	0.869375	0.745729	0.94686	0.882386
1600	0.82824	0.930876	0.87	0.746394	0.945848	0.883146
1605	0.810327	0.929339	0.85875	0.726852	0.943558	0.871882
1610	0.801897	0.938556	0.8575	0.727497	0.950062	0.869714
1615	0.81138	0.933948	0.86125	0.732383	0.947109	0.874007
1620	0.810327	0.933948	0.860625	0.731334	0.947044	0.873367
1625	0.806112	0.935484	0.85875	0.728647	0.947955	0.871298
1630	0.808219	0.930876	0.858125	0.726244	0.944581	0.871096
1635	0.815595	0.933948	0.86375	0.736594	0.947368	0.876557
1640	0.81138	0.93702	0.8625	0.735375	0.949445	0.875
1645	0.806112	0.938556	0.86	0.731652	0.950311	0.872292
1650	0.818757	0.932412	0.865	0.738279	0.946407	0.877966
1655	0.806112	0.941628	0.86125	0.734661	0.952677	0.873288
1660	0.821918	0.947773	0.873125	0.756339	0.958231	0.884855
1665	0.821918	0.933948	0.8675	0.742947	0.947752	0.880361
1670	0.807165	0.940092	0.86125	0.734197	0.951553	0.873432
1675	0.796628	0.932412	0.851875	0.716283	0.945	0.864494
1680	0.804004	0.933948	0.856875	0.72506	0.94665	0.869516
1685	0.820864	0.949309	0.873125	0.756782	0.95936	0.884725
1690	0.796628	0.938556	0.854375	0.722329	0.949749	0.866476
1695	0.812434	0.9447	0.86625	0.743915	0.95539	0.878132
1700	0.817703	0.940092	0.8675	0.744666	0.952147	0.879819
1705	0.818757	0.935484	0.86625	0.741252	0.948718	0.878959
1710	0.808219	0.952381	0.866875	0.747294	0.961153	0.878077
1715	0.812434	0.940092	0.864375	0.739417	0.951852	0.876634
1720	0.814542	0.929339	0.86125	0.731071	0.943834	0.874434
1725	0.81981	0.940092	0.86875	0.746775	0.952264	0.881087
1730	0.812434	0.943164	0.865625	0.742414	0.954208	0.877632
1735	0.804004	0.933948	0.856875	0.72506	0.94665	0.869516
1740	0.817703	0.947773	0.870625	0.75214	0.958025	0.88232
1745	0.824025	0.917051	0.861875	0.728847	0.935407	0.87619
1750	0.81138	0.927803	0.85875	0.726414	0.942472	0.872027
1755	0.805058	0.923195	0.853125	0.71562	0.938575	0.866704
1760	0.804004	0.932412	0.85625	0.723558	0.945477	0.869021
1765	0.812434	0.9447	0.86625	0.743915	0.95539	0.878132
1770	0.820864	0.924731	0.863125	0.732998	0.940821	0.876759
1775	0.804004	0.946237	0.861875	0.737116	0.95614	0.873497
1780	0.806112	0.935484	0.85875	0.728647	0.947955	0.871298
1785	0.826133	0.943164	0.87375	0.756097	0.954933	0.885876
1790	0.813488	0.927803	0.86	0.728526	0.942613	0.873303
1795	0.797682	0.953917	0.86125	0.738545	0.961881	0.87212
1800	0.813488	0.933948	0.8625	0.734486	0.947239	0.875283
1805	0.807165	0.93702	0.86	0.731192	0.949195	0.872437
1810	0.814542	0.927803	0.860625	0.729584	0.942683	0.87394
1815	0.804004	0.924731	0.853125	0.716065	0.939655	0.866553
1820	0.808219	0.933948	0.859375	0.729238	0.946914	0.872086
1825	0.81981	0.949309	0.8725	0.755733	0.959309	0.884091
1830	0.806112	0.940092	0.860625	0.733156	0.951493	0.87279
1835	0.804004	0.924731	0.853125	0.716065	0.939655	0.866553
1840	0.812434	0.926267	0.85875	0.725981	0.941392	0.872172
1845	0.812434	0.943164	0.865625	0.742414	0.954208	0.877632
1850	0.804004	0.923195	0.8525	0.714569	0.938499	0.866061
1855	0.814542	0.943164	0.866875	0.744506	0.954321	0.878908
1860	0.81138	0.9447	0.865625	0.742872	0.955335	0.877493
1865	0.797682	0.932412	0.8525	0.717319	0.945069	0.865143
1870	0.806112	0.941628	0.86125	0.734661	0.952677	0.873288
1875	0.801897	0.93702	0.856875	0.72599	0.948878	0.869218
1880	0.814542	0.932412	0.8625	0.734049	0.946144	0.875425
1885	0.818757	0.924731	0.861875	0.730865	0.940678	0.875493
1890	0.808219	0.935484	0.86	0.730736	0.948084	0.872582
1895	0.809273	0.943164	0.86375	0.739286	0.954037	0.875713
1900	0.804004	0.943164	0.860625	0.734095	0.95375	0.872499
1905	0.81138	0.940092	0.86375	0.73837	0.951792	0.875995
1910	0.807165	0.929339	0.856875	0.723699	0.94335	0.86996
1915	0.812434	0.927803	0.859375	0.727469	0.942543	0.872666
1920	0.807165	0.920123	0.853125	0.714743	0.93643	0.867006
1925	0.793467	0.933948	0.850625	0.714695	0.94598	0.863037
1930	0.80295	0.933948	0.85625	0.724018	0.946584	0.868871
1935	0.808219	0.938556	0.86125	0.733737	0.950434	0.873576
1940	0.805058	0.941628	0.860625	0.733623	0.952618	0.872644
1945	0.807165	0.9447	0.863125	0.738712	0.955112	0.874929
1950	0.794521	0.946237	0.85625	0.727864	0.95564	0.867664
1955	0.806112	0.924731	0.854375	0.718165	0.939803	0.867839
1960	0.805058	0.929339	0.855625	0.721604	0.94321	0.868675
1965	0.81981	0.926267	0.863125	0.73341	0.941889	0.87662
1970	0.807165	0.943164	0.8625	0.737206	0.953923	0.874429
1975	0.806112	0.930876	0.856875	0.724148	0.944444	0.869812
1980	0.793467	0.941628	0.85375	0.722278	0.95196	0.865517
1985	0.81138	0.935484	0.861875	0.733878	0.948276	0.874503
1990	0.801897	0.929339	0.85375	0.718469	0.942999	0.866743
1995	0.810327	0.93702	0.861875	0.734327	0.949383	0.87436
2000	0.816649	0.930876	0.863125	0.734674	0.945122	0.876201
2005	0.806112	0.923195	0.85375	0.716672	0.93865	0.867347
2010	0.818757	0.921659	0.860625	0.727906	0.938406	0.874508
2015	0.795574	0.924731	0.848125	0.707711	0.939055	0.86138
2020	0.812434	0.932412	0.86125	0.731941	0.946012	0.87415
2025	0.81138	0.927803	0.85875	0.726414	0.942472	0.872027
2030	0.807165	0.938556	0.860625	0.732694	0.950372	0.872934
2035	0.815595	0.90937	0.85375	0.712887	0.929172	0.868687
2040	0.81981	0.949309	0.8725	0.755733	0.959309	0.884091
2045	0.800843	0.915515	0.8475	0.703947	0.932515	0.861678
2050	0.807165	0.930876	0.8575	0.725196	0.944513	0.870455
2055	0.800843	0.918587	0.84875	0.706935	0.934809	0.862656
2060	0.804004	0.918587	0.850625	0.710089	0.935049	0.864589
2065	0.804004	0.953917	0.865	0.744688	0.962169	0.876005
2070	0.813488	0.938556	0.864375	0.738968	0.950739	0.876775
2075	0.813488	0.923195	0.858125	0.724067	0.939173	0.871824
2080	0.794521	0.924731	0.8475	0.706672	0.938979	0.860731
2085	0.812434	0.930876	0.860625	0.73045	0.944853	0.873654
2090	0.798736	0.943164	0.8575	0.728933	0.953459	0.869266
2095	0.804004	0.935484	0.8575	0.726563	0.947826	0.870011
2100	0.808219	0.929339	0.8575	0.724749	0.943419	0.870602
2105	0.794521	0.935484	0.851875	0.71724	0.947236	0.864183
2110	0.798736	0.933948	0.85375	0.719864	0.946317	0.866286
2115	0.794521	0.920123	0.845625	0.702159	0.935484	0.859259
2120	0.800843	0.929339	0.853125	0.717426	0.942928	0.866097
2125	0.80295	0.920123	0.850625	0.71053	0.936118	0.864436
2130	0.804004	0.941628	0.86	0.732586	0.952559	0.872
2135	0.809273	0.918587	0.85375	0.71537	0.935445	0.867797
2140	0.806112	0.921659	0.853125	0.715179	0.9375	0.866856
2145	0.799789	0.935484	0.855	0.722408	0.947566	0.867429
2150	0.794521	0.926267	0.848125	0.708178	0.94015	0.861222
2155	0.797682	0.93702	0.854375	0.721848	0.948622	0.866629
2160	0.795574	0.943164	0.855625	0.725849	0.953283	0.867318
2165	0.798736	0.927803	0.85125	0.71384	0.941615	0.86431
2170	0.81981	0.932412	0.865625	0.73934	0.946472	0.8786
2175	0.81138	0.932412	0.860625	0.730889	0.945946	0.873511
2180	0.808219	0.938556	0.86125	0.733737	0.950434	0.873576
2185	0.799789	0.9447	0.85875	0.731477	0.954717	0.870413
2190	0.801897	0.921659	0.850625	0.710975	0.937192	0.864282
2195	0.799789	0.938556	0.85625	0.725427	0.949937	0.868421
2200	0.798736	0.920123	0.848125	0.706335	0.935802	0.861853
2205	0.799789	0.929339	0.8525	0.716385	0.942857	0.86545
2210	0.807165	0.930876	0.8575	0.725196	0.944513	0.870455
2215	0.799789	0.926267	0.85125	0.71338	0.94052	0.864465
2220	0.804004	0.926267	0.85375	0.717561	0.940814	0.867045
2225	0.795574	0.920123	0.84625	0.703201	0.935564	0.859909
2230	0.808219	0.929339	0.8575	0.724749	0.943419	0.870602
2235	0.804004	0.938556	0.85875	0.729572	0.950187	0.871005
2240	0.807165	0.946237	0.86375	0.74022	0.956305	0.875429
2245	0.801897	0.930876	0.854375	0.719971	0.944169	0.867236
2250	0.808219	0.930876	0.858125	0.726244	0.944581	0.871096
2255	0.806112	0.940092	0.860625	0.733156	0.951493	0.87279
2260	0.805058	0.929339	0.855625	0.721604	0.94321	0.868675
2265	0.796628	0.932412	0.851875	0.716283	0.945	0.864494
2270	0.798736	0.913978	0.845625	0.70035	0.931204	0.859898
2275	0.804004	0.923195	0.8525	0.714569	0.938499	0.866061
2280	0.809273	0.930876	0.85875	0.727294	0.944649	0.871737
2285	0.792413	0.932412	0.849375	0.712151	0.944724	0.861891
2290	0.793467	0.940092	0.853125	0.720759	0.950758	0.86502
2295	0.798736	0.927803	0.85125	0.71384	0.941615	0.86431
2300	0.796628	0.938556	0.854375	0.722329	0.949749	0.866476
2305	0.795574	0.923195	0.8475	0.706206	0.937888	0.860889
2310	0.808219	0.921659	0.854375	0.717289	0.937653	0.868138
2315	0.817703	0.933948	0.865	0.738707	0.947497	0.877828
2320	0.800843	0.932412	0.854375	0.720433	0.945274	0.867085
2325	0.80295	0.93702	0.8575	0.727028	0.948941	0.869863
2330	0.797682	0.935484	0.85375	0.720338	0.947434	0.866133
2335	0.790306	0.924731	0.845	0.702526	0.938673	0.858124
2340	0.800843	0.926267	0.851875	0.714423	0.940594	0.865111
2345	0.810327	0.917051	0.85375	0.714946	0.934386	0.867946
2350	0.806112	0.930876	0.856875	0.724148	0.944444	0.869812
2355	0.799789	0.923195	0.85	0.710379	0.938195	0.863481
2360	0.797682	0.929339	0.85125	0.714305	0.942715	0.864155
2365	0.794521	0.915515	0.84375	0.697655	0.932015	0.857793
2370	0.795574	0.933948	0.851875	0.716759	0.946115	0.864339
2375	0.797682	0.940092	0.855625	0.724874	0.951005	0.867622
2380	0.798736	0.921659	0.84875	0.707834	0.936959	0.862344
2385	0.799789	0.917051	0.8475	0.70439	0.933579	0.861521
2390	0.797682	0.926267	0.85	0.711296	0.940373	0.86317
2395	0.800843	0.926267	0.851875	0.714423	0.940594	0.865111
2400	0.800843	0.912442	0.84625	0.700963	0.930233	0.860702
2405	0.808219	0.920123	0.85375	0.7158	0.936508	0.867647
2410	0.796628	0.90937	0.8425	0.693767	0.927607	0.857143
2415	0.787144	0.918587	0.840625	0.693383	0.93375	0.854202
2420	0.799789	0.90937	0.844375	0.696927	0.927873	0.859083
2425	0.796628	0.930876	0.85125	0.714775	0.94382	0.864
2430	0.792413	0.924731	0.84625	0.704596	0.938826	0.859429
2435	0.791359	0.923195	0.845	0.702052	0.937578	0.858286
2440	0.810327	0.910906	0.85125	0.709017	0.929867	0.865991
2445	0.799789	0.926267	0.85125	0.71338	0.94052	0.864465
2450	0.791359	0.923195	0.845	0.702052	0.937578	0.858286
2455	0.782929	0.927803	0.841875	0.698351	0.940506	0.854514
2460	0.794521	0.913978	0.843125	0.696156	0.930864	0.857305
2465	0.806112	0.924731	0.854375	0.718165	0.939803	0.867839
2470	0.792413	0.924731	0.84625	0.704596	0.938826	0.859429
2475	0.800843	0.907834	0.844375	0.696495	0.926829	0.859243
2480	0.796628	0.913978	0.844375	0.698251	0.931034	0.858603
2485	0.795574	0.93702	0.853125	0.719785	0.948492	0.86533
2490	0.809273	0.927803	0.8575	0.724307	0.942331	0.870748
2495	0.793467	0.906298	0.839375	0.687626	0.925061	0.854226
2500	0.798736	0.910906	0.844375	0.697364	0.928922	0.858924
2505	0.794521	0.926267	0.848125	0.708178	0.94015	0.861222
2510	0.791359	0.920123	0.84375	0.699038	0.935243	0.857306
2515	0.795574	0.932412	0.85125	0.715249	0.944931	0.863844
2520	0.790306	0.913978	0.840625	0.69198	0.930521	0.854701
2525	0.80295	0.920123	0.850625	0.71053	0.936118	0.864436
2530	0.809273	0.926267	0.856875	0.722815	0.941176	0.870255
2535	0.793467	0.912442	0.841875	0.693612	0.92963	0.856168
2540	0.796628	0.912442	0.84375	0.696755	0.929889	0.858116
2545	0.799789	0.924731	0.850625	0.711879	0.939356	0.863973
2550	0.801897	0.929339	0.85375	0.718469	0.942999	0.866743
2555	0.799789	0.918587	0.848125	0.705886	0.934729	0.86201
2560	0.799789	0.913978	0.84625	0.701402	0.931288	0.860544
2565	0.805058	0.927803	0.855	0.720106	0.942047	0.868182
2570	0.800843	0.935484	0.855625	0.723445	0.947631	0.868075
2575	0.788198	0.930876	0.84625	0.706519	0.943253	0.858783
2580	0.788198	0.900154	0.83375	0.676397	0.920049	0.849035
2585	0.791359	0.915515	0.841875	0.694525	0.931762	0.85584
2590	0.795574	0.921659	0.846875	0.704703	0.936725	0.860399
2595	0.797682	0.915515	0.845625	0.700796	0.932266	0.859739
2600	0.791359	0.933948	0.849375	0.712636	0.945844	0.861733
2605	0.804004	0.920123	0.85125	0.711582	0.936196	0.865079
2610	0.796628	0.907834	0.841875	0.692274	0.926471	0.856657
2615	0.789252	0.935484	0.84875	0.7121	0.946903	0.86092
2620	0.801897	0.898618	0.84125	0.688649	0.920193	0.856982
2625	0.793467	0.923195	0.84625	0.704127	0.937733	0.859589
2630	0.798736	0.93702	0.855	0.722882	0.948686	0.867277
2635	0.793467	0.907834	0.84	0.689121	0.926199	0.854711
2640	0.792413	0.930876	0.84875	0.710638	0.943538	0.861397
2645	0.792413	0.907834	0.839375	0.688072	0.926108	0.85406
2650	0.789252	0.913978	0.84	0.690939	0.930435	0.854048
2655	0.797682	0.918587	0.846875	0.703791	0.934568	0.860716
2660	0.794521	0.915515	0.84375	0.697655	0.932015	0.857793
2665	0.796628	0.932412	0.851875	0.716283	0.945	0.864494
2670	0.789252	0.889401	0.83	0.667008	0.912302	0.846328
2675	0.795574	0.923195	0.8475	0.706206	0.937888	0.860889
2680	0.791359	0.915515	0.841875	0.694525	0.931762	0.85584
2685	0.781876	0.90937	0.83375	0.679151	0.926342	0.848
2690	0.795574	0.90937	0.841875	0.692716	0.927518	0.856495
2695	0.787144	0.895545	0.83125	0.670862	0.916564	0.846939
2700	0.793467	0.924731	0.846875	0.705633	0.938903	0.86008
2705	0.790306	0.915515	0.84125	0.693484	0.931677	0.855188
2710	0.80295	0.915515	0.84875	0.706053	0.932681	0.862967
2715	0.791359	0.929339	0.8475	0.708093	0.942284	0.860252
2720	0.790306	0.904762	0.836875	0.682982	0.923645	0.851789
2725	0.791359	0.917051	0.8425	0.696028	0.932919	0.856328
2730	0.791359	0.913978	0.84125	0.693023	0.930607	0.855353
2735	0.793467	0.921659	0.845625	0.702622	0.936567	0.859099
2740	0.792413	0.927803	0.8475	0.707615	0.941176	0.860412
2745	0.800843	0.900154	0.84125	0.689067	0.921212	0.856821
2750	0.791359	0.912442	0.840625	0.691521	0.929455	0.854866
2755	0.790306	0.921659	0.84375	0.699507	0.93633	0.857143
2760	0.797682	0.913978	0.845	0.6993	0.931119	0.859251
2765	0.782929	0.918587	0.838125	0.68925	0.933417	0.851576
2770	0.798736	0.912442	0.845	0.698857	0.930061	0.85941
2775	0.796628	0.898618	0.838125	0.683339	0.919708	0.853755
2780	0.794521	0.90937	0.84125	0.691666	0.927429	0.855846
2785	0.778714	0.912442	0.833125	0.679072	0.928392	0.846991
2790	0.800843	0.912442	0.84625	0.700963	0.930233	0.860702
2795	0.789252	0.915515	0.840625	0.692443	0.931592	0.854535
2800	0.789252	0.912442	0.839375	0.689436	0.92928	0.853561
2805	0.785037	0.907834	0.835	0.680761	0.925466	0.849487
2810	0.797682	0.900154	0.839375	0.685884	0.920925	0.854884
2815	0.795574	0.903226	0.839375	0.686747	0.922983	0.854556
2820	0.793467	0.913978	0.8425	0.695111	0.930779	0.856655
2825	0.792413	0.924731	0.84625	0.704596	0.938826	0.859429
2830	0.795574	0.918587	0.845625	0.7017	0.934406	0.859419
2835	0.793467	0.929339	0.84875	0.710159	0.942428	0.861556
2840	0.791359	0.898618	0.835	0.678057	0.919217	0.85051
2845	0.797682	0.923195	0.84875	0.70829	0.938042	0.862187
2850	0.792413	0.913978	0.841875	0.694066	0.930693	0.856005
2855	0.799789	0.900154	0.840625	0.688005	0.921117	0.856176
2860	0.796628	0.892473	0.835625	0.677401	0.915254	0.851831
2865	0.791359	0.918587	0.843125	0.697532	0.93408	0.856817
2870	0.781876	0.903226	0.83125	0.673127	0.921739	0.846066
2875	0.782929	0.929339	0.8425	0.699872	0.941698	0.855006
2880	0.788198	0.921659	0.8425	0.697437	0.93617	0.855835
2885	0.804004	0.892473	0.84	0.684874	0.915966	0.856341
2890	0.800843	0.912442	0.84625	0.700963	0.930233	0.860702
2895	0.789252	0.906298	0.836875	0.683433	0.924691	0.85162
2900	0.796628	0.90937	0.8425	0.693767	0.927607	0.857143
2905	0.785037	0.903226	0.833125	0.676254	0.92203	0.848036
2910	0.798736	0.930876	0.8525	0.71685	0.94396	0.865297
2915	0.800843	0.924731	0.85125	0.712923	0.939431	0.864619
2920	0.791359	0.921659	0.844375	0.700544	0.936409	0.857796
2925	0.793467	0.917051	0.84375	0.698112	0.933086	0.857631
2930	0.796628	0.880184	0.830625	0.665571	0.906475	0.848009
2935	0.788198	0.923195	0.843125	0.698948	0.937343	0.856325
2940	0.798736	0.93702	0.855	0.722882	0.948686	0.867277
2945	0.785037	0.910906	0.83625	0.683771	0.927771	0.850457
2950	0.785037	0.90937	0.835625	0.682265	0.926617	0.849971
2955	0.791359	0.910906	0.84	0.690021	0.928307	0.85438
2960	0.794521	0.910906	0.841875	0.693162	0.928571	0.856332
2965	0.786091	0.921659	0.84125	0.695371	0.93601	0.854525
2970	0.794521	0.894009	0.835	0.676762	0.91616	0.851016
2975	0.782929	0.923195	0.84	0.693796	0.936948	0.853042
2980	0.794521	0.90169	0.838125	0.684201	0.92176	0.853424
2985	0.792413	0.918587	0.84375	0.698573	0.934161	0.857469
2990	0.783983	0.913978	0.836875	0.685749	0.93	0.850772
2995	0.788198	0.920123	0.841875	0.695927	0.935	0.855346
3000	0.798736	0.924731	0.85	0.710835	0.939281	0.863326
3005	0.787144	0.910906	0.8375	0.68585	0.92795	0.851767
3010	0.788198	0.921659	0.8425	0.697437	0.93617	0.855835
3015	0.793467	0.895545	0.835	0.677189	0.917174	0.850847
3020	0.81138	0.910906	0.851875	0.710083	0.929952	0.866629
3025	0.790306	0.90937	0.83875	0.687477	0.92707	0.853242
3030	0.788198	0.900154	0.83375	0.676397	0.920049	0.849035
3035	0.792413	0.923195	0.845625	0.703089	0.937656	0.858938
3040	0.782929	0.920123	0.83875	0.690764	0.934591	0.852064
3045	0.788198	0.921659	0.8425	0.697437	0.93617	0.855835
3050	0.792413	0.900154	0.83625	0.680602	0.920441	0.851642
3055	0.789252	0.895545	0.8325	0.672967	0.916769	0.848245
3060	0.791359	0.926267	0.84625	0.70507	0.939925	0.859268
3065	0.787144	0.915515	0.839375	0.690366	0.931421	0.853227
3070	0.789252	0.903226	0.835625	0.680437	0.922414	0.850653
3075	0.789252	0.926267	0.845	0.703004	0.939774	0.857961
3080	0.796628	0.904762	0.840625	0.689292	0.924205	0.855688
3085	0.786091	0.903226	0.83375	0.677298	0.922126	0.848692
3090	0.781876	0.917051	0.836875	0.686705	0.932161	0.85043
3095	0.789252	0.915515	0.840625	0.692443	0.931592	0.854535
3100	0.793467	0.904762	0.83875	0.686132	0.923926	0.853741
3105	0.782929	0.929339	0.8425	0.699872	0.941698	0.855006
3110	0.794521	0.907834	0.840625	0.690171	0.92629	0.85536
3115	0.786091	0.906298	0.835	0.6803	0.924411	0.849658
3120	0.791359	0.897081	0.834375	0.676566	0.918093	0.850028
3125	0.796628	0.90937	0.8425	0.693767	0.927607	0.857143
3130	0.797682	0.906298	0.841875	0.691837	0.925428	0.856819
3135	0.781876	0.90169	0.830625	0.671623	0.920596	0.845584
3140	0.799789	0.898618	0.84	0.686522	0.92	0.855693
3145	0.798736	0.918587	0.8475	0.704838	0.934649	0.861364
3150	0.805058	0.875576	0.83375	0.669785	0.904142	0.851728
3155	0.787144	0.927803	0.844375	0.702458	0.940806	0.857143
3160	0.786091	0.912442	0.8375	0.686315	0.929016	0.851598
3165	0.804004	0.921659	0.851875	0.713075	0.937346	0.86557
3170	0.792413	0.903226	0.8375	0.683587	0.922699	0.852608
3175	0.782929	0.894009	0.828125	0.665169	0.915025	0.843839
3180	0.789252	0.897081	0.833125	0.674459	0.917892	0.848725
3185	0.795574	0.889401	0.83375	0.673373	0.912938	0.850225
3190	0.777661	0.921659	0.83625	0.687148	0.935361	0.849252
3195	0.789252	0.907834	0.8375	0.684932	0.925834	0.852105
3200	0.791359	0.90169	0.83625	0.681042	0.921472	0.851474
3205	0.782929	0.892473	0.8275	0.663672	0.913899	0.84336
3210	0.798736	0.895545	0.838125	0.682493	0.917676	0.854085
3215	0.785037	0.90169	0.8325	0.674753	0.92089	0.847554
3220	0.790306	0.903226	0.83625	0.681486	0.922509	0.851305
3225	0.795574	0.912442	0.843125	0.695706	0.929803	0.857467
3230	0.798736	0.894009	0.8375	0.681011	0.916566	0.853604
3235	0.789252	0.900154	0.834375	0.677446	0.920147	0.849688
3240	0.790306	0.921659	0.84375	0.699507	0.93633	0.857143
3245	0.783983	0.933948	0.845	0.705462	0.945362	0.857143
3250	0.790306	0.877112	0.825625	0.656201	0.903614	0.84317
3255	0.793467	0.898618	0.83625	0.680166	0.919414	0.85181
3260	0.787144	0.900154	0.833125	0.675348	0.919951	0.848382
3265	0.792413	0.907834	0.839375	0.688072	0.926108	0.85406
3270	0.787144	0.924731	0.843125	0.699428	0.938442	0.85616
3275	0.791359	0.904762	0.8375	0.684031	0.923739	0.85244
3280	0.800843	0.912442	0.84625	0.700963	0.930233	0.860702
3285	0.778714	0.907834	0.83125	0.674536	0.924906	0.845538
3290	0.790306	0.90169	0.835625	0.679991	0.921376	0.850822
3295	0.786091	0.900154	0.8325	0.6743	0.919852	0.847727
3300	0.793467	0.889401	0.8325	0.671247	0.912727	0.848929
3305	0.794521	0.90937	0.84125	0.691666	0.927429	0.855846
3310	0.780822	0.920123	0.8375	0.688706	0.934426	0.850746
3315	0.790306	0.917051	0.841875	0.694988	0.932836	0.855676
3320	0.789252	0.923195	0.84375	0.699981	0.937422	0.856979
3325	0.785037	0.930876	0.844375	0.703441	0.943038	0.856814
3330	0.788198	0.892473	0.830625	0.66893	0.914425	0.846633
3335	0.795574	0.906298	0.840625	0.689729	0.925245	0.855524
3340	0.788198	0.90937	0.8375	0.685389	0.92689	0.851936
3345	0.788198	0.907834	0.836875	0.683887	0.925743	0.851451
3350	0.787144	0.895545	0.83125	0.670862	0.916564	0.846939
3355	0.794521	0.900154	0.8375	0.682712	0.920635	0.852941
3360	0.788198	0.915515	0.84	0.691404	0.931507	0.853881
3365	0.782929	0.906298	0.833125	0.677176	0.924129	0.84769
3370	0.788198	0.90937	0.8375	0.685389	0.92689	0.851936
3375	0.801897	0.906298	0.844375	0.696066	0.925791	0.859401
3380	0.788198	0.915515	0.84	0.691404	0.931507	0.853881
3385	0.790306	0.90937	0.83875	0.687477	0.92707	0.853242
3390	0.781876	0.913978	0.835625	0.683681	0.929825	0.849456
3395	0.80295	0.90937	0.84625	0.700098	0.928136	0.861017
3400	0.794521	0.903226	0.83875	0.685692	0.922889	0.853907
3405	0.795574	0.90169	0.83875	0.685257	0.921856	0.854072
3410	0.786091	0.904762	0.834375	0.678798	0.923267	0.849175
3415	0.787144	0.913978	0.83875	0.68886	0.930262	0.85274
3420	0.789252	0.889401	0.83	0.667008	0.912302	0.846328
3425	0.785037	0.912442	0.836875	0.685277	0.928928	0.850942
3430	0.793467	0.913978	0.8425	0.695111	0.930779	0.856655
3435	0.791359	0.895545	0.83375	0.675076	0.916972	0.849548
3440	0.795574	0.912442	0.843125	0.695706	0.929803	0.857467
3445	0.794521	0.906298	0.84	0.688677	0.925153	0.854875
3450	0.788198	0.904762	0.835625	0.680888	0.923457	0.850483
3455	0.783983	0.903226	0.8325	0.67521	0.921933	0.84738
3460	0.782929	0.883257	0.82375	0.654714	0.907204	0.840498
3465	0.792413	0.907834	0.839375	0.688072	0.926108	0.85406
3470	0.788198	0.894009	0.83125	0.670422	0.915545	0.847112
3475	0.788198	0.912442	0.83875	0.688394	0.929193	0.852908
3480	0.791359	0.892473	0.8325	0.672099	0.914738	0.848588
3485	0.790306	0.90937	0.83875	0.687477	0.92707	0.853242
3490	0.786091	0.918587	0.84	0.692348	0.933667	0.853547
3495	0.783983	0.906298	0.83375	0.678216	0.924224	0.848347
3500	0.793467	0.907834	0.84	0.689121	0.926199	0.854711
3505	0.783983	0.900154	0.83125	0.672209	0.919654	0.846416
3510	0.794521	0.895545	0.835625	0.678248	0.917275	0.851496
3515	0.795574	0.926267	0.84875	0.709216	0.940224	0.861872
3520	0.791359	0.910906	0.84	0.690021	0.928307	0.85438
3525	0.783983	0.917051	0.838125	0.68877	0.932331	0.851746
3530	0.796628	0.88172	0.83125	0.667047	0.907563	0.848485
3535	0.787144	0.913978	0.83875	0.68886	0.930262	0.85274
3540	0.787144	0.897081	0.831875	0.672356	0.91769	0.847419
3545	0.787144	0.895545	0.83125	0.670862	0.916564	0.846939
3550	0.793467	0.906298	0.839375	0.687626	0.925061	0.854226
3555	0.781876	0.90937	0.83375	0.679151	0.926342	0.848
3560	0.788198	0.892473	0.830625	0.66893	0.914425	0.846633
3565	0.783983	0.90937	0.835	0.681226	0.926526	0.849315
3570	0.778714	0.903226	0.829375	0.67001	0.921446	0.844089
3575	0.790306	0.912442	0.84	0.690478	0.929368	0.854214
3580	0.789252	0.90169	0.835	0.678941	0.921279	0.85017
3585	0.786091	0.907834	0.835625	0.681802	0.925558	0.850142
3590	0.788198	0.895545	0.831875	0.671914	0.916667	0.847592
3595	0.787144	0.900154	0.833125	0.675348	0.919951	0.848382
3600	0.795574	0.90169	0.83875	0.685257	0.921856	0.854072
3605	0.785037	0.90937	0.835625	0.682265	0.926617	0.849971
3610	0.782929	0.886329	0.825	0.657696	0.909425	0.84145
3615	0.795574	0.884793	0.831875	0.668933	0.909639	0.848791
3620	0.791359	0.90169	0.83625	0.681042	0.921472	0.851474
3625	0.799789	0.894009	0.838125	0.682077	0.916667	0.854249
3630	0.780822	0.926267	0.84	0.694783	0.939163	0.852704
3635	0.780822	0.889401	0.825	0.658582	0.911439	0.84109
3640	0.778714	0.890937	0.824375	0.657986	0.912346	0.84025
3645	0.783983	0.88172	0.82375	0.654281	0.906212	0.840678
3650	0.788198	0.897081	0.8325	0.673407	0.917791	0.848073
3655	0.790306	0.906298	0.8375	0.684479	0.924784	0.852273
3660	0.786091	0.903226	0.83375	0.677298	0.922126	0.848692
3665	0.790306	0.895545	0.833125	0.674021	0.91687	0.848896
3670	0.795574	0.886329	0.8325	0.670412	0.910736	0.849269
3675	0.791359	0.894009	0.833125	0.673587	0.915854	0.849067
3680	0.783983	0.90937	0.835	0.681226	0.926526	0.849315
3685	0.792413	0.886329	0.830625	0.667218	0.910412	0.847324
3690	0.781876	0.894009	0.8275	0.664121	0.91492	0.843182
3695	0.782929	0.87404	0.82	0.645789	0.900606	0.837655
3700	0.787144	0.903226	0.834375	0.678343	0.922222	0.849346
3705	0.792413	0.88172	0.82875	0.662773	0.907117	0.845894
3710	0.788198	0.903226	0.835	0.67939	0.922318	0.85
3715	0.781876	0.912442	0.835	0.68217	0.928661	0.84897
3720	0.793467	0.907834	0.84	0.689121	0.926199	0.854711
3725	0.787144	0.883257	0.82625	0.658943	0.907655	0.843115
3730	0.798736	0.883257	0.833125	0.670665	0.908873	0.850252
3735	0.778714	0.924731	0.838125	0.691215	0.937817	0.850892
3740	0.780822	0.920123	0.8375	0.688706	0.934426	0.850746
3745	0.783983	0.90169	0.831875	0.673709	0.920792	0.846898
3750	0.787144	0.915515	0.839375	0.690366	0.931421	0.853227
3755	0.786091	0.915515	0.83875	0.689329	0.931336	0.852571
3760	0.792413	0.915515	0.8425	0.695567	0.931846	0.856492
3765	0.779768	0.910906	0.833125	0.678591	0.927318	0.847167
3770	0.778714	0.867896	0.815	0.635606	0.895758	0.833145
3775	0.787144	0.897081	0.831875	0.672356	0.91769	0.847419
3780	0.782929	0.898618	0.83	0.669664	0.918418	0.845279
3785	0.781876	0.889401	0.825625	0.659632	0.911548	0.841747
3790	0.798736	0.897081	0.83875	0.683976	0.918788	0.854566
3795	0.780822	0.886329	0.82375	0.655592	0.909202	0.840136
3800	0.786091	0.903226	0.83375	0.677298	0.922126	0.848692
3805	0.792413	0.90169	0.836875	0.682094	0.921569	0.852125
3810	0.782929	0.906298	0.833125	0.677176	0.924129	0.84769
3815	0.780822	0.878648	0.820625	0.648134	0.903659	0.837761
3820	0.788198	0.892473	0.830625	0.66893	0.914425	0.846633
3825	0.785037	0.90169	0.8325	0.674753	0.92089	0.847554
3830	0.794521	0.900154	0.8375	0.682712	0.920635	0.852941
3835	0.786091	0.933948	0.84625	0.707506	0.945501	0.858458
3840	0.776607	0.898618	0.82625	0.663414	0.917808	0.841324
3845	0.783983	0.903226	0.8325	0.67521	0.921933	0.84738
3850	0.783983	0.887865	0.82625	0.660241	0.910649	0.842582
3855	0.786091	0.913978	0.838125	0.687822	0.930175	0.852085
3860	0.795574	0.898618	0.8375	0.68228	0.91961	0.853107
3865	0.788198	0.897081	0.8325	0.673407	0.917791	0.848073
3870	0.783983	0.910906	0.835625	0.682733	0.927681	0.8498
3875	0.787144	0.895545	0.83125	0.670862	0.916564	0.846939
3880	0.791359	0.894009	0.833125	0.673587	0.915854	0.849067
3885	0.791359	0.900154	0.835625	0.679549	0.920343	0.850992
3890	0.785037	0.904762	0.83375	0.677755	0.923172	0.848519
3895	0.779768	0.898618	0.828125	0.666534	0.918114	0.843305
3900	0.780822	0.897081	0.828125	0.666075	0.917079	0.843483
3905	0.780822	0.910906	0.83375	0.679625	0.927409	0.847826
3910	0.788198	0.90169	0.834375	0.677893	0.921182	0.849517
3915	0.783983	0.884793	0.825	0.657259	0.908425	0.841629
3920	0.792413	0.903226	0.8375	0.683587	0.922699	0.852608
3925	0.786091	0.895545	0.830625	0.669812	0.916462	0.846285
3930	0.782929	0.897081	0.829375	0.668164	0.917284	0.844798
3935	0.785037	0.90937	0.835625	0.682265	0.926617	0.849971
3940	0.783983	0.890937	0.8275	0.663227	0.912883	0.843537
3945	0.788198	0.884793	0.8275	0.661488	0.90887	0.844244
3950	0.778714	0.887865	0.823125	0.654989	0.910099	0.839296
3955	0.791359	0.920123	0.84375	0.699038	0.935243	0.857306
3960	0.788198	0.900154	0.83375	0.676397	0.920049	0.849035
3965	0.786091	0.869432	0.82	0.644536	0.897714	0.838202
3970	0.788198	0.878648	0.825	0.655552	0.904474	0.842342
3975	0.792413	0.877112	0.826875	0.658337	0.903846	0.844469
3980	0.795574	0.903226	0.839375	0.686747	0.922983	0.854556
3985	0.783983	0.897081	0.83	0.669211	0.917386	0.845455
3990	0.788198	0.895545	0.831875	0.671914	0.916667	0.847592
3995	0.781876	0.904762	0.831875	0.674631	0.922886	0.846549
4000	0.796628	0.898618	0.838125	0.683339	0.919708	0.853755
4005	0.790306	0.904762	0.836875	0.682982	0.923645	0.851789
4010	0.785037	0.88172	0.824375	0.655338	0.906326	0.841333
4015	0.791359	0.900154	0.835625	0.679549	0.920343	0.850992
4020	0.779768	0.889401	0.824375	0.657534	0.91133	0.840432
4025	0.785037	0.907834	0.835	0.680761	0.925466	0.849487
4030	0.786091	0.884793	0.82625	0.659372	0.908648	0.842938
4035	0.774499	0.892473	0.8225	0.655315	0.913043	0.838084
4040	0.778714	0.904762	0.83	0.671518	0.922597	0.844571
4045	0.785037	0.907834	0.835	0.680761	0.925466	0.849487
4050	0.788198	0.904762	0.835625	0.680888	0.923457	0.850483
4055	0.781876	0.912442	0.835	0.68217	0.928661	0.84897
4060	0.787144	0.900154	0.833125	0.675348	0.919951	0.848382
4065	0.788198	0.90937	0.8375	0.685389	0.92689	0.851936
4070	0.787144	0.910906	0.8375	0.68585	0.92795	0.851767
4075	0.774499	0.900154	0.825625	0.662848	0.91875	0.84048
4080	0.773446	0.898618	0.824375	0.660304	0.9175	0.839337
4085	0.781876	0.894009	0.8275	0.664121	0.91492	0.843182
4090	0.791359	0.906298	0.838125	0.685527	0.924877	0.852924
4095	0.781876	0.90937	0.83375	0.679151	0.926342	0.848
4100	0.773446	0.90169	0.825625	0.663324	0.919799	0.840298
4105	0.790306	0.886329	0.829375	0.665094	0.910194	0.846024
4110	0.775553	0.884793	0.82	0.648853	0.907522	0.836364
4115	0.779768	0.910906	0.833125	0.678591	0.927318	0.847167
4120	0.792413	0.88172	0.82875	0.662773	0.907117	0.845894
4125	0.779768	0.915515	0.835	0.68313	0.930818	0.848624
4130	0.782929	0.886329	0.825	0.657696	0.909425	0.84145
4135	0.771338	0.889401	0.819375	0.649186	0.910448	0.83514
4140	0.792413	0.904762	0.838125	0.685081	0.923833	0.853091
4145	0.788198	0.889401	0.829375	0.665951	0.912195	0.845676
4150	0.782929	0.90937	0.834375	0.680188	0.926434	0.848658
4155	0.785037	0.878648	0.823125	0.652366	0.904126	0.840384
4160	0.783983	0.892473	0.828125	0.664722	0.914005	0.844016
4165	0.785037	0.900154	0.831875	0.673254	0.919753	0.847072
4170	0.777661	0.890937	0.82375	0.65694	0.912237	0.83959
4175	0.785037	0.892473	0.82875	0.665772	0.91411	0.844671
4180	0.775553	0.886329	0.820625	0.650351	0.908642	0.836839
4185	0.781876	0.895545	0.828125	0.66562	0.916049	0.843661
4190	0.786091	0.890937	0.82875	0.665332	0.913097	0.844847
4195	0.774499	0.884793	0.819375	0.647807	0.907407	0.835702
4200	0.792413	0.886329	0.830625	0.667218	0.910412	0.847324
4205	0.782929	0.900154	0.830625	0.671164	0.919554	0.84576
4210	0.782929	0.878648	0.821875	0.650248	0.903893	0.839074
4215	0.783983	0.878648	0.8225	0.651306	0.90401	0.839729
4220	0.781876	0.897081	0.82875	0.667119	0.917182	0.844141
4225	0.787144	0.895545	0.83125	0.670862	0.916564	0.846939
4230	0.783983	0.90937	0.835	0.681226	0.926526	0.849315
4235	0.779768	0.895545	0.826875	0.66353	0.915842	0.842345
4240	0.787144	0.903226	0.834375	0.678343	0.922222	0.849346
4245	0.787144	0.887865	0.828125	0.663405	0.910976	0.844545
4250	0.785037	0.904762	0.83375	0.677755	0.923172	0.848519
4255	0.783983	0.90937	0.835	0.681226	0.926526	0.849315
4260	0.788198	0.920123	0.841875	0.695927	0.935	0.855346
4265	0.778714	0.877112	0.81875	0.644533	0.90232	0.835973
4270	0.782929	0.913978	0.83625	0.684714	0.929912	0.850114
4275	0.787144	0.88172	0.825625	0.657457	0.906553	0.84264
4280	0.779768	0.860215	0.8125	0.629258	0.890493	0.831461
4285	0.789252	0.90937	0.838125	0.686432	0.92698	0.85259
4290	0.790306	0.903226	0.83625	0.681486	0.922509	0.851305
4295	0.793467	0.903226	0.838125	0.684639	0.922794	0.853258
4300	0.781876	0.878648	0.82125	0.64919	0.903776	0.838418
4305	0.782929	0.918587	0.838125	0.68925	0.933417	0.851576
4310	0.786091	0.875576	0.8225	0.65046	0.902056	0.84009
4315	0.783983	0.880184	0.823125	0.652793	0.905109	0.840203
4320	0.787144	0.895545	0.83125	0.670862	0.916564	0.846939
4325	0.778714	0.88172	0.820625	0.649009	0.905637	0.837394
4330	0.779768	0.887865	0.82375	0.656038	0.910209	0.839955
4335	0.782929	0.890937	0.826875	0.662177	0.912776	0.842881
4340	0.777661	0.886329	0.821875	0.652445	0.908867	0.83816
4345	0.788198	0.87404	0.823125	0.651108	0.901205	0.840922
4350	0.790306	0.910906	0.839375	0.688977	0.928218	0.853728
4355	0.787144	0.90169	0.83375	0.676845	0.921085	0.848864
4360	0.788198	0.890937	0.83	0.66744	0.913309	0.846154
4365	0.775553	0.903226	0.8275	0.666903	0.921151	0.842105
4370	0.781876	0.884793	0.82375	0.655151	0.908201	0.840317
4375	0.779768	0.886329	0.823125	0.654542	0.909091	0.839478
4380	0.779768	0.88172	0.82125	0.650061	0.905753	0.838052
4385	0.787144	0.886329	0.8275	0.661917	0.909866	0.844068
4390	0.779768	0.90169	0.829375	0.669542	0.920398	0.844267
4395	0.778714	0.887865	0.823125	0.654989	0.910099	0.839296
4400	0.781876	0.870968	0.818125	0.641759	0.898305	0.836056
4405	0.786091	0.878648	0.82375	0.653427	0.904242	0.841037
4410	0.782929	0.900154	0.830625	0.671164	0.919554	0.84576
4415	0.777661	0.869432	0.815	0.636033	0.896719	0.832957
4420	0.783983	0.903226	0.8325	0.67521	0.921933	0.84738
4425	0.778714	0.890937	0.824375	0.657986	0.912346	0.84025
4430	0.785037	0.88172	0.824375	0.655338	0.906326	0.841333
4435	0.776607	0.903226	0.828125	0.667937	0.92125	0.842767
4440	0.774499	0.897081	0.824375	0.659832	0.916459	0.83952
4445	0.787144	0.883257	0.82625	0.658943	0.907655	0.843115
4450	0.780822	0.906298	0.831875	0.675099	0.92394	0.846374
4455	0.789252	0.890937	0.830625	0.668496	0.913415	0.846806
4460	0.781876	0.880184	0.821875	0.650679	0.904878	0.838892
4465	0.790306	0.886329	0.829375	0.665094	0.910194	0.846024
4470	0.780822	0.897081	0.828125	0.666075	0.917079	0.843483
4475	0.776607	0.872504	0.815625	0.637952	0.89878	0.833239
4480	0.799789	0.897081	0.839375	0.685039	0.918886	0.855211
4485	0.774499	0.864823	0.81125	0.628396	0.893074	0.829571
4490	0.782929	0.878648	0.821875	0.650248	0.903893	0.839074
4495	0.785037	0.87404	0.82125	0.647914	0.900846	0.838964
4500	0.791359	0.875576	0.825625	0.65579	0.902644	0.843346
4505	0.781876	0.884793	0.82375	0.655151	0.908201	0.840317
4510	0.786091	0.918587	0.84	0.692348	0.933667	0.853547
4515	0.786091	0.866359	0.81875	0.64158	0.895558	0.837262
4520	0.789252	0.892473	0.83125	0.669985	0.91453	0.847285
4525	0.778714	0.880184	0.82	0.647516	0.904529	0.83692
4530	0.788198	0.892473	0.830625	0.66893	0.914425	0.846633
4535	0.781876	0.895545	0.828125	0.66562	0.916049	0.843661
4540	0.776607	0.880184	0.81875	0.645412	0.904294	0.835601
4545	0.774499	0.892473	0.8225	0.655315	0.913043	0.838084
4550	0.790306	0.872504	0.82375	0.651767	0.90036	0.841751
4555	0.779768	0.884793	0.8225	0.653047	0.907975	0.839002
4560	0.779768	0.90169	0.829375	0.669542	0.920398	0.844267
4565	0.789252	0.894009	0.831875	0.671476	0.915648	0.847765
4570	0.780822	0.861751	0.81375	0.631804	0.891697	0.832584
4575	0.789252	0.90169	0.835	0.678941	0.921279	0.85017
4580	0.783983	0.883257	0.824375	0.65577	0.907317	0.841153
4585	0.773446	0.904762	0.826875	0.666349	0.922111	0.841261
4590	0.780822	0.898618	0.82875	0.667576	0.918216	0.843964
4595	0.781876	0.883257	0.823125	0.653659	0.90709	0.839842
4600	0.781876	0.867896	0.816875	0.638793	0.896135	0.835115
4605	0.783983	0.880184	0.823125	0.652793	0.905109	0.840203
4610	0.781876	0.880184	0.821875	0.650679	0.904878	0.838892
4615	0.786091	0.872504	0.82125	0.647496	0.899879	0.839145
4620	0.787144	0.877112	0.82375	0.653006	0.903265	0.841216
4625	0.779768	0.894009	0.82625	0.66203	0.91471	0.841866
4630	0.783983	0.887865	0.82625	0.660241	0.910649	0.842582
4635	0.781876	0.858679	0.813125	0.629916	0.889688	0.832305
4640	0.773446	0.880184	0.816875	0.642265	0.903941	0.833617
4645	0.786091	0.880184	0.824375	0.654912	0.90534	0.841512
4650	0.775553	0.870968	0.814375	0.635407	0.897561	0.832109
4655	0.775553	0.867896	0.813125	0.632429	0.895377	0.831169
4660	0.788198	0.906298	0.83625	0.682387	0.924598	0.850967
4665	0.785037	0.878648	0.823125	0.652366	0.904126	0.840384
4670	0.778714	0.877112	0.81875	0.644533	0.90232	0.835973
4675	0.778714	0.886329	0.8225	0.653493	0.908979	0.83882
4680	0.783983	0.897081	0.83	0.669211	0.917386	0.845455
4685	0.773446	0.889401	0.820625	0.651267	0.91067	0.836467
4690	0.775553	0.892473	0.823125	0.656356	0.913151	0.838746
4695	0.782929	0.880184	0.8225	0.651735	0.904994	0.839548
4700	0.789252	0.870968	0.8225	0.64922	0.89916	0.840629
4705	0.775553	0.889401	0.821875	0.653352	0.910891	0.837792
4710	0.780822	0.869432	0.816875	0.639213	0.897094	0.83493
4715	0.777661	0.906298	0.83	0.671992	0.923655	0.844394
4720	0.781876	0.867896	0.816875	0.638793	0.896135	0.835115
4725	0.778714	0.889401	0.82375	0.656487	0.911221	0.839773
4730	0.782929	0.875576	0.820625	0.647275	0.901699	0.838127
4735	0.779768	0.869432	0.81625	0.638152	0.89697	0.834273
4740	0.775553	0.880184	0.818125	0.644362	0.904177	0.83494
4745	0.773446	0.883257	0.818125	0.645262	0.906173	0.834565
4750	0.776607	0.870968	0.815	0.636463	0.897686	0.832768
4755	0.779768	0.857143	0.81125	0.6263	0.888355	0.830527
4760	0.773446	0.867896	0.811875	0.630316	0.895122	0.829847
4765	0.787144	0.895545	0.83125	0.670862	0.916564	0.846939
4770	0.775553	0.906298	0.82875	0.669925	0.923463	0.84307
4775	0.786091	0.880184	0.824375	0.654912	0.90534	0.841512
4780	0.783983	0.883257	0.824375	0.65577	0.907317	0.841153
4785	0.786091	0.88172	0.825	0.656397	0.90644	0.841986
4790	0.774499	0.897081	0.824375	0.659832	0.916459	0.83952
4795	0.786091	0.869432	0.82	0.644536	0.897714	0.838202
4800	0.780822	0.898618	0.82875	0.667576	0.918216	0.843964
4805	0.778714	0.887865	0.823125	0.654989	0.910099	0.839296
4810	0.785037	0.870968	0.82	0.64495	0.898673	0.83802
4815	0.783983	0.898618	0.830625	0.670709	0.918519	0.845935
4820	0.775553	0.872504	0.815	0.636897	0.898657	0.832579
4825	0.783983	0.869432	0.81875	0.642404	0.897467	0.836895
4830	0.778714	0.890937	0.824375	0.657986	0.912346	0.84025
4835	0.781876	0.875576	0.82	0.646215	0.90158	0.837472
4840	0.776607	0.883257	0.82	0.648403	0.906519	0.836549
4845	0.779768	0.884793	0.8225	0.653047	0.907975	0.839002
4850	0.786091	0.878648	0.82375	0.653427	0.904242	0.841037
4855	0.777661	0.875576	0.8175	0.641988	0.901099	0.834842
4860	0.787144	0.88172	0.825625	0.657457	0.906553	0.84264
4865	0.786091	0.872504	0.82125	0.647496	0.899879	0.839145
4870	0.778714	0.886329	0.8225	0.653493	0.908979	0.83882
4875	0.776607	0.886329	0.82125	0.651397	0.908755	0.8375
4880	0.781876	0.889401	0.825625	0.659632	0.911548	0.841747
4885	0.778714	0.887865	0.823125	0.654989	0.910099	0.839296
4890	0.781876	0.887865	0.825	0.658137	0.910429	0.84127
4895	0.773446	0.884793	0.81875	0.646762	0.907293	0.83504
4900	0.781876	0.883257	0.823125	0.653659	0.90709	0.839842
4905	0.778714	0.910906	0.8325	0.677559	0.927227	0.846506
4910	0.782929	0.886329	0.825	0.657696	0.909425	0.84145
4915	0.777661	0.90169	0.828125	0.667465	0.9202	0.842947
4920	0.776607	0.863287	0.811875	0.62903	0.892252	0.830423
4925	0.781876	0.910906	0.834375	0.68066	0.9275	0.848485
4930	0.785037	0.907834	0.835	0.680761	0.925466	0.849487
4935	0.783983	0.857143	0.81375	0.630583	0.888889	0.833147
4940	0.771338	0.889401	0.819375	0.649186	0.910448	0.83514
4945	0.781876	0.895545	0.828125	0.66562	0.916049	0.843661
4950	0.787144	0.875576	0.823125	0.651524	0.902174	0.840743
4955	0.775553	0.883257	0.819375	0.647355	0.906404	0.835889
4960	0.783983	0.883257	0.824375	0.65577	0.907317	0.841153
4965	0.783983	0.886329	0.825625	0.65875	0.909535	0.842105
4970	0.779768	0.915515	0.835	0.68313	0.930818	0.848624
4975	0.776607	0.880184	0.81875	0.645412	0.904294	0.835601
4980	0.795574	0.894009	0.835625	0.677823	0.916262	0.851664
4985	0.779768	0.866359	0.815	0.635184	0.8948	0.833333
4990	0.780822	0.872504	0.818125	0.642183	0.899272	0.835871
4995	0.781876	0.889401	0.825625	0.659632	0.911548	0.841747
5000	0.778714	0.890937	0.824375	0.657986	0.912346	0.84025
