# Supplementary material for: Identification of Type 2 Diabetes Biomarkers From Mixed Single-Cell Sequencing Data With Feature Selection Methods
Source: Front Bioeng Biotechnol. 2022 Jun 2;10:890901. doi: 10.3389/fbioe.2022.890901 (PMC9201257; doi:10.3389/fbioe.2022.890901)
Supplement: Supplementary file 3 [file Table4.XLSX]

## Sheet: SVM (Linear kernel)
Number of features	SN	SP	ACC	MCC	Precision	F1-measure
5	0.675448	0.877112	0.7575	0.545558	0.889043	0.767665
10	0.721812	0.924731	0.804375	0.637404	0.933243	0.814023
15	0.779768	0.889401	0.824375	0.657534	0.91133	0.840432
20	0.808219	0.863287	0.830625	0.661379	0.896028	0.849861
25	0.806112	0.884793	0.838125	0.679665	0.910714	0.855226
30	0.817703	0.90169	0.851875	0.70769	0.92381	0.867524
35	0.816649	0.884793	0.844375	0.690518	0.911765	0.86159
40	0.830348	0.883257	0.851875	0.703372	0.912037	0.869277
45	0.840885	0.867896	0.851875	0.70025	0.902715	0.870704
50	0.842993	0.850998	0.84625	0.686916	0.891862	0.866739
55	0.839831	0.860215	0.848125	0.691997	0.897523	0.867719
60	0.833509	0.864823	0.84625	0.689483	0.899886	0.865427
65	0.852476	0.858679	0.855	0.704348	0.897891	0.874595
70	0.847208	0.860215	0.8525	0.699997	0.898324	0.872017
75	0.850369	0.864823	0.85625	0.707685	0.901676	0.875271
80	0.864067	0.850998	0.85875	0.71019	0.89422	0.878885
85	0.851423	0.855607	0.853125	0.700374	0.895787	0.873042
90	0.850369	0.863287	0.855625	0.706272	0.90067	0.874797
95	0.867229	0.87404	0.87	0.734653	0.909392	0.88781
100	0.865121	0.875576	0.869375	0.733725	0.9102	0.887088
105	0.85353	0.860215	0.85625	0.706913	0.899001	0.875676
110	0.868282	0.860215	0.865	0.723262	0.900546	0.88412
115	0.858799	0.843318	0.8525	0.697329	0.888768	0.873526
120	0.863014	0.843318	0.855	0.702049	0.889251	0.875936
125	0.858799	0.877112	0.86625	0.728187	0.910615	0.883948
130	0.857745	0.854071	0.85625	0.705944	0.89549	0.876211
135	0.87039	0.83871	0.8575	0.706225	0.887218	0.878723
140	0.854584	0.841782	0.849375	0.691235	0.887309	0.870639
145	0.865121	0.850998	0.859375	0.71137	0.894336	0.879486
150	0.872497	0.814132	0.84875	0.686629	0.872497	0.872497
155	0.884089	0.852535	0.87125	0.734264	0.897326	0.890658
160	0.900948	0.835637	0.874375	0.739008	0.888773	0.894819
165	0.90411	0.843318	0.879375	0.749492	0.89375	0.8989
170	0.883035	0.857143	0.8725	0.737177	0.900107	0.891489
175	0.892518	0.855607	0.8775	0.746724	0.900106	0.896296
180	0.881981	0.878648	0.880625	0.755302	0.913755	0.897587
185	0.890411	0.855607	0.87625	0.744285	0.899894	0.895127
190	0.892518	0.812596	0.86	0.708772	0.874097	0.883212
195	0.879874	0.843318	0.865	0.721191	0.891142	0.885472
200	0.893572	0.852535	0.876875	0.745224	0.898305	0.895932
205	0.881981	0.841782	0.865625	0.722244	0.890426	0.886183
210	0.883035	0.826421	0.86	0.7098	0.881178	0.882105
215	0.879874	0.84639	0.86625	0.723938	0.893048	0.886412
220	0.884089	0.829493	0.861875	0.713754	0.883158	0.883623
225	0.873551	0.820276	0.851875	0.693331	0.876321	0.874934
230	0.889357	0.832565	0.86625	0.722629	0.885624	0.887487
235	0.87882	0.834101	0.860625	0.711749	0.88535	0.882073
240	0.873551	0.837174	0.85875	0.708449	0.886631	0.880042
245	0.881981	0.829493	0.860625	0.711303	0.882911	0.882446
250	0.875659	0.823349	0.854375	0.698507	0.878436	0.877045
260	0.879874	0.81106	0.851875	0.692484	0.871608	0.875721
265	0.871444	0.831029	0.855	0.70053	0.882604	0.876988
270	0.873551	0.844854	0.861875	0.715343	0.891398	0.882384
275	0.867229	0.829493	0.851875	0.69434	0.881156	0.874137
280	0.876712	0.835637	0.86	0.710695	0.886049	0.881356
285	0.885142	0.844854	0.86875	0.72863	0.892667	0.888889
290	0.88725	0.847926	0.87125	0.733799	0.894793	0.891005
295	0.889357	0.872504	0.8825	0.758144	0.910464	0.899787
300	0.89568	0.870968	0.885625	0.764027	0.910064	0.902815
305	0.892518	0.869432	0.883125	0.759021	0.908798	0.900585
310	0.88725	0.878648	0.88375	0.761254	0.914224	0.900535
315	0.889357	0.857143	0.87625	0.744435	0.900747	0.895016
320	0.885142	0.850998	0.87125	0.734104	0.896478	0.890774
325	0.884089	0.858679	0.87375	0.739756	0.901182	0.892553
330	0.88725	0.867896	0.879375	0.751615	0.907328	0.897176
335	0.885142	0.866359	0.8775	0.747836	0.906149	0.895522
340	0.896733	0.877112	0.88875	0.770708	0.914071	0.905319
345	0.900948	0.87404	0.89	0.772845	0.912487	0.906681
350	0.899895	0.875576	0.89	0.772987	0.913369	0.906582
355	0.891465	0.880184	0.886875	0.767422	0.915584	0.903364
360	0.891465	0.88172	0.8875	0.768797	0.916576	0.903846
365	0.908325	0.883257	0.898125	0.789566	0.918977	0.91362
370	0.910432	0.886329	0.900625	0.794733	0.921109	0.915739
375	0.914647	0.886329	0.903125	0.799658	0.921444	0.918033
380	0.911486	0.877112	0.8975	0.787848	0.915344	0.913411
385	0.90411	0.890937	0.89875	0.791493	0.923574	0.913738
390	0.900948	0.887865	0.895625	0.785126	0.921336	0.911028
395	0.899895	0.886329	0.894375	0.782548	0.920259	0.909963
400	0.90411	0.887865	0.8975	0.788764	0.92159	0.912766
405	0.908325	0.889401	0.900625	0.794999	0.922912	0.91556
410	0.906217	0.883257	0.896875	0.787117	0.918803	0.912467
415	0.903056	0.887865	0.896875	0.787549	0.921505	0.912187
420	0.913593	0.894009	0.905625	0.805192	0.926282	0.919894
425	0.915701	0.894009	0.906875	0.807649	0.926439	0.921039
430	0.91254	0.892473	0.904375	0.80261	0.925214	0.918833
435	0.915701	0.895545	0.9075	0.809002	0.927428	0.921527
440	0.913593	0.890937	0.904375	0.802483	0.924307	0.918919
445	0.913593	0.898618	0.9075	0.809261	0.92926	0.92136
450	0.914647	0.897081	0.9075	0.809129	0.928342	0.921444
455	0.913593	0.889401	0.90375	0.801129	0.923323	0.918432
460	0.91254	0.889401	0.903125	0.799899	0.923241	0.917859
465	0.91254	0.897081	0.90625	0.806681	0.928189	0.920298
470	0.914647	0.894009	0.90625	0.806419	0.926361	0.920467
475	0.907271	0.895545	0.9025	0.799228	0.926803	0.916933
480	0.908325	0.892473	0.901875	0.79772	0.924893	0.916534
485	0.906217	0.895545	0.901875	0.798014	0.926724	0.916356
490	0.911486	0.892473	0.90375	0.801384	0.925134	0.918259
495	0.910432	0.897081	0.905	0.80424	0.928034	0.919149
500	0.913593	0.892473	0.905	0.803837	0.925293	0.919406
505	0.916754	0.903226	0.91125	0.817002	0.932476	0.924548
510	0.915701	0.898618	0.90875	0.81171	0.929412	0.922505
515	0.916754	0.900154	0.91	0.814292	0.930481	0.923567
520	0.918862	0.912442	0.91625	0.827589	0.938644	0.928647
525	0.907271	0.910906	0.90875	0.812905	0.936888	0.921842
530	0.909378	0.90937	0.909375	0.813943	0.936009	0.922501
535	0.913593	0.915515	0.914375	0.824241	0.940347	0.926777
540	0.913593	0.912442	0.913125	0.82151	0.938312	0.925788
545	0.911486	0.915515	0.913125	0.821828	0.940217	0.925629
550	0.913593	0.917051	0.915	0.825608	0.941368	0.927273
555	0.908325	0.918587	0.9125	0.820969	0.942077	0.924893
560	0.914647	0.917051	0.915625	0.826816	0.941432	0.927846
565	0.915701	0.915515	0.915625	0.826662	0.940476	0.927923
570	0.911486	0.920123	0.915	0.825938	0.943293	0.927117
575	0.910432	0.921659	0.915	0.826111	0.944262	0.927039
580	0.909378	0.918587	0.913125	0.822167	0.94214	0.925469
585	0.91254	0.913978	0.913125	0.821667	0.939262	0.925708
590	0.910432	0.915515	0.9125	0.820624	0.940152	0.925054
595	0.913593	0.915515	0.914375	0.824241	0.940347	0.926777
600	0.917808	0.918587	0.918125	0.831813	0.942641	0.930059
605	0.916754	0.913978	0.915625	0.826513	0.939525	0.928
610	0.915701	0.917051	0.91625	0.828026	0.941495	0.928419
615	0.917808	0.917051	0.9175	0.830451	0.941622	0.929562
620	0.918862	0.918587	0.91875	0.833027	0.942703	0.93063
625	0.918862	0.915515	0.9175	0.830306	0.940669	0.929638
630	0.917808	0.915515	0.916875	0.82909	0.940605	0.929067
635	0.917808	0.915515	0.916875	0.82909	0.940605	0.929067
640	0.917808	0.913978	0.91625	0.827729	0.93959	0.928571
645	0.922023	0.913978	0.91875	0.832612	0.93985	0.930851
650	0.910432	0.913978	0.911875	0.819254	0.93913	0.924559
655	0.910432	0.913978	0.911875	0.819254	0.93913	0.924559
660	0.91254	0.913978	0.913125	0.821667	0.939262	0.925708
665	0.91254	0.913978	0.913125	0.821667	0.939262	0.925708
670	0.914647	0.918587	0.91625	0.828182	0.942454	0.928342
675	0.91254	0.918587	0.915	0.82577	0.942329	0.927195
680	0.91254	0.923195	0.916875	0.829882	0.945415	0.928686
685	0.917808	0.920123	0.91875	0.833176	0.943662	0.930556
690	0.91254	0.920123	0.915625	0.82714	0.943355	0.927691
695	0.918862	0.915515	0.9175	0.830306	0.940669	0.929638
700	0.920969	0.915515	0.91875	0.832745	0.940797	0.930777
705	0.919916	0.915515	0.918125	0.831525	0.940733	0.930208
710	0.917808	0.912442	0.915625	0.826369	0.938578	0.928077
715	0.916754	0.912442	0.915	0.825152	0.938511	0.927505
720	0.914647	0.913978	0.914375	0.824086	0.939394	0.926855
725	0.915701	0.915515	0.915625	0.826662	0.940476	0.927923
730	0.918862	0.920123	0.919375	0.834389	0.943723	0.931127
735	0.914647	0.918587	0.91625	0.828182	0.942454	0.928342
740	0.915701	0.913978	0.915	0.825299	0.939459	0.927428
745	0.925184	0.924731	0.925	0.845769	0.947141	0.936034
750	0.925184	0.921659	0.92375	0.843058	0.945102	0.935037
755	0.925184	0.917051	0.921875	0.838998	0.94206	0.933546
760	0.928346	0.912442	0.921875	0.838648	0.939232	0.933757
765	0.918862	0.918587	0.91875	0.833027	0.942703	0.93063
770	0.907271	0.897081	0.903125	0.800592	0.927802	0.917421
775	0.914647	0.907834	0.911875	0.818636	0.935345	0.92488
780	0.914647	0.904762	0.910625	0.815916	0.933333	0.923896
785	0.914647	0.90937	0.9125	0.819997	0.936354	0.925373
790	0.915701	0.912442	0.914375	0.823936	0.938445	0.926933
795	0.913593	0.913978	0.91375	0.822875	0.939328	0.926282
800	0.91254	0.904762	0.909375	0.813481	0.93319	0.922749
805	0.905163	0.898618	0.9025	0.799537	0.928649	0.916756
810	0.905163	0.903226	0.904375	0.803644	0.93167	0.918226
815	0.90411	0.904762	0.904375	0.803813	0.932609	0.918138
820	0.90411	0.903226	0.90375	0.802441	0.931596	0.917647
825	0.880927	0.906298	0.89125	0.7792	0.931996	0.905742
830	0.883035	0.90169	0.890625	0.777338	0.929047	0.905457
835	0.883035	0.903226	0.89125	0.778734	0.930078	0.905946
840	0.888303	0.906298	0.895625	0.78738	0.932522	0.909876
845	0.877766	0.903226	0.888125	0.772912	0.929688	0.902981
850	0.892518	0.904762	0.8975	0.790704	0.931793	0.911733
855	0.888303	0.903226	0.894375	0.784597	0.930464	0.908895
860	0.888303	0.907834	0.89625	0.788772	0.933555	0.910367
865	0.886196	0.90937	0.895625	0.787825	0.934444	0.909681
870	0.88725	0.910906	0.896875	0.790389	0.935556	0.910763
875	0.883035	0.906298	0.8925	0.781529	0.932147	0.906926
880	0.883035	0.907834	0.893125	0.782927	0.933185	0.907417
885	0.883035	0.910906	0.894375	0.785727	0.935268	0.908401
890	0.883035	0.910906	0.894375	0.785727	0.935268	0.908401
895	0.88725	0.907834	0.895625	0.7876	0.933481	0.909778
900	0.888303	0.907834	0.89625	0.788772	0.933555	0.910367
905	0.890411	0.910906	0.89875	0.793904	0.93577	0.912527
910	0.892518	0.90937	0.899375	0.794866	0.934879	0.913208
915	0.892518	0.90937	0.899375	0.794866	0.934879	0.913208
920	0.894626	0.907834	0.9	0.795841	0.933993	0.913886
925	0.893572	0.904762	0.898125	0.791887	0.931868	0.912318
930	0.890411	0.907834	0.8975	0.791121	0.933702	0.911543
935	0.886196	0.904762	0.89375	0.78364	0.93134	0.908207
940	0.88725	0.900154	0.8925	0.78064	0.928335	0.907328
945	0.883035	0.900154	0.89	0.775943	0.928018	0.904968
950	0.880927	0.895545	0.886875	0.769415	0.924779	0.902321
955	0.880927	0.894009	0.88625	0.768021	0.923757	0.901834
960	0.880927	0.895545	0.886875	0.769415	0.924779	0.902321
965	0.881981	0.917051	0.89625	0.790179	0.939394	0.909783
970	0.884089	0.912442	0.895625	0.78829	0.936384	0.909485
975	0.88725	0.903226	0.89375	0.783421	0.930387	0.908306
980	0.885142	0.907834	0.894375	0.78526	0.933333	0.908599
985	0.877766	0.910906	0.89125	0.779935	0.934905	0.905435
990	0.877766	0.90937	0.890625	0.778528	0.933857	0.904943
995	0.876712	0.906298	0.88875	0.774561	0.931691	0.903366
1000	0.902002	0.90937	0.905	0.805542	0.935519	0.918455
1005	0.907271	0.910906	0.90875	0.812905	0.936888	0.921842
1010	0.872497	0.90169	0.884375	0.765721	0.928251	0.899511
1015	0.881981	0.904762	0.89125	0.778964	0.931034	0.905844
1020	0.879874	0.90169	0.88875	0.773836	0.92881	0.90368
1025	0.880927	0.906298	0.89125	0.7792	0.931996	0.905742
1030	0.875659	0.907834	0.88875	0.774812	0.93266	0.903261
1035	0.880927	0.912442	0.89375	0.784809	0.93617	0.907709
1040	0.87882	0.907834	0.890625	0.778281	0.932886	0.905046
1045	0.879874	0.903226	0.889375	0.775236	0.929844	0.904169
1050	0.877766	0.900154	0.886875	0.770108	0.927617	0.902003
1055	0.87882	0.900154	0.8875	0.771272	0.927697	0.902597
1060	0.875659	0.900154	0.885625	0.767785	0.927455	0.900813
1065	0.877766	0.903226	0.888125	0.772912	0.929688	0.902981
1070	0.876712	0.903226	0.8875	0.771752	0.929609	0.902386
1075	0.880927	0.903226	0.89	0.7764	0.929922	0.904762
1080	0.875659	0.90169	0.88625	0.769189	0.928492	0.901302
1085	0.881981	0.906298	0.891875	0.780363	0.932071	0.906335
1090	0.884089	0.904762	0.8925	0.781299	0.931188	0.907027
1095	0.886196	0.900154	0.891875	0.779463	0.928256	0.906739
1100	0.881981	0.907834	0.8925	0.781763	0.93311	0.906826
1105	0.881981	0.907834	0.8925	0.781763	0.93311	0.906826
1110	0.886196	0.900154	0.891875	0.779463	0.928256	0.906739
1115	0.884089	0.897081	0.889375	0.774329	0.926049	0.904582
1120	0.880927	0.90169	0.889375	0.775002	0.928889	0.904273
1125	0.880927	0.90169	0.889375	0.775002	0.928889	0.904273
1130	0.879874	0.897081	0.886875	0.769641	0.925721	0.902215
1135	0.875659	0.895545	0.88375	0.763579	0.92436	0.899351
1140	0.873551	0.900154	0.884375	0.765469	0.927293	0.89962
1145	0.873551	0.900154	0.884375	0.765469	0.927293	0.89962
1150	0.880927	0.907834	0.891875	0.780601	0.933036	0.906233
1155	0.880927	0.906298	0.89125	0.7792	0.931996	0.905742
1160	0.879874	0.907834	0.89125	0.77944	0.932961	0.90564
1165	0.881981	0.907834	0.8925	0.781763	0.93311	0.906826
1170	0.881981	0.90169	0.89	0.776169	0.928968	0.904865
1175	0.881981	0.90169	0.89	0.776169	0.928968	0.904865
1180	0.880927	0.90169	0.889375	0.775002	0.928889	0.904273
1185	0.879874	0.90169	0.88875	0.773836	0.92881	0.90368
1190	0.881981	0.90169	0.89	0.776169	0.928968	0.904865
1195	0.875659	0.894009	0.883125	0.762178	0.923333	0.898864
1200	0.875659	0.895545	0.88375	0.763579	0.92436	0.899351
1205	0.876712	0.892473	0.883125	0.761945	0.922395	0.898974
1210	0.873551	0.895545	0.8825	0.761256	0.924192	0.898158
1215	0.875659	0.890937	0.881875	0.75938	0.921286	0.897893
1220	0.876712	0.894009	0.88375	0.763344	0.923418	0.899459
1225	0.877766	0.894009	0.884375	0.764511	0.923503	0.900054
1230	0.877766	0.895545	0.885	0.765909	0.924528	0.900541
1235	0.879874	0.904762	0.89	0.776636	0.930881	0.904659
1240	0.883035	0.906298	0.8925	0.781529	0.932147	0.906926
1245	0.883035	0.904762	0.891875	0.780131	0.931111	0.906436
1250	0.879874	0.900154	0.888125	0.772437	0.927778	0.903191
1255	0.87882	0.903226	0.88875	0.774073	0.929766	0.903575
1260	0.881981	0.906298	0.891875	0.780363	0.932071	0.906335
1265	0.881981	0.904762	0.89125	0.778964	0.931034	0.905844
1270	0.898841	0.900154	0.899375	0.793695	0.929194	0.913765
1275	0.891465	0.907834	0.898125	0.792299	0.933775	0.912129
1280	0.889357	0.906298	0.89625	0.788555	0.932597	0.910464
1285	0.889357	0.906298	0.89625	0.788555	0.932597	0.910464
1290	0.888303	0.907834	0.89625	0.788772	0.933555	0.910367
1295	0.88725	0.906298	0.895	0.786206	0.932447	0.909287
1300	0.88725	0.906298	0.895	0.786206	0.932447	0.909287
1305	0.888303	0.90169	0.89375	0.783207	0.929438	0.908405
1310	0.889357	0.90169	0.894375	0.784386	0.929515	0.908993
1315	0.888303	0.90937	0.896875	0.790165	0.93459	0.910859
1320	0.891465	0.907834	0.898125	0.792299	0.933775	0.912129
1325	0.889357	0.907834	0.896875	0.789946	0.933628	0.910955
1330	0.890411	0.904762	0.89625	0.788342	0.931643	0.91056
1335	0.889357	0.906298	0.89625	0.788555	0.932597	0.910464
1340	0.893572	0.90169	0.896875	0.789118	0.929825	0.911338
1345	0.894626	0.910906	0.90125	0.798613	0.936053	0.914871
1350	0.891465	0.90937	0.89875	0.793688	0.934807	0.912621
1355	0.894626	0.90937	0.900625	0.797226	0.935022	0.914378
1360	0.89568	0.90937	0.90125	0.798409	0.935094	0.914962
1365	0.89568	0.90937	0.90125	0.798409	0.935094	0.914962
1370	0.894626	0.90937	0.900625	0.797226	0.935022	0.914378
1375	0.896733	0.907834	0.90125	0.79821	0.934138	0.915054
1380	0.890411	0.903226	0.895625	0.786954	0.930617	0.91007
1385	0.892518	0.900154	0.895625	0.786549	0.928728	0.910263
1390	0.892518	0.900154	0.895625	0.786549	0.928728	0.910263
1395	0.892518	0.903226	0.896875	0.789318	0.930769	0.911243
1400	0.891465	0.903226	0.89625	0.788135	0.930693	0.910657
1405	0.897787	0.90937	0.9025	0.80078	0.935236	0.916129
1410	0.897787	0.90169	0.899375	0.793878	0.930131	0.913673
1415	0.896733	0.903226	0.899375	0.794065	0.931072	0.91358
1420	0.89568	0.903226	0.89875	0.792876	0.930997	0.912997
1425	0.893572	0.906298	0.89875	0.793272	0.932893	0.912809
1430	0.888303	0.907834	0.89625	0.788772	0.933555	0.910367
1435	0.888303	0.907834	0.89625	0.788772	0.933555	0.910367
1440	0.892518	0.904762	0.8975	0.790704	0.931793	0.911733
1445	0.885142	0.90169	0.891875	0.779681	0.929204	0.906638
1450	0.892518	0.906298	0.898125	0.79209	0.932819	0.912224
1455	0.891465	0.907834	0.898125	0.792299	0.933775	0.912129
1460	0.893572	0.910906	0.900625	0.797433	0.935982	0.914286
1465	0.894626	0.90937	0.900625	0.797226	0.935022	0.914378
1470	0.892518	0.910906	0.9	0.796255	0.935912	0.9137
1475	0.892518	0.910906	0.9	0.796255	0.935912	0.9137
1480	0.891465	0.910906	0.899375	0.795078	0.935841	0.913114
1485	0.890411	0.90937	0.898125	0.792512	0.934735	0.912035
1490	0.891465	0.910906	0.899375	0.795078	0.935841	0.913114
1495	0.88725	0.910906	0.896875	0.790389	0.935556	0.910763
1500	0.886196	0.910906	0.89625	0.789221	0.935484	0.910173
1505	0.890411	0.913978	0.9	0.796689	0.937847	0.913514
1510	0.892518	0.912442	0.900625	0.797645	0.936947	0.914193
1515	0.869336	0.910906	0.88625	0.770749	0.934315	0.900655
1520	0.87039	0.910906	0.886875	0.771892	0.934389	0.901255
1525	0.873551	0.917051	0.89125	0.780983	0.938845	0.905022
1530	0.874605	0.912442	0.89	0.777889	0.935738	0.904139
1535	0.871444	0.912442	0.888125	0.774451	0.93552	0.902346
1540	0.87039	0.910906	0.886875	0.771892	0.934389	0.901255
1545	0.869336	0.913978	0.8875	0.773584	0.936436	0.901639
1550	0.87039	0.910906	0.886875	0.771892	0.934389	0.901255
1555	0.869336	0.912442	0.886875	0.772166	0.935374	0.901147
1560	0.869336	0.912442	0.886875	0.772166	0.935374	0.901147
1565	0.894626	0.90937	0.900625	0.797226	0.935022	0.914378
1570	0.892518	0.90937	0.899375	0.794866	0.934879	0.913208
1575	0.893572	0.913978	0.901875	0.800211	0.938053	0.915273
1580	0.891465	0.915515	0.90125	0.799254	0.938957	0.914595
1585	0.891465	0.915515	0.90125	0.799254	0.938957	0.914595
1590	0.891465	0.912442	0.9	0.79647	0.936877	0.913607
1595	0.892518	0.915515	0.901875	0.800427	0.939024	0.915181
1600	0.88725	0.910906	0.896875	0.790389	0.935556	0.910763
1605	0.888303	0.910906	0.8975	0.791559	0.935627	0.911351
1610	0.890411	0.90937	0.898125	0.792512	0.934735	0.912035
1615	0.889357	0.907834	0.896875	0.789946	0.933628	0.910955
1620	0.892518	0.912442	0.900625	0.797645	0.936947	0.914193
1625	0.891465	0.912442	0.9	0.79647	0.936877	0.913607
1630	0.891465	0.912442	0.9	0.79647	0.936877	0.913607
1635	0.886196	0.913978	0.8975	0.792017	0.93757	0.911159
1640	0.889357	0.913978	0.899375	0.795519	0.937778	0.912926
1645	0.889357	0.913978	0.899375	0.795519	0.937778	0.912926
1650	0.890411	0.920123	0.9025	0.802271	0.942029	0.915493
1655	0.88725	0.917051	0.899375	0.795979	0.939732	0.912737
1660	0.890411	0.918587	0.901875	0.800874	0.94098	0.914997
1665	0.88725	0.918587	0.9	0.797378	0.940782	0.913232
1670	0.888303	0.918587	0.900625	0.798542	0.940848	0.913821
1675	0.888303	0.918587	0.900625	0.798542	0.940848	0.913821
1680	0.889357	0.918587	0.90125	0.799707	0.940914	0.91441
1685	0.888303	0.918587	0.900625	0.798542	0.940848	0.913821
1690	0.891465	0.90937	0.89875	0.793688	0.934807	0.912621
1695	0.87882	0.90169	0.888125	0.772672	0.928731	0.903086
1700	0.874605	0.906298	0.8875	0.772251	0.931538	0.902174
1705	0.87039	0.907834	0.885625	0.769064	0.93228	0.900272
1710	0.869336	0.907834	0.885	0.767918	0.932203	0.899673
1715	0.871444	0.907834	0.88625	0.77021	0.932356	0.900871
1720	0.87039	0.906298	0.885	0.767651	0.931229	0.899782
1725	0.869336	0.904762	0.88375	0.765091	0.930101	0.898693
1730	0.877766	0.904762	0.88875	0.774315	0.930726	0.903471
1735	0.889357	0.90937	0.8975	0.791338	0.934662	0.911447
1740	0.889357	0.90937	0.8975	0.791338	0.934662	0.911447
1745	0.886196	0.907834	0.895	0.786429	0.933407	0.909189
1750	0.888303	0.907834	0.89625	0.788772	0.933555	0.910367
1755	0.88725	0.906298	0.895	0.786206	0.932447	0.909287
1760	0.888303	0.910906	0.8975	0.791559	0.935627	0.911351
1765	0.888303	0.907834	0.89625	0.788772	0.933555	0.910367
1770	0.888303	0.910906	0.8975	0.791559	0.935627	0.911351
1775	0.888303	0.913978	0.89875	0.79435	0.937709	0.912338
1780	0.890411	0.912442	0.899375	0.795296	0.936807	0.91302
1785	0.890411	0.912442	0.899375	0.795296	0.936807	0.91302
1790	0.890411	0.913978	0.9	0.796689	0.937847	0.913514
1795	0.888303	0.915515	0.899375	0.795746	0.938753	0.912832
1800	0.889357	0.915515	0.9	0.796914	0.938821	0.91342
1805	0.889357	0.917051	0.900625	0.79831	0.939866	0.913914
1810	0.888303	0.915515	0.899375	0.795746	0.938753	0.912832
1815	0.888303	0.915515	0.899375	0.795746	0.938753	0.912832
1820	0.885142	0.915515	0.8975	0.792253	0.938547	0.911063
1825	0.885142	0.915515	0.8975	0.792253	0.938547	0.911063
1830	0.885142	0.915515	0.8975	0.792253	0.938547	0.911063
1835	0.885142	0.920123	0.899375	0.796459	0.941704	0.912548
1840	0.881981	0.913978	0.895	0.787371	0.93729	0.908795
1845	0.880927	0.913978	0.894375	0.786213	0.93722	0.908202
1850	0.881981	0.912442	0.894375	0.785967	0.936242	0.908302
1855	0.881981	0.917051	0.89625	0.790179	0.939394	0.909783
1860	0.883035	0.917051	0.896875	0.791336	0.939462	0.910375
1865	0.885142	0.918587	0.89875	0.795056	0.940649	0.912052
1870	0.885142	0.918587	0.89875	0.795056	0.940649	0.912052
1875	0.88725	0.917051	0.899375	0.795979	0.939732	0.912737
1880	0.88725	0.917051	0.899375	0.795979	0.939732	0.912737
1885	0.88725	0.917051	0.899375	0.795979	0.939732	0.912737
1890	0.894626	0.913978	0.9025	0.801388	0.938122	0.915858
1895	0.894626	0.912442	0.901875	0.8	0.937086	0.915364
1900	0.898841	0.910906	0.90375	0.803349	0.936334	0.917204
1905	0.898841	0.907834	0.9025	0.800587	0.934283	0.916219
1910	0.892518	0.906298	0.898125	0.79209	0.932819	0.912224
1915	0.89568	0.912442	0.9025	0.80118	0.937155	0.915948
1920	0.893572	0.912442	0.90125	0.798822	0.937017	0.914779
1925	0.894626	0.912442	0.901875	0.8	0.937086	0.915364
1930	0.891465	0.913978	0.900625	0.797862	0.937916	0.9141
1935	0.889357	0.910906	0.898125	0.792731	0.935698	0.911939
1940	0.893572	0.90937	0.9	0.796045	0.93495	0.913793
1945	0.893572	0.90937	0.9	0.796045	0.93495	0.913793
1950	0.89568	0.910906	0.901875	0.799794	0.936123	0.915455
1955	0.897787	0.907834	0.901875	0.799398	0.934211	0.915637
1960	0.894626	0.906298	0.899375	0.794456	0.932967	0.913394
1965	0.894626	0.90937	0.900625	0.797226	0.935022	0.914378
1970	0.89568	0.907834	0.900625	0.797025	0.934066	0.91447
1975	0.893572	0.903226	0.8975	0.790502	0.930845	0.911828
1980	0.893572	0.903226	0.8975	0.790502	0.930845	0.911828
1985	0.892518	0.904762	0.8975	0.790704	0.931793	0.911733
1990	0.892518	0.904762	0.8975	0.790704	0.931793	0.911733
1995	0.894626	0.90937	0.900625	0.797226	0.935022	0.914378
2000	0.894626	0.90937	0.900625	0.797226	0.935022	0.914378
2005	0.891465	0.907834	0.898125	0.792299	0.933775	0.912129
2010	0.890411	0.906298	0.896875	0.789732	0.932671	0.911051
2015	0.890411	0.917051	0.90125	0.799478	0.939933	0.914502
2020	0.893572	0.913978	0.901875	0.800211	0.938053	0.915273
2025	0.889357	0.913978	0.899375	0.795519	0.937778	0.912926
2030	0.88725	0.915515	0.89875	0.79458	0.938685	0.912243
2035	0.88725	0.917051	0.899375	0.795979	0.939732	0.912737
2040	0.88725	0.918587	0.9	0.797378	0.940782	0.913232
2045	0.889357	0.913978	0.899375	0.795519	0.937778	0.912926
2050	0.88725	0.90937	0.89625	0.788994	0.934517	0.91027
2055	0.888303	0.90937	0.896875	0.790165	0.93459	0.910859
2060	0.888303	0.90937	0.896875	0.790165	0.93459	0.910859
2065	0.889357	0.90937	0.8975	0.791338	0.934662	0.911447
2070	0.888303	0.910906	0.8975	0.791559	0.935627	0.911351
2075	0.88725	0.912442	0.8975	0.791786	0.936596	0.911255
2080	0.886196	0.913978	0.8975	0.792017	0.93757	0.911159
2085	0.886196	0.913978	0.8975	0.792017	0.93757	0.911159
2090	0.88725	0.913978	0.898125	0.793182	0.937639	0.911749
2095	0.88725	0.913978	0.898125	0.793182	0.937639	0.911749
2100	0.88725	0.913978	0.898125	0.793182	0.937639	0.911749
2105	0.885142	0.917051	0.898125	0.793654	0.939597	0.911557
2110	0.885142	0.90937	0.895	0.786657	0.934372	0.909091
2115	0.886196	0.912442	0.896875	0.790619	0.936526	0.910666
2120	0.884089	0.912442	0.895625	0.78829	0.936384	0.909485
2125	0.883035	0.912442	0.895	0.787128	0.936313	0.908894
2130	0.881981	0.910906	0.89375	0.784565	0.935196	0.907809
2135	0.885142	0.907834	0.894375	0.78526	0.933333	0.908599
2140	0.884089	0.906298	0.893125	0.782696	0.932222	0.907518
2145	0.883035	0.906298	0.8925	0.781529	0.932147	0.906926
2150	0.879874	0.907834	0.89125	0.77944	0.932961	0.90564
2155	0.879874	0.907834	0.89125	0.77944	0.932961	0.90564
2160	0.879874	0.907834	0.89125	0.77944	0.932961	0.90564
2165	0.880927	0.907834	0.891875	0.780601	0.933036	0.906233
2170	0.880927	0.906298	0.89125	0.7792	0.931996	0.905742
2175	0.883035	0.90937	0.89375	0.784327	0.934225	0.907909
2180	0.881981	0.90937	0.893125	0.783164	0.934152	0.907317
2185	0.881981	0.90937	0.893125	0.783164	0.934152	0.907317
2190	0.883035	0.90937	0.89375	0.784327	0.934225	0.907909
2195	0.883035	0.910906	0.894375	0.785727	0.935268	0.908401
2200	0.883035	0.910906	0.894375	0.785727	0.935268	0.908401
2205	0.883035	0.910906	0.894375	0.785727	0.935268	0.908401
2210	0.880927	0.90937	0.8925	0.782002	0.934078	0.906725
2215	0.881981	0.912442	0.894375	0.785967	0.936242	0.908302
2220	0.883035	0.912442	0.895	0.787128	0.936313	0.908894
2225	0.881981	0.912442	0.894375	0.785967	0.936242	0.908302
2230	0.883035	0.915515	0.89625	0.789932	0.93841	0.909881
2235	0.884089	0.913978	0.89625	0.78969	0.93743	0.909978
2240	0.885142	0.910906	0.895625	0.788055	0.935412	0.909583
2245	0.885142	0.903226	0.8925	0.781074	0.930233	0.907127
2250	0.885142	0.903226	0.8925	0.781074	0.930233	0.907127
2255	0.885142	0.904762	0.893125	0.782469	0.931264	0.907618
2260	0.885142	0.903226	0.8925	0.781074	0.930233	0.907127
2265	0.886196	0.904762	0.89375	0.78364	0.93134	0.908207
2270	0.885142	0.906298	0.89375	0.783864	0.932297	0.908108
2275	0.88725	0.904762	0.894375	0.784813	0.931416	0.908797
2280	0.88725	0.906298	0.895	0.786206	0.932447	0.909287
2285	0.88725	0.906298	0.895	0.786206	0.932447	0.909287
2290	0.886196	0.906298	0.894375	0.785034	0.932373	0.908698
2295	0.886196	0.906298	0.894375	0.785034	0.932373	0.908698
2300	0.855638	0.912442	0.87875	0.757463	0.934407	0.893289
2305	0.854584	0.912442	0.878125	0.756342	0.934332	0.89268
2310	0.854584	0.913978	0.87875	0.757776	0.935409	0.893172
2315	0.85353	0.915515	0.87875	0.758095	0.936416	0.893054
2320	0.85353	0.912442	0.8775	0.755223	0.934256	0.89207
2325	0.85353	0.910906	0.876875	0.753789	0.93318	0.89158
2330	0.856691	0.907834	0.8775	0.754295	0.931271	0.892426
2335	0.856691	0.907834	0.8775	0.754295	0.931271	0.892426
2340	0.856691	0.907834	0.8775	0.754295	0.931271	0.892426
2345	0.856691	0.907834	0.8775	0.754295	0.931271	0.892426
2350	0.85353	0.912442	0.8775	0.755223	0.934256	0.89207
2355	0.854584	0.912442	0.878125	0.756342	0.934332	0.89268
2360	0.855638	0.912442	0.87875	0.757463	0.934407	0.893289
2365	0.848261	0.907834	0.8725	0.74533	0.930636	0.887541
2370	0.849315	0.912442	0.875	0.75076	0.933951	0.889625
2375	0.849315	0.912442	0.875	0.75076	0.933951	0.889625
2380	0.849315	0.917051	0.876875	0.755083	0.937209	0.8911
2385	0.849315	0.915515	0.87625	0.753641	0.936121	0.890608
2390	0.844046	0.917051	0.87375	0.749553	0.936842	0.888027
2395	0.846154	0.918587	0.875625	0.753207	0.938084	0.889751
2400	0.850369	0.920123	0.87875	0.759077	0.939464	0.892699
2405	0.851423	0.915515	0.8775	0.755865	0.936269	0.891832
2410	0.848261	0.915515	0.875625	0.752531	0.936047	0.889994
2415	0.849315	0.910906	0.874375	0.749321	0.93287	0.889134
2420	0.849315	0.912442	0.875	0.75076	0.933951	0.889625
2425	0.844046	0.90937	0.870625	0.742324	0.931395	0.885572
2430	0.842993	0.910906	0.870625	0.742662	0.932401	0.885445
2435	0.844046	0.912442	0.871875	0.745213	0.933566	0.886552
2440	0.8451	0.912442	0.8725	0.74632	0.933644	0.887168
2445	0.8451	0.912442	0.8725	0.74632	0.933644	0.887168
2450	0.846154	0.910906	0.8725	0.745985	0.932636	0.887293
2455	0.846154	0.913978	0.87375	0.748871	0.934808	0.888274
2460	0.847208	0.915515	0.875	0.751423	0.935972	0.889381
2465	0.848261	0.917051	0.87625	0.753974	0.937136	0.890487
2470	0.846154	0.917051	0.875	0.751761	0.936989	0.889258
2475	0.848261	0.915515	0.875625	0.752531	0.936047	0.889994
2480	0.847208	0.915515	0.875	0.751423	0.935972	0.889381
2485	0.847208	0.915515	0.875	0.751423	0.935972	0.889381
2490	0.846154	0.915515	0.874375	0.750316	0.935897	0.888766
2495	0.848261	0.915515	0.875625	0.752531	0.936047	0.889994
2500	0.847208	0.917051	0.875625	0.752867	0.937063	0.889873
2505	0.847208	0.912442	0.87375	0.748537	0.933798	0.888398
2510	0.846154	0.912442	0.873125	0.747428	0.933721	0.887783
2515	0.846154	0.912442	0.873125	0.747428	0.933721	0.887783
2520	0.847208	0.913978	0.874375	0.749979	0.934884	0.888889
2525	0.846154	0.913978	0.87375	0.748871	0.934808	0.888274
2530	0.848261	0.913978	0.875	0.751089	0.934959	0.889503
2535	0.848261	0.913978	0.875	0.751089	0.934959	0.889503
2540	0.849315	0.915515	0.87625	0.753641	0.936121	0.890608
2545	0.849315	0.915515	0.87625	0.753641	0.936121	0.890608
2550	0.849315	0.915515	0.87625	0.753641	0.936121	0.890608
2555	0.849315	0.912442	0.875	0.75076	0.933951	0.889625
2560	0.847208	0.912442	0.87375	0.748537	0.933798	0.888398
2565	0.847208	0.912442	0.87375	0.748537	0.933798	0.888398
2570	0.847208	0.912442	0.87375	0.748537	0.933798	0.888398
2575	0.848261	0.912442	0.874375	0.749648	0.933875	0.889012
2580	0.851423	0.912442	0.87625	0.752989	0.934104	0.890849
2585	0.850369	0.910906	0.875	0.750436	0.932948	0.889746
2590	0.851423	0.913978	0.876875	0.754426	0.935185	0.89134
2595	0.850369	0.913978	0.87625	0.753313	0.93511	0.890728
2600	0.8451	0.90937	0.87125	0.743433	0.931475	0.886188
2605	0.842993	0.910906	0.870625	0.742662	0.932401	0.885445
2610	0.847208	0.918587	0.87625	0.754312	0.938156	0.890365
2615	0.847208	0.921659	0.8775	0.757205	0.940351	0.891353
2620	0.844046	0.920123	0.875	0.752451	0.939039	0.889012
2625	0.842993	0.920123	0.874375	0.751352	0.938967	0.888395
2630	0.842993	0.920123	0.874375	0.751352	0.938967	0.888395
2635	0.842993	0.920123	0.874375	0.751352	0.938967	0.888395
2640	0.842993	0.924731	0.87625	0.755709	0.942285	0.889878
2645	0.842993	0.924731	0.87625	0.755709	0.942285	0.889878
2650	0.840885	0.923195	0.874375	0.752066	0.941038	0.888147
2655	0.842993	0.921659	0.875	0.752803	0.940071	0.888889
2660	0.83667	0.921659	0.87125	0.746242	0.939645	0.885173
2665	0.835616	0.921659	0.870625	0.745153	0.939573	0.884551
2670	0.83667	0.921659	0.87125	0.746242	0.939645	0.885173
2675	0.835616	0.923195	0.87125	0.746613	0.940688	0.885045
2680	0.834563	0.923195	0.870625	0.745527	0.940618	0.884422
2685	0.834563	0.921659	0.87	0.744065	0.939502	0.883929
2690	0.832455	0.918587	0.8675	0.738969	0.937129	0.881696
2695	0.830348	0.921659	0.8675	0.739728	0.939213	0.881432
2700	0.831401	0.918587	0.866875	0.737883	0.937055	0.881072
2705	0.830348	0.921659	0.8675	0.739728	0.939213	0.881432
2710	0.830348	0.918587	0.86625	0.736798	0.93698	0.880447
2715	0.830348	0.917051	0.865625	0.735335	0.935867	0.879955
2720	0.832455	0.918587	0.8675	0.738969	0.937129	0.881696
2725	0.834563	0.923195	0.870625	0.745527	0.940618	0.884422
2730	0.835616	0.917051	0.86875	0.740777	0.936246	0.883073
2735	0.835616	0.917051	0.86875	0.740777	0.936246	0.883073
2740	0.83667	0.917051	0.869375	0.741869	0.936321	0.883695
2745	0.830348	0.910906	0.863125	0.729491	0.931442	0.877994
2750	0.830348	0.915515	0.865	0.733872	0.934757	0.879464
2755	0.830348	0.915515	0.865	0.733872	0.934757	0.879464
2760	0.833509	0.912442	0.865625	0.734222	0.932783	0.880356
2765	0.830348	0.913978	0.864375	0.732411	0.933649	0.878974
2770	0.830348	0.913978	0.864375	0.732411	0.933649	0.878974
2775	0.831401	0.915515	0.865625	0.734959	0.934834	0.880089
2780	0.831401	0.913978	0.865	0.733499	0.933728	0.879599
2785	0.830348	0.915515	0.865	0.733872	0.934757	0.879464
2790	0.830348	0.917051	0.865625	0.735335	0.935867	0.879955
2795	0.830348	0.912442	0.86375	0.73095	0.932544	0.878484
2800	0.834563	0.90937	0.865	0.732406	0.93067	0.88
2805	0.832455	0.90937	0.86375	0.730216	0.930506	0.878754
2810	0.832455	0.910906	0.864375	0.731673	0.931604	0.879243
2815	0.829294	0.90937	0.861875	0.726942	0.93026	0.87688
2820	0.82824	0.907834	0.860625	0.724393	0.929078	0.875766
2825	0.82824	0.907834	0.860625	0.724393	0.929078	0.875766
2830	0.829294	0.90937	0.861875	0.726942	0.93026	0.87688
2835	0.82824	0.910906	0.861875	0.727314	0.93128	0.876743
2840	0.82824	0.910906	0.861875	0.727314	0.93128	0.876743
2845	0.82824	0.90937	0.86125	0.725853	0.930178	0.876254
2850	0.826133	0.907834	0.859375	0.722217	0.92891	0.874512
2855	0.825079	0.90937	0.859375	0.722595	0.929929	0.874372
2860	0.829294	0.90937	0.861875	0.726942	0.93026	0.87688
2865	0.829294	0.903226	0.859375	0.721112	0.925882	0.874931
2870	0.829294	0.903226	0.859375	0.721112	0.925882	0.874931
2875	0.82824	0.904762	0.859375	0.721476	0.926887	0.874791
2880	0.826133	0.904762	0.858125	0.719296	0.926714	0.873538
2885	0.824025	0.907834	0.858125	0.720047	0.928741	0.873255
2890	0.826133	0.906298	0.85875	0.720756	0.927811	0.874025
2895	0.826133	0.903226	0.8575	0.717836	0.92562	0.873051
2900	0.826133	0.903226	0.8575	0.717836	0.92562	0.873051
2905	0.827187	0.907834	0.86	0.723305	0.928994	0.875139
2910	0.82824	0.907834	0.860625	0.724393	0.929078	0.875766
2915	0.827187	0.907834	0.86	0.723305	0.928994	0.875139
2920	0.82824	0.907834	0.860625	0.724393	0.929078	0.875766
2925	0.829294	0.907834	0.86125	0.725483	0.929162	0.876392
2930	0.829294	0.90937	0.861875	0.726942	0.93026	0.87688
2935	0.82824	0.90937	0.86125	0.725853	0.930178	0.876254
2940	0.82824	0.90937	0.86125	0.725853	0.930178	0.876254
2945	0.827187	0.90937	0.860625	0.724766	0.930095	0.875627
2950	0.82824	0.903226	0.85875	0.720019	0.925795	0.874305
2955	0.82824	0.903226	0.85875	0.720019	0.925795	0.874305
2960	0.825079	0.904762	0.8575	0.718208	0.926627	0.87291
2965	0.827187	0.90169	0.8575	0.71747	0.924617	0.873192
2970	0.825079	0.903226	0.856875	0.716747	0.925532	0.872423
2975	0.825079	0.903226	0.856875	0.716747	0.925532	0.872423
2980	0.82824	0.90169	0.858125	0.718563	0.924706	0.873819
2985	0.82824	0.90169	0.858125	0.718563	0.924706	0.873819
2990	0.82824	0.90169	0.858125	0.718563	0.924706	0.873819
2995	0.82824	0.90169	0.858125	0.718563	0.924706	0.873819
3000	0.827187	0.90169	0.8575	0.71747	0.924617	0.873192
3005	0.826133	0.90169	0.856875	0.716378	0.924528	0.872565
3010	0.830348	0.90169	0.859375	0.720753	0.924883	0.875069
3015	0.829294	0.903226	0.859375	0.721112	0.925882	0.874931
3020	0.833509	0.90169	0.86125	0.724048	0.925146	0.87694
3025	0.833509	0.90169	0.86125	0.724048	0.925146	0.87694
3030	0.832455	0.90169	0.860625	0.722948	0.925059	0.876317
3035	0.833509	0.90169	0.86125	0.724048	0.925146	0.87694
3040	0.831401	0.90169	0.86	0.72185	0.924971	0.875694
3045	0.83667	0.900154	0.8625	0.725908	0.924331	0.878319
3050	0.837724	0.903226	0.864375	0.729906	0.926573	0.879911
3055	0.832455	0.903226	0.86125	0.7244	0.926143	0.876804
3060	0.832455	0.903226	0.86125	0.7244	0.926143	0.876804
3065	0.832455	0.904762	0.861875	0.725853	0.92723	0.87729
3070	0.832455	0.903226	0.86125	0.7244	0.926143	0.876804
3075	0.830348	0.903226	0.86	0.722207	0.925969	0.875556
3080	0.830348	0.903226	0.86	0.722207	0.925969	0.875556
3085	0.82824	0.904762	0.859375	0.721476	0.926887	0.874791
3090	0.82824	0.903226	0.85875	0.720019	0.925795	0.874305
3095	0.82824	0.903226	0.85875	0.720019	0.925795	0.874305
3100	0.833509	0.904762	0.8625	0.72695	0.927315	0.877913
3105	0.832455	0.904762	0.861875	0.725853	0.92723	0.87729
3110	0.831401	0.906298	0.861875	0.726211	0.928235	0.877154
3115	0.829294	0.904762	0.86	0.722568	0.926973	0.875417
3120	0.82824	0.917051	0.864375	0.733167	0.935714	0.878703
3125	0.832455	0.910906	0.864375	0.731673	0.931604	0.879243
3130	0.832455	0.912442	0.865	0.73313	0.932704	0.879733
3135	0.831401	0.912442	0.864375	0.73204	0.932624	0.879109
3140	0.831401	0.912442	0.864375	0.73204	0.932624	0.879109
3145	0.834563	0.90937	0.865	0.732406	0.93067	0.88
3150	0.834563	0.910906	0.865625	0.73386	0.931765	0.880489
3155	0.834563	0.90937	0.865	0.732406	0.93067	0.88
3160	0.833509	0.90937	0.864375	0.73131	0.930588	0.879377
3165	0.831401	0.910906	0.86375	0.730581	0.931523	0.878619
3170	0.832455	0.910906	0.864375	0.731673	0.931604	0.879243
3175	0.832455	0.910906	0.864375	0.731673	0.931604	0.879243
3180	0.833509	0.904762	0.8625	0.72695	0.927315	0.877913
3185	0.833509	0.904762	0.8625	0.72695	0.927315	0.877913
3190	0.831401	0.903226	0.860625	0.723303	0.926056	0.87618
3195	0.831401	0.903226	0.860625	0.723303	0.926056	0.87618
3200	0.835616	0.913978	0.8675	0.737864	0.93404	0.882091
3205	0.832455	0.910906	0.864375	0.731673	0.931604	0.879243
3210	0.831401	0.90937	0.863125	0.729124	0.930425	0.87813
3215	0.831401	0.910906	0.86375	0.730581	0.931523	0.878619
3220	0.831401	0.907834	0.8625	0.727667	0.929329	0.877642
3225	0.835616	0.912442	0.866875	0.736409	0.932941	0.881601
3230	0.832455	0.910906	0.864375	0.731673	0.931604	0.879243
3235	0.831401	0.910906	0.86375	0.730581	0.931523	0.878619
3240	0.832455	0.910906	0.864375	0.731673	0.931604	0.879243
3245	0.834563	0.913978	0.866875	0.736771	0.933962	0.881469
3250	0.833509	0.913978	0.86625	0.735679	0.933884	0.880846
3255	0.832455	0.913978	0.865625	0.734588	0.933806	0.880223
3260	0.832455	0.913978	0.865625	0.734588	0.933806	0.880223
3265	0.832455	0.915515	0.86625	0.736047	0.934911	0.880713
3270	0.832455	0.915515	0.86625	0.736047	0.934911	0.880713
3275	0.831401	0.913978	0.865	0.733499	0.933728	0.879599
3280	0.832455	0.915515	0.86625	0.736047	0.934911	0.880713
3285	0.826133	0.915515	0.8625	0.729538	0.934446	0.876957
3290	0.829294	0.913978	0.86375	0.731324	0.933571	0.878348
3295	0.829294	0.913978	0.86375	0.731324	0.933571	0.878348
3300	0.826133	0.915515	0.8625	0.729538	0.934446	0.876957
3305	0.827187	0.915515	0.863125	0.730619	0.934524	0.877585
3310	0.827187	0.915515	0.863125	0.730619	0.934524	0.877585
3315	0.825079	0.917051	0.8625	0.729925	0.935484	0.87682
3320	0.825079	0.913978	0.86125	0.72699	0.933254	0.875839
3325	0.825079	0.915515	0.861875	0.728457	0.934368	0.876329
3330	0.826133	0.913978	0.861875	0.728072	0.933333	0.876467
3335	0.827187	0.913978	0.8625	0.729155	0.933413	0.877095
3340	0.825079	0.912442	0.860625	0.725524	0.932143	0.875349
3345	0.822972	0.915515	0.860625	0.7263	0.934211	0.87507
3350	0.822972	0.913978	0.86	0.724831	0.933094	0.87458
3355	0.822972	0.912442	0.859375	0.723362	0.931981	0.874091
3360	0.824025	0.912442	0.86	0.724443	0.932062	0.87472
3365	0.822972	0.913978	0.86	0.724831	0.933094	0.87458
3370	0.824025	0.913978	0.860625	0.72591	0.933174	0.87521
3375	0.824025	0.913978	0.860625	0.72591	0.933174	0.87521
3380	0.821918	0.912442	0.85875	0.722284	0.9319	0.87346
3385	0.81981	0.913978	0.858125	0.721601	0.932854	0.872686
3390	0.820864	0.913978	0.85875	0.722677	0.932934	0.873318
3395	0.820864	0.915515	0.859375	0.724148	0.934053	0.873808
3400	0.824025	0.915515	0.86125	0.727378	0.934289	0.8757
3405	0.825079	0.915515	0.861875	0.728457	0.934368	0.876329
3410	0.825079	0.915515	0.861875	0.728457	0.934368	0.876329
3415	0.824025	0.915515	0.86125	0.727378	0.934289	0.8757
3420	0.822972	0.918587	0.861875	0.729242	0.936451	0.876052
3425	0.821918	0.918587	0.86125	0.728167	0.936375	0.875421
3430	0.822972	0.913978	0.86	0.724831	0.933094	0.87458
3435	0.822972	0.913978	0.86	0.724831	0.933094	0.87458
3440	0.822972	0.913978	0.86	0.724831	0.933094	0.87458
3445	0.824025	0.918587	0.8625	0.730317	0.936527	0.876682
3450	0.820864	0.915515	0.859375	0.724148	0.934053	0.873808
3455	0.821918	0.915515	0.86	0.725223	0.934132	0.874439
3460	0.821918	0.915515	0.86	0.725223	0.934132	0.874439
3465	0.821918	0.915515	0.86	0.725223	0.934132	0.874439
3470	0.821918	0.915515	0.86	0.725223	0.934132	0.874439
3475	0.820864	0.915515	0.859375	0.724148	0.934053	0.873808
3480	0.825079	0.913978	0.86125	0.72699	0.933254	0.875839
3485	0.824025	0.913978	0.860625	0.72591	0.933174	0.87521
3490	0.825079	0.917051	0.8625	0.729925	0.935484	0.87682
3495	0.821918	0.918587	0.86125	0.728167	0.936375	0.875421
3500	0.824025	0.918587	0.8625	0.730317	0.936527	0.876682
3505	0.825079	0.920123	0.86375	0.732864	0.937725	0.877803
3510	0.824025	0.921659	0.86375	0.733261	0.938776	0.877666
3515	0.825079	0.920123	0.86375	0.732864	0.937725	0.877803
3520	0.824025	0.921659	0.86375	0.733261	0.938776	0.877666
3525	0.824025	0.921659	0.86375	0.733261	0.938776	0.877666
3530	0.826133	0.920123	0.864375	0.733941	0.937799	0.878431
3535	0.824025	0.921659	0.86375	0.733261	0.938776	0.877666
3540	0.824025	0.921659	0.86375	0.733261	0.938776	0.877666
3545	0.822972	0.918587	0.861875	0.729242	0.936451	0.876052
3550	0.822972	0.920123	0.8625	0.730714	0.937575	0.876543
3555	0.81981	0.921659	0.86125	0.728974	0.93848	0.875141
3560	0.81981	0.920123	0.860625	0.727498	0.937349	0.874649
3565	0.81981	0.918587	0.86	0.726022	0.936221	0.874157
3570	0.818757	0.918587	0.859375	0.724952	0.936145	0.873524
3575	0.816649	0.917051	0.8575	0.721336	0.934861	0.871766
3580	0.81981	0.921659	0.86125	0.728974	0.93848	0.875141
3585	0.81981	0.923195	0.861875	0.730452	0.939614	0.875633
3590	0.821918	0.918587	0.86125	0.728167	0.936375	0.875421
3595	0.824025	0.918587	0.8625	0.730317	0.936527	0.876682
3600	0.822972	0.918587	0.861875	0.729242	0.936451	0.876052
3605	0.822972	0.917051	0.86125	0.72777	0.935329	0.875561
3610	0.824025	0.918587	0.8625	0.730317	0.936527	0.876682
3615	0.81981	0.918587	0.86	0.726022	0.936221	0.874157
3620	0.820864	0.918587	0.860625	0.727094	0.936298	0.874789
3625	0.820864	0.918587	0.860625	0.727094	0.936298	0.874789
3630	0.821918	0.920123	0.861875	0.729641	0.9375	0.875912
3635	0.821918	0.920123	0.861875	0.729641	0.9375	0.875912
3640	0.820864	0.921659	0.861875	0.730044	0.938554	0.875773
3645	0.821918	0.920123	0.861875	0.729641	0.9375	0.875912
3650	0.821918	0.920123	0.861875	0.729641	0.9375	0.875912
3655	0.822972	0.918587	0.861875	0.729242	0.936451	0.876052
3660	0.822972	0.920123	0.8625	0.730714	0.937575	0.876543
3665	0.825079	0.918587	0.863125	0.731394	0.936603	0.877311
3670	0.825079	0.918587	0.863125	0.731394	0.936603	0.877311
3675	0.824025	0.920123	0.863125	0.731789	0.93765	0.877173
3680	0.827187	0.926267	0.8675	0.740901	0.942377	0.881033
3685	0.82824	0.921659	0.86625	0.737567	0.939068	0.880179
3690	0.82824	0.921659	0.86625	0.737567	0.939068	0.880179
3695	0.82824	0.923195	0.866875	0.739036	0.940191	0.880672
3700	0.824025	0.923195	0.864375	0.734734	0.939904	0.878158
3705	0.826133	0.924731	0.86625	0.738354	0.941176	0.87991
3710	0.825079	0.924731	0.865625	0.73728	0.941106	0.879281
3715	0.825079	0.926267	0.86625	0.738754	0.942238	0.879775
3720	0.826133	0.924731	0.86625	0.738354	0.941176	0.87991
3725	0.826133	0.924731	0.86625	0.738354	0.941176	0.87991
3730	0.837724	0.926267	0.87375	0.75171	0.94306	0.887277
3735	0.839831	0.924731	0.874375	0.752429	0.94208	0.888022
3740	0.839831	0.924731	0.874375	0.752429	0.94208	0.888022
3745	0.838778	0.924731	0.87375	0.751339	0.942012	0.887402
3750	0.838778	0.924731	0.87375	0.751339	0.942012	0.887402
3755	0.839831	0.926267	0.875	0.753887	0.943195	0.888517
3760	0.839831	0.923195	0.87375	0.750972	0.940968	0.887528
3765	0.839831	0.923195	0.87375	0.750972	0.940968	0.887528
3770	0.838778	0.923195	0.873125	0.749881	0.940898	0.886908
3775	0.839831	0.923195	0.87375	0.750972	0.940968	0.887528
3780	0.838778	0.924731	0.87375	0.751339	0.942012	0.887402
3785	0.839831	0.929339	0.87625	0.756806	0.945433	0.889509
3790	0.841939	0.927803	0.876875	0.757527	0.944444	0.890251
3795	0.844046	0.929339	0.87875	0.761168	0.945691	0.891982
3800	0.8451	0.929339	0.879375	0.762262	0.945755	0.892599
3805	0.8451	0.927803	0.87875	0.760808	0.944641	0.892102
3810	0.8451	0.929339	0.879375	0.762262	0.945755	0.892599
3815	0.8451	0.929339	0.879375	0.762262	0.945755	0.892599
3820	0.8451	0.929339	0.879375	0.762262	0.945755	0.892599
3825	0.844046	0.929339	0.87875	0.761168	0.945691	0.891982
3830	0.842993	0.930876	0.87875	0.761533	0.946746	0.891862
3835	0.841939	0.927803	0.876875	0.757527	0.944444	0.890251
3840	0.841939	0.926267	0.87625	0.75607	0.943329	0.889755
3845	0.841939	0.930876	0.878125	0.760443	0.946682	0.891244
3850	0.842993	0.927803	0.8775	0.758619	0.94451	0.890869
3855	0.842993	0.926267	0.876875	0.757164	0.943396	0.890373
3860	0.840885	0.926267	0.875625	0.754978	0.943262	0.889136
3865	0.841939	0.926267	0.87625	0.75607	0.943329	0.889755
3870	0.840885	0.926267	0.875625	0.754978	0.943262	0.889136
3875	0.841939	0.926267	0.87625	0.75607	0.943329	0.889755
3880	0.840885	0.926267	0.875625	0.754978	0.943262	0.889136
3885	0.8451	0.926267	0.878125	0.759355	0.943529	0.891606
3890	0.842993	0.927803	0.8775	0.758619	0.94451	0.890869
3895	0.844046	0.924731	0.876875	0.756805	0.942353	0.890495
3900	0.844046	0.924731	0.876875	0.756805	0.942353	0.890495
3905	0.844046	0.924731	0.876875	0.756805	0.942353	0.890495
3910	0.844046	0.929339	0.87875	0.761168	0.945691	0.891982
3915	0.844046	0.929339	0.87875	0.761168	0.945691	0.891982
3920	0.842993	0.924731	0.87625	0.755709	0.942285	0.889878
3925	0.842993	0.924731	0.87625	0.755709	0.942285	0.889878
3930	0.844046	0.924731	0.876875	0.756805	0.942353	0.890495
3935	0.842993	0.924731	0.87625	0.755709	0.942285	0.889878
3940	0.842993	0.924731	0.87625	0.755709	0.942285	0.889878
3945	0.842993	0.924731	0.87625	0.755709	0.942285	0.889878
3950	0.841939	0.924731	0.875625	0.754615	0.942217	0.88926
3955	0.839831	0.924731	0.874375	0.752429	0.94208	0.888022
3960	0.839831	0.924731	0.874375	0.752429	0.94208	0.888022
3965	0.839831	0.926267	0.875	0.753887	0.943195	0.888517
3970	0.839831	0.926267	0.875	0.753887	0.943195	0.888517
3975	0.839831	0.923195	0.87375	0.750972	0.940968	0.887528
3980	0.840885	0.924731	0.875	0.753521	0.942149	0.888641
3985	0.844046	0.923195	0.87625	0.755353	0.941246	0.89
3990	0.844046	0.923195	0.87625	0.755353	0.941246	0.89
3995	0.844046	0.924731	0.876875	0.756805	0.942353	0.890495
4000	0.8451	0.924731	0.8775	0.757903	0.942421	0.891111
4005	0.8451	0.924731	0.8775	0.757903	0.942421	0.891111
4010	0.8451	0.924731	0.8775	0.757903	0.942421	0.891111
4015	0.846154	0.924731	0.878125	0.759001	0.942488	0.891727
4020	0.8451	0.923195	0.876875	0.756452	0.941315	0.890616
4025	0.8451	0.923195	0.876875	0.756452	0.941315	0.890616
4030	0.844046	0.923195	0.87625	0.755353	0.941246	0.89
4035	0.841939	0.924731	0.875625	0.754615	0.942217	0.88926
4040	0.841939	0.921659	0.874375	0.751706	0.94	0.888271
4045	0.841939	0.921659	0.874375	0.751706	0.94	0.888271
4050	0.842993	0.921659	0.875	0.752803	0.940071	0.888889
4055	0.841939	0.921659	0.874375	0.751706	0.94	0.888271
4060	0.841939	0.921659	0.874375	0.751706	0.94	0.888271
4065	0.840885	0.920123	0.873125	0.749157	0.938824	0.88716
4070	0.840885	0.921659	0.87375	0.750611	0.939929	0.887653
4075	0.840885	0.921659	0.87375	0.750611	0.939929	0.887653
4080	0.840885	0.921659	0.87375	0.750611	0.939929	0.887653
4085	0.839831	0.918587	0.871875	0.746607	0.937647	0.886048
4090	0.840885	0.918587	0.8725	0.747704	0.93772	0.886667
4095	0.840885	0.917051	0.871875	0.746252	0.93662	0.886174
4100	0.840885	0.917051	0.871875	0.746252	0.93662	0.886174
4105	0.837724	0.912442	0.868125	0.738602	0.933099	0.882843
4110	0.837724	0.913978	0.86875	0.740055	0.934195	0.883333
4115	0.837724	0.913978	0.86875	0.740055	0.934195	0.883333
4120	0.837724	0.913978	0.86875	0.740055	0.934195	0.883333
4125	0.838778	0.913978	0.869375	0.741152	0.934272	0.883953
4130	0.837724	0.917051	0.87	0.742963	0.936396	0.884316
4135	0.83667	0.918587	0.87	0.743326	0.937426	0.884187
4140	0.835616	0.918587	0.869375	0.742234	0.937352	0.883565
4145	0.835616	0.918587	0.869375	0.742234	0.937352	0.883565
4150	0.835616	0.918587	0.869375	0.742234	0.937352	0.883565
4155	0.837724	0.918587	0.870625	0.744418	0.9375	0.884808
4160	0.83667	0.918587	0.87	0.743326	0.937426	0.884187
4165	0.834563	0.917051	0.868125	0.739686	0.93617	0.882451
4170	0.834563	0.917051	0.868125	0.739686	0.93617	0.882451
4175	0.837724	0.915515	0.869375	0.741508	0.935294	0.883824
4180	0.83667	0.915515	0.86875	0.740413	0.935218	0.883204
4185	0.833509	0.915515	0.866875	0.737137	0.934988	0.881337
4190	0.833509	0.915515	0.866875	0.737137	0.934988	0.881337
4195	0.833509	0.915515	0.866875	0.737137	0.934988	0.881337
4200	0.833509	0.915515	0.866875	0.737137	0.934988	0.881337
4205	0.833509	0.915515	0.866875	0.737137	0.934988	0.881337
4210	0.834563	0.913978	0.866875	0.736771	0.933962	0.881469
4215	0.834563	0.913978	0.866875	0.736771	0.933962	0.881469
4220	0.834563	0.915515	0.8675	0.738228	0.935065	0.88196
4225	0.834563	0.915515	0.8675	0.738228	0.935065	0.88196
4230	0.834563	0.915515	0.8675	0.738228	0.935065	0.88196
4235	0.835616	0.915515	0.868125	0.73932	0.935142	0.882582
4240	0.835616	0.917051	0.86875	0.740777	0.936246	0.883073
4245	0.837724	0.915515	0.869375	0.741508	0.935294	0.883824
4250	0.837724	0.915515	0.869375	0.741508	0.935294	0.883824
4255	0.83667	0.918587	0.87	0.743326	0.937426	0.884187
4260	0.83667	0.918587	0.87	0.743326	0.937426	0.884187
4265	0.835616	0.918587	0.869375	0.742234	0.937352	0.883565
4270	0.835616	0.918587	0.869375	0.742234	0.937352	0.883565
4275	0.83667	0.917051	0.869375	0.741869	0.936321	0.883695
4280	0.832455	0.920123	0.868125	0.740431	0.938242	0.882189
4285	0.830348	0.920123	0.866875	0.738263	0.938095	0.880939
4290	0.826133	0.921659	0.865	0.735411	0.938922	0.878924
4295	0.827187	0.920123	0.865	0.73502	0.937873	0.879059
4300	0.826133	0.920123	0.864375	0.733941	0.937799	0.878431
4305	0.82824	0.920123	0.865625	0.736099	0.937947	0.879687
4310	0.82824	0.920123	0.865625	0.736099	0.937947	0.879687
4315	0.82824	0.920123	0.865625	0.736099	0.937947	0.879687
4320	0.826133	0.918587	0.86375	0.732473	0.936679	0.87794
4325	0.826133	0.918587	0.86375	0.732473	0.936679	0.87794
4330	0.826133	0.918587	0.86375	0.732473	0.936679	0.87794
4335	0.827187	0.918587	0.864375	0.733552	0.936754	0.878567
4340	0.825079	0.918587	0.863125	0.731394	0.936603	0.877311
4345	0.822972	0.918587	0.861875	0.729242	0.936451	0.876052
4350	0.824025	0.918587	0.8625	0.730317	0.936527	0.876682
4355	0.822972	0.918587	0.861875	0.729242	0.936451	0.876052
4360	0.822972	0.918587	0.861875	0.729242	0.936451	0.876052
4365	0.821918	0.918587	0.86125	0.728167	0.936375	0.875421
4370	0.821918	0.918587	0.86125	0.728167	0.936375	0.875421
4375	0.827187	0.918587	0.864375	0.733552	0.936754	0.878567
4380	0.827187	0.918587	0.864375	0.733552	0.936754	0.878567
4385	0.830348	0.918587	0.86625	0.736798	0.93698	0.880447
4390	0.829294	0.918587	0.865625	0.735715	0.936905	0.879821
4395	0.829294	0.918587	0.865625	0.735715	0.936905	0.879821
4400	0.829294	0.918587	0.865625	0.735715	0.936905	0.879821
4405	0.829294	0.918587	0.865625	0.735715	0.936905	0.879821
4410	0.829294	0.920123	0.86625	0.73718	0.938021	0.880313
4415	0.827187	0.920123	0.865	0.73502	0.937873	0.879059
4420	0.829294	0.920123	0.86625	0.73718	0.938021	0.880313
4425	0.82824	0.920123	0.865625	0.736099	0.937947	0.879687
4430	0.831401	0.920123	0.8675	0.739346	0.938169	0.881564
4435	0.832455	0.920123	0.868125	0.740431	0.938242	0.882189
4440	0.830348	0.923195	0.868125	0.741194	0.940334	0.881925
4445	0.830348	0.923195	0.868125	0.741194	0.940334	0.881925
4450	0.829294	0.923195	0.8675	0.740114	0.940263	0.881299
4455	0.82824	0.923195	0.866875	0.739036	0.940191	0.880672
4460	0.82824	0.923195	0.866875	0.739036	0.940191	0.880672
4465	0.82824	0.923195	0.866875	0.739036	0.940191	0.880672
4470	0.830348	0.923195	0.868125	0.741194	0.940334	0.881925
4475	0.830348	0.923195	0.868125	0.741194	0.940334	0.881925
4480	0.829294	0.923195	0.8675	0.740114	0.940263	0.881299
4485	0.829294	0.921659	0.866875	0.738647	0.939141	0.880806
4490	0.829294	0.921659	0.866875	0.738647	0.939141	0.880806
4495	0.82824	0.923195	0.866875	0.739036	0.940191	0.880672
4500	0.82824	0.923195	0.866875	0.739036	0.940191	0.880672
4505	0.817703	0.920123	0.859375	0.72536	0.937198	0.873382
4510	0.81981	0.918587	0.86	0.726022	0.936221	0.874157
4515	0.818757	0.920123	0.86	0.726428	0.937274	0.874016
4520	0.81981	0.921659	0.86125	0.728974	0.93848	0.875141
4525	0.821918	0.920123	0.861875	0.729641	0.9375	0.875912
4530	0.822972	0.920123	0.8625	0.730714	0.937575	0.876543
4535	0.822972	0.920123	0.8625	0.730714	0.937575	0.876543
4540	0.824025	0.920123	0.863125	0.731789	0.93765	0.877173
4545	0.820864	0.918587	0.860625	0.727094	0.936298	0.874789
4550	0.820864	0.918587	0.860625	0.727094	0.936298	0.874789
4555	0.820864	0.918587	0.860625	0.727094	0.936298	0.874789
4560	0.830348	0.915515	0.865	0.733872	0.934757	0.879464
4565	0.831401	0.915515	0.865625	0.734959	0.934834	0.880089
4570	0.834563	0.918587	0.86875	0.741145	0.937278	0.882943
4575	0.834563	0.918587	0.86875	0.741145	0.937278	0.882943
4580	0.834563	0.918587	0.86875	0.741145	0.937278	0.882943
4585	0.833509	0.918587	0.868125	0.740056	0.937204	0.88232
4590	0.832455	0.918587	0.8675	0.738969	0.937129	0.881696
4595	0.833509	0.918587	0.868125	0.740056	0.937204	0.88232
4600	0.832455	0.917051	0.866875	0.737508	0.936019	0.881205
4605	0.829294	0.917051	0.865	0.73425	0.935791	0.87933
4610	0.830348	0.915515	0.865	0.733872	0.934757	0.879464
4615	0.830348	0.915515	0.865	0.733872	0.934757	0.879464
4620	0.829294	0.912442	0.863125	0.729863	0.932464	0.877858
4625	0.830348	0.913978	0.864375	0.732411	0.933649	0.878974
4630	0.830348	0.917051	0.865625	0.735335	0.935867	0.879955
4635	0.82824	0.915515	0.86375	0.731702	0.934602	0.878212
4640	0.82824	0.915515	0.86375	0.731702	0.934602	0.878212
4645	0.829294	0.917051	0.865	0.73425	0.935791	0.87933
4650	0.830348	0.917051	0.865625	0.735335	0.935867	0.879955
4655	0.830348	0.917051	0.865625	0.735335	0.935867	0.879955
4660	0.830348	0.912442	0.86375	0.73095	0.932544	0.878484
4665	0.831401	0.913978	0.865	0.733499	0.933728	0.879599
4670	0.830348	0.913978	0.864375	0.732411	0.933649	0.878974
4675	0.827187	0.915515	0.863125	0.730619	0.934524	0.877585
4680	0.826133	0.915515	0.8625	0.729538	0.934446	0.876957
4685	0.826133	0.915515	0.8625	0.729538	0.934446	0.876957
4690	0.83667	0.920123	0.870625	0.744783	0.938534	0.88468
4695	0.837724	0.921659	0.871875	0.747332	0.939716	0.885794
4700	0.83667	0.921659	0.87125	0.746242	0.939645	0.885173
4705	0.837724	0.921659	0.871875	0.747332	0.939716	0.885794
4710	0.837724	0.920123	0.87125	0.745875	0.938607	0.885301
4715	0.849315	0.920123	0.878125	0.757969	0.939394	0.892086
4720	0.838778	0.920123	0.871875	0.746967	0.938679	0.885921
4725	0.837724	0.920123	0.87125	0.745875	0.938607	0.885301
4730	0.839831	0.920123	0.8725	0.748061	0.938751	0.886541
4735	0.841939	0.920123	0.87375	0.750254	0.938895	0.887778
4740	0.841939	0.920123	0.87375	0.750254	0.938895	0.887778
4745	0.841939	0.920123	0.87375	0.750254	0.938895	0.887778
4750	0.841939	0.920123	0.87375	0.750254	0.938895	0.887778
4755	0.841939	0.920123	0.87375	0.750254	0.938895	0.887778
4760	0.83667	0.921659	0.87125	0.746242	0.939645	0.885173
4765	0.838778	0.921659	0.8725	0.748424	0.939787	0.886414
4770	0.844046	0.921659	0.875625	0.753902	0.940141	0.889506
4775	0.844046	0.921659	0.875625	0.753902	0.940141	0.889506
4780	0.844046	0.921659	0.875625	0.753902	0.940141	0.889506
4785	0.844046	0.921659	0.875625	0.753902	0.940141	0.889506
4790	0.844046	0.921659	0.875625	0.753902	0.940141	0.889506
4795	0.844046	0.921659	0.875625	0.753902	0.940141	0.889506
4800	0.844046	0.921659	0.875625	0.753902	0.940141	0.889506
4805	0.842993	0.921659	0.875	0.752803	0.940071	0.888889
4810	0.839831	0.920123	0.8725	0.748061	0.938751	0.886541
4815	0.842993	0.920123	0.874375	0.751352	0.938967	0.888395
4820	0.842993	0.920123	0.874375	0.751352	0.938967	0.888395
4825	0.844046	0.920123	0.875	0.752451	0.939039	0.889012
4830	0.844046	0.920123	0.875	0.752451	0.939039	0.889012
4835	0.844046	0.920123	0.875	0.752451	0.939039	0.889012
4840	0.847208	0.921659	0.8775	0.757205	0.940351	0.891353
4845	0.847208	0.918587	0.87625	0.754312	0.938156	0.890365
4850	0.850369	0.920123	0.87875	0.759077	0.939464	0.892699
4855	0.835616	0.918587	0.869375	0.742234	0.937352	0.883565
4860	0.83667	0.918587	0.87	0.743326	0.937426	0.884187
4865	0.83667	0.918587	0.87	0.743326	0.937426	0.884187
4870	0.834563	0.918587	0.86875	0.741145	0.937278	0.882943
4875	0.837724	0.918587	0.870625	0.744418	0.9375	0.884808
4880	0.834563	0.918587	0.86875	0.741145	0.937278	0.882943
4885	0.832455	0.920123	0.868125	0.740431	0.938242	0.882189
4890	0.832455	0.920123	0.868125	0.740431	0.938242	0.882189
4895	0.831401	0.920123	0.8675	0.739346	0.938169	0.881564
4900	0.833509	0.920123	0.86875	0.741517	0.938316	0.882813
4905	0.832455	0.921659	0.86875	0.741894	0.939358	0.882682
4910	0.835616	0.921659	0.870625	0.745153	0.939573	0.884551
4915	0.834563	0.923195	0.870625	0.745527	0.940618	0.884422
4920	0.839831	0.923195	0.87375	0.750972	0.940968	0.887528
4925	0.839831	0.924731	0.874375	0.752429	0.94208	0.888022
4930	0.838778	0.924731	0.87375	0.751339	0.942012	0.887402
4935	0.838778	0.921659	0.8725	0.748424	0.939787	0.886414
4940	0.838778	0.923195	0.873125	0.749881	0.940898	0.886908
4945	0.838778	0.923195	0.873125	0.749881	0.940898	0.886908
4950	0.842993	0.921659	0.875	0.752803	0.940071	0.888889
4955	0.842993	0.923195	0.875625	0.754256	0.941176	0.889383
4960	0.839831	0.923195	0.87375	0.750972	0.940968	0.887528
4965	0.839831	0.920123	0.8725	0.748061	0.938751	0.886541
4970	0.839831	0.920123	0.8725	0.748061	0.938751	0.886541
4975	0.842993	0.920123	0.874375	0.751352	0.938967	0.888395
4980	0.842993	0.920123	0.874375	0.751352	0.938967	0.888395
4985	0.844046	0.921659	0.875625	0.753902	0.940141	0.889506
4990	0.841939	0.921659	0.874375	0.751706	0.94	0.888271
4995	0.841939	0.923195	0.875	0.75316	0.941107	0.888765
5000	0.841939	0.923195	0.875	0.75316	0.941107	0.888765

## Sheet: SVM (Polynomial kernel)
Number of features	SN	SP	ACC	MCC	Precision	F1-measure
5	0.899895	0.490015	0.733125	0.437366	0.720067	0.8
10	0.894626	0.536098	0.74875	0.470936	0.737619	0.808571
15	0.899895	0.549923	0.7575	0.490489	0.744551	0.814885
20	0.889357	0.605223	0.77375	0.524465	0.766576	0.823415
25	0.892518	0.615975	0.78	0.538049	0.772106	0.827957
30	0.888303	0.617512	0.778125	0.533792	0.771978	0.826066
35	0.892518	0.625192	0.78375	0.546059	0.776352	0.830392
40	0.896733	0.615975	0.7825	0.543689	0.772934	0.830244
45	0.893572	0.614439	0.78	0.53812	0.771611	0.828125
50	0.893572	0.620584	0.7825	0.543458	0.774429	0.829746
55	0.894626	0.62212	0.78375	0.546195	0.775342	0.830724
60	0.896733	0.625192	0.78625	0.55167	0.777169	0.832681
65	0.899895	0.623656	0.7875	0.55458	0.77707	0.833984
70	0.902002	0.631336	0.791875	0.564035	0.781022	0.837164
75	0.903056	0.631336	0.7925	0.565453	0.781222	0.837732
80	0.902002	0.634409	0.793125	0.566679	0.78245	0.837983
85	0.898841	0.623656	0.786875	0.553164	0.776867	0.833415
90	0.896733	0.632873	0.789375	0.558313	0.780734	0.834723
95	0.897787	0.640553	0.793125	0.566349	0.78453	0.837346
100	0.89568	0.642089	0.7925	0.564885	0.784857	0.836614
105	0.896733	0.642089	0.793125	0.566278	0.785055	0.837186
110	0.896733	0.642089	0.793125	0.566278	0.785055	0.837186
115	0.89568	0.639017	0.79125	0.562228	0.78341	0.835792
120	0.89568	0.639017	0.79125	0.562228	0.78341	0.835792
125	0.89568	0.637481	0.790625	0.5609	0.782689	0.835381
130	0.896733	0.640553	0.7925	0.564951	0.784332	0.836775
135	0.89568	0.640553	0.791875	0.563556	0.784133	0.836203
140	0.894626	0.639017	0.790625	0.560835	0.78321	0.835219
145	0.872497	0.701997	0.803125	0.587516	0.810176	0.840183
150	0.867229	0.706605	0.801875	0.585116	0.811637	0.838512
155	0.87882	0.735791	0.820625	0.62493	0.829026	0.853197
160	0.879874	0.740399	0.823125	0.630255	0.831673	0.855095
165	0.879874	0.740399	0.823125	0.630255	0.831673	0.855095
170	0.880927	0.738863	0.823125	0.630197	0.831014	0.855243
175	0.87882	0.745008	0.824375	0.633013	0.834	0.855823
180	0.874605	0.740399	0.82	0.623852	0.830831	0.852156
185	0.874605	0.740399	0.82	0.623852	0.830831	0.852156
190	0.879874	0.751152	0.8275	0.639682	0.837513	0.858171
195	0.888303	0.749616	0.831875	0.64863	0.837972	0.862404
200	0.888303	0.74808	0.83125	0.647292	0.83714	0.861963
205	0.883035	0.754224	0.830625	0.646214	0.839679	0.860812
210	0.884089	0.757296	0.8325	0.650184	0.841525	0.862282
215	0.884089	0.757296	0.8325	0.650184	0.841525	0.862282
220	0.881981	0.757296	0.83125	0.647625	0.841206	0.861111
225	0.883035	0.757296	0.831875	0.648904	0.841365	0.861697
230	0.884089	0.75576	0.831875	0.64884	0.840681	0.861839
235	0.879874	0.75576	0.829375	0.643726	0.84004	0.859496
240	0.879874	0.75576	0.829375	0.643726	0.84004	0.859496
245	0.875659	0.754224	0.82625	0.637291	0.838547	0.856701
250	0.873551	0.760369	0.8275	0.64018	0.841624	0.857291
255	0.872497	0.758833	0.82625	0.637565	0.840609	0.856256
260	0.873551	0.758833	0.826875	0.638825	0.840771	0.856848
265	0.872497	0.758833	0.82625	0.637565	0.840609	0.856256
270	0.872497	0.758833	0.82625	0.637565	0.840609	0.856256
275	0.874605	0.758833	0.8275	0.640086	0.840932	0.857438
280	0.872497	0.771121	0.83125	0.648427	0.847492	0.859813
285	0.873551	0.768049	0.830625	0.646963	0.845918	0.859513
290	0.874605	0.766513	0.830625	0.646862	0.845214	0.859658
295	0.874605	0.766513	0.830625	0.646862	0.845214	0.859658
300	0.883035	0.761905	0.83375	0.652941	0.843907	0.863028
305	0.883035	0.761905	0.83375	0.652941	0.843907	0.863028
310	0.884089	0.760369	0.83375	0.652873	0.843216	0.863169
315	0.884089	0.801843	0.850625	0.6893	0.866736	0.875326
320	0.884089	0.801843	0.850625	0.6893	0.866736	0.875326
325	0.886196	0.803379	0.8525	0.693153	0.867905	0.876955
330	0.886196	0.803379	0.8525	0.693153	0.867905	0.876955
335	0.885142	0.801843	0.85125	0.690549	0.866873	0.875912
340	0.873551	0.837174	0.85875	0.708449	0.886631	0.880042
345	0.87039	0.83871	0.8575	0.706225	0.887218	0.878723
350	0.871444	0.840246	0.85875	0.708804	0.888292	0.879787
355	0.863014	0.844854	0.855625	0.703441	0.890217	0.876404
360	0.863014	0.855607	0.86	0.713197	0.897043	0.879699
365	0.865121	0.858679	0.8625	0.718337	0.899233	0.881847
370	0.865121	0.858679	0.8625	0.718337	0.899233	0.881847
375	0.865121	0.858679	0.8625	0.718337	0.899233	0.881847
380	0.864067	0.858679	0.861875	0.717163	0.899123	0.881247
385	0.874605	0.857143	0.8675	0.727595	0.899242	0.886752
390	0.873551	0.858679	0.8675	0.727791	0.900109	0.886631
395	0.872497	0.864823	0.869375	0.732157	0.90393	0.887936
400	0.872497	0.864823	0.869375	0.732157	0.90393	0.887936
405	0.872497	0.861751	0.868125	0.729379	0.901961	0.886984
410	0.872497	0.860215	0.8675	0.727991	0.900979	0.88651
415	0.872497	0.860215	0.8675	0.727991	0.900979	0.88651
420	0.872497	0.861751	0.868125	0.729379	0.901961	0.886984
425	0.872497	0.861751	0.868125	0.729379	0.901961	0.886984
430	0.872497	0.861751	0.868125	0.729379	0.901961	0.886984
435	0.872497	0.860215	0.8675	0.727991	0.900979	0.88651
440	0.872497	0.860215	0.8675	0.727991	0.900979	0.88651
445	0.873551	0.858679	0.8675	0.727791	0.900109	0.886631
450	0.873551	0.860215	0.868125	0.729177	0.901087	0.887105
455	0.872497	0.860215	0.8675	0.727991	0.900979	0.88651
460	0.873551	0.861751	0.86875	0.730564	0.902067	0.88758
465	0.873551	0.861751	0.86875	0.730564	0.902067	0.88758
470	0.875659	0.860215	0.869375	0.731554	0.901302	0.888295
475	0.873551	0.860215	0.868125	0.729177	0.901087	0.887105
480	0.873551	0.861751	0.86875	0.730564	0.902067	0.88758
485	0.871444	0.860215	0.866875	0.726806	0.900871	0.885913
490	0.871444	0.861751	0.8675	0.728195	0.901854	0.886388
495	0.872497	0.860215	0.8675	0.727991	0.900979	0.88651
500	0.871444	0.860215	0.866875	0.726806	0.900871	0.885913
505	0.875659	0.850998	0.865625	0.72326	0.895474	0.885456
510	0.876712	0.860215	0.87	0.732745	0.901408	0.888889
515	0.877766	0.858679	0.87	0.732557	0.900541	0.889007
520	0.881981	0.852535	0.87	0.731848	0.897106	0.889479
525	0.880927	0.866359	0.875	0.743046	0.905742	0.893162
530	0.880927	0.866359	0.875	0.743046	0.905742	0.893162
535	0.876712	0.866359	0.8725	0.738283	0.905332	0.890792
540	0.877766	0.866359	0.873125	0.739471	0.905435	0.891386
545	0.876712	0.87404	0.875625	0.745221	0.910284	0.893183
550	0.880927	0.867896	0.875625	0.744427	0.906725	0.89364
555	0.875659	0.870968	0.87375	0.741261	0.908197	0.891631
560	0.875659	0.870968	0.87375	0.741261	0.908197	0.891631
565	0.877766	0.863287	0.871875	0.736704	0.903471	0.890433
570	0.877766	0.863287	0.871875	0.736704	0.903471	0.890433
575	0.877766	0.863287	0.871875	0.736704	0.903471	0.890433
580	0.879874	0.860215	0.871875	0.736329	0.901728	0.890667
585	0.881981	0.860215	0.873125	0.738726	0.90194	0.891849
590	0.877766	0.858679	0.87	0.732557	0.900541	0.889007
595	0.877766	0.858679	0.87	0.732557	0.900541	0.889007
600	0.877766	0.855607	0.86875	0.729795	0.898598	0.88806
605	0.876712	0.855607	0.868125	0.728599	0.898488	0.887467
610	0.876712	0.855607	0.868125	0.728599	0.898488	0.887467
615	0.876712	0.855607	0.868125	0.728599	0.898488	0.887467
620	0.875659	0.850998	0.865625	0.72326	0.895474	0.885456
625	0.875659	0.849462	0.865	0.72188	0.89451	0.884984
630	0.875659	0.849462	0.865	0.72188	0.89451	0.884984
635	0.875659	0.849462	0.865	0.72188	0.89451	0.884984
640	0.875659	0.849462	0.865	0.72188	0.89451	0.884984
645	0.875659	0.847926	0.864375	0.7205	0.893548	0.884513
650	0.87882	0.858679	0.870625	0.733752	0.900648	0.8896
655	0.87882	0.858679	0.870625	0.733752	0.900648	0.8896
660	0.876712	0.857143	0.86875	0.72998	0.899459	0.88794
665	0.876712	0.857143	0.86875	0.72998	0.899459	0.88794
670	0.876712	0.857143	0.86875	0.72998	0.899459	0.88794
675	0.876712	0.857143	0.86875	0.72998	0.899459	0.88794
680	0.876712	0.857143	0.86875	0.72998	0.899459	0.88794
685	0.872497	0.817204	0.85	0.689371	0.87434	0.873418
690	0.872497	0.817204	0.85	0.689371	0.87434	0.873418
695	0.872497	0.817204	0.85	0.689371	0.87434	0.873418
700	0.872497	0.817204	0.85	0.689371	0.87434	0.873418
705	0.872497	0.817204	0.85	0.689371	0.87434	0.873418
710	0.872497	0.81874	0.850625	0.690743	0.875264	0.873879
715	0.872497	0.81874	0.850625	0.690743	0.875264	0.873879
720	0.872497	0.820276	0.85125	0.692115	0.87619	0.87434
725	0.872497	0.81874	0.850625	0.690743	0.875264	0.873879
730	0.872497	0.820276	0.85125	0.692115	0.87619	0.87434
735	0.873551	0.81874	0.85125	0.69196	0.875396	0.874473
740	0.873551	0.815668	0.85	0.689219	0.873551	0.873551
745	0.871444	0.823349	0.851875	0.69365	0.877919	0.874669
750	0.871444	0.823349	0.851875	0.69365	0.877919	0.874669
755	0.852476	0.812596	0.83625	0.662376	0.868958	0.860638
760	0.85353	0.812596	0.836875	0.663566	0.869099	0.861244
765	0.855638	0.817204	0.84	0.670114	0.87218	0.86383
770	0.835616	0.820276	0.829375	0.650596	0.871429	0.853147
775	0.837724	0.823349	0.831875	0.655734	0.873626	0.855299
780	0.83667	0.823349	0.83125	0.654574	0.873487	0.854682
785	0.835616	0.823349	0.830625	0.653416	0.873348	0.854066
790	0.834563	0.820276	0.82875	0.649437	0.871287	0.85253
795	0.834563	0.820276	0.82875	0.649437	0.871287	0.85253
800	0.835616	0.821813	0.83	0.652006	0.872387	0.853606
805	0.83667	0.823349	0.83125	0.654574	0.873487	0.854682
810	0.83667	0.823349	0.83125	0.654574	0.873487	0.854682
815	0.83667	0.823349	0.83125	0.654574	0.873487	0.854682
820	0.83667	0.823349	0.83125	0.654574	0.873487	0.854682
825	0.818757	0.806452	0.81375	0.619424	0.860465	0.839093
830	0.818757	0.806452	0.81375	0.619424	0.860465	0.839093
835	0.818757	0.806452	0.81375	0.619424	0.860465	0.839093
840	0.817703	0.809524	0.814375	0.621123	0.862222	0.839373
845	0.817703	0.806452	0.813125	0.618279	0.86031	0.838466
850	0.818757	0.807988	0.814375	0.620845	0.861419	0.839546
855	0.817703	0.807988	0.81375	0.619701	0.861265	0.838919
860	0.817703	0.807988	0.81375	0.619701	0.861265	0.838919
865	0.81981	0.807988	0.815	0.62199	0.861573	0.840173
870	0.81981	0.806452	0.814375	0.62057	0.860619	0.839719
875	0.818757	0.809524	0.815	0.622266	0.862375	0.84
880	0.818757	0.809524	0.815	0.622266	0.862375	0.84
885	0.815595	0.807988	0.8125	0.617418	0.860957	0.837662
890	0.815595	0.809524	0.813125	0.618842	0.861915	0.838116
895	0.815595	0.809524	0.813125	0.618842	0.861915	0.838116
900	0.815595	0.807988	0.8125	0.617418	0.860957	0.837662
905	0.815595	0.807988	0.8125	0.617418	0.860957	0.837662
910	0.815595	0.807988	0.8125	0.617418	0.860957	0.837662
915	0.815595	0.807988	0.8125	0.617418	0.860957	0.837662
920	0.815595	0.809524	0.813125	0.618842	0.861915	0.838116
925	0.815595	0.81106	0.81375	0.620267	0.862876	0.83857
930	0.816649	0.81106	0.814375	0.621406	0.863029	0.839199
935	0.816649	0.81106	0.814375	0.621406	0.863029	0.839199
940	0.816649	0.81106	0.814375	0.621406	0.863029	0.839199
945	0.817703	0.81106	0.815	0.622546	0.863181	0.839827
950	0.816649	0.81106	0.814375	0.621406	0.863029	0.839199
955	0.817703	0.81106	0.815	0.622546	0.863181	0.839827
960	0.817703	0.81106	0.815	0.622546	0.863181	0.839827
965	0.814542	0.812596	0.81375	0.620555	0.863687	0.838395
970	0.814542	0.812596	0.81375	0.620555	0.863687	0.838395
975	0.815595	0.812596	0.814375	0.621692	0.863839	0.839024
980	0.815595	0.814132	0.815	0.623118	0.864804	0.839479
985	0.816649	0.814132	0.815625	0.624255	0.864955	0.840108
990	0.816649	0.81106	0.814375	0.621406	0.863029	0.839199
995	0.815595	0.812596	0.814375	0.621692	0.863839	0.839024
1000	0.818757	0.809524	0.815	0.622266	0.862375	0.84
1005	0.818757	0.809524	0.815	0.622266	0.862375	0.84
1010	0.81981	0.817204	0.81875	0.63052	0.867336	0.842904
1015	0.81981	0.817204	0.81875	0.63052	0.867336	0.842904
1020	0.81981	0.81874	0.819375	0.631944	0.868304	0.84336
1025	0.81981	0.81874	0.819375	0.631944	0.868304	0.84336
1030	0.81981	0.81874	0.819375	0.631944	0.868304	0.84336
1035	0.817703	0.820276	0.81875	0.631095	0.868981	0.842562
1040	0.818757	0.820276	0.819375	0.632231	0.869128	0.84319
1045	0.818757	0.820276	0.819375	0.632231	0.869128	0.84319
1050	0.818757	0.820276	0.819375	0.632231	0.869128	0.84319
1055	0.821918	0.820276	0.82125	0.635647	0.869565	0.84507
1060	0.821918	0.820276	0.82125	0.635647	0.869565	0.84507
1065	0.821918	0.820276	0.82125	0.635647	0.869565	0.84507
1070	0.821918	0.820276	0.82125	0.635647	0.869565	0.84507
1075	0.821918	0.820276	0.82125	0.635647	0.869565	0.84507
1080	0.821918	0.821813	0.821875	0.63707	0.870536	0.845528
1085	0.820864	0.817204	0.819375	0.631661	0.867483	0.84353
1090	0.820864	0.817204	0.819375	0.631661	0.867483	0.84353
1095	0.822972	0.81874	0.82125	0.635367	0.868743	0.845238
1100	0.822972	0.820276	0.821875	0.636789	0.86971	0.845696
1105	0.822972	0.820276	0.821875	0.636789	0.86971	0.845696
1110	0.822972	0.820276	0.821875	0.636789	0.86971	0.845696
1115	0.820864	0.821813	0.82125	0.635931	0.870391	0.844902
1120	0.820864	0.823349	0.821875	0.637356	0.871365	0.845361
1125	0.820864	0.823349	0.821875	0.637356	0.871365	0.845361
1130	0.820864	0.824885	0.8225	0.638781	0.87234	0.84582
1135	0.820864	0.823349	0.821875	0.637356	0.871365	0.845361
1140	0.820864	0.824885	0.8225	0.638781	0.87234	0.84582
1145	0.820864	0.824885	0.8225	0.638781	0.87234	0.84582
1150	0.820864	0.824885	0.8225	0.638781	0.87234	0.84582
1155	0.820864	0.824885	0.8225	0.638781	0.87234	0.84582
1160	0.820864	0.824885	0.8225	0.638781	0.87234	0.84582
1165	0.820864	0.824885	0.8225	0.638781	0.87234	0.84582
1170	0.820864	0.824885	0.8225	0.638781	0.87234	0.84582
1175	0.820864	0.824885	0.8225	0.638781	0.87234	0.84582
1180	0.820864	0.824885	0.8225	0.638781	0.87234	0.84582
1185	0.820864	0.824885	0.8225	0.638781	0.87234	0.84582
1190	0.820864	0.824885	0.8225	0.638781	0.87234	0.84582
1195	0.816649	0.835637	0.824375	0.644266	0.878685	0.846532
1200	0.816649	0.835637	0.824375	0.644266	0.878685	0.846532
1205	0.816649	0.835637	0.824375	0.644266	0.878685	0.846532
1210	0.816649	0.835637	0.824375	0.644266	0.878685	0.846532
1215	0.816649	0.835637	0.824375	0.644266	0.878685	0.846532
1220	0.813488	0.835637	0.8225	0.6409	0.878271	0.844639
1225	0.813488	0.835637	0.8225	0.6409	0.878271	0.844639
1230	0.813488	0.835637	0.8225	0.6409	0.878271	0.844639
1235	0.814542	0.835637	0.823125	0.642021	0.878409	0.845271
1240	0.814542	0.835637	0.823125	0.642021	0.878409	0.845271
1245	0.814542	0.835637	0.823125	0.642021	0.878409	0.845271
1250	0.813488	0.835637	0.8225	0.6409	0.878271	0.844639
1255	0.813488	0.835637	0.8225	0.6409	0.878271	0.844639
1260	0.813488	0.834101	0.821875	0.639463	0.877273	0.844177
1265	0.813488	0.834101	0.821875	0.639463	0.877273	0.844177
1270	0.815595	0.835637	0.82375	0.643143	0.878547	0.845902
1275	0.815595	0.835637	0.82375	0.643143	0.878547	0.845902
1280	0.815595	0.835637	0.82375	0.643143	0.878547	0.845902
1285	0.815595	0.835637	0.82375	0.643143	0.878547	0.845902
1290	0.815595	0.835637	0.82375	0.643143	0.878547	0.845902
1295	0.815595	0.835637	0.82375	0.643143	0.878547	0.845902
1300	0.815595	0.835637	0.82375	0.643143	0.878547	0.845902
1305	0.815595	0.835637	0.82375	0.643143	0.878547	0.845902
1310	0.815595	0.835637	0.82375	0.643143	0.878547	0.845902
1315	0.815595	0.835637	0.82375	0.643143	0.878547	0.845902
1320	0.815595	0.834101	0.823125	0.641708	0.877551	0.84544
1325	0.815595	0.835637	0.82375	0.643143	0.878547	0.845902
1330	0.815595	0.835637	0.82375	0.643143	0.878547	0.845902
1335	0.815595	0.835637	0.82375	0.643143	0.878547	0.845902
1340	0.815595	0.835637	0.82375	0.643143	0.878547	0.845902
1345	0.815595	0.835637	0.82375	0.643143	0.878547	0.845902
1350	0.814542	0.834101	0.8225	0.640585	0.877412	0.844809
1355	0.814542	0.834101	0.8225	0.640585	0.877412	0.844809
1360	0.814542	0.834101	0.8225	0.640585	0.877412	0.844809
1365	0.814542	0.834101	0.8225	0.640585	0.877412	0.844809
1370	0.814542	0.834101	0.8225	0.640585	0.877412	0.844809
1375	0.814542	0.834101	0.8225	0.640585	0.877412	0.844809
1380	0.814542	0.834101	0.8225	0.640585	0.877412	0.844809
1385	0.815595	0.834101	0.823125	0.641708	0.877551	0.84544
1390	0.815595	0.834101	0.823125	0.641708	0.877551	0.84544
1395	0.815595	0.834101	0.823125	0.641708	0.877551	0.84544
1400	0.815595	0.834101	0.823125	0.641708	0.877551	0.84544
1405	0.815595	0.834101	0.823125	0.641708	0.877551	0.84544
1410	0.813488	0.832565	0.82125	0.638028	0.876277	0.843716
1415	0.815595	0.831029	0.821875	0.638842	0.875566	0.844517
1420	0.815595	0.831029	0.821875	0.638842	0.875566	0.844517
1425	0.815595	0.831029	0.821875	0.638842	0.875566	0.844517
1430	0.815595	0.831029	0.821875	0.638842	0.875566	0.844517
1435	0.815595	0.831029	0.821875	0.638842	0.875566	0.844517
1440	0.815595	0.831029	0.821875	0.638842	0.875566	0.844517
1445	0.815595	0.831029	0.821875	0.638842	0.875566	0.844517
1450	0.815595	0.831029	0.821875	0.638842	0.875566	0.844517
1455	0.815595	0.831029	0.821875	0.638842	0.875566	0.844517
1460	0.816649	0.829493	0.821875	0.638537	0.874718	0.844687
1465	0.816649	0.829493	0.821875	0.638537	0.874718	0.844687
1470	0.816649	0.829493	0.821875	0.638537	0.874718	0.844687
1475	0.816649	0.829493	0.821875	0.638537	0.874718	0.844687
1480	0.816649	0.829493	0.821875	0.638537	0.874718	0.844687
1485	0.815595	0.829493	0.82125	0.637409	0.874576	0.844057
1490	0.815595	0.829493	0.82125	0.637409	0.874576	0.844057
1495	0.814542	0.827957	0.82	0.63485	0.873446	0.842966
1500	0.814542	0.827957	0.82	0.63485	0.873446	0.842966
1505	0.814542	0.831029	0.82125	0.637716	0.875425	0.843886
1510	0.814542	0.831029	0.82125	0.637716	0.875425	0.843886
1515	0.814542	0.829493	0.820625	0.636283	0.874434	0.843426
1520	0.814542	0.829493	0.820625	0.636283	0.874434	0.843426
1525	0.816649	0.826421	0.820625	0.635675	0.872748	0.843767
1530	0.816649	0.826421	0.820625	0.635675	0.872748	0.843767
1535	0.816649	0.827957	0.82125	0.637106	0.873732	0.844227
1540	0.815595	0.829493	0.82125	0.637409	0.874576	0.844057
1545	0.815595	0.829493	0.82125	0.637409	0.874576	0.844057
1550	0.814542	0.829493	0.820625	0.636283	0.874434	0.843426
1555	0.815595	0.829493	0.82125	0.637409	0.874576	0.844057
1560	0.815595	0.829493	0.82125	0.637409	0.874576	0.844057
1565	0.814542	0.826421	0.819375	0.633418	0.87246	0.842507
1570	0.814542	0.824885	0.81875	0.631986	0.871477	0.842048
1575	0.814542	0.826421	0.819375	0.633418	0.87246	0.842507
1580	0.814542	0.826421	0.819375	0.633418	0.87246	0.842507
1585	0.814542	0.826421	0.819375	0.633418	0.87246	0.842507
1590	0.814542	0.826421	0.819375	0.633418	0.87246	0.842507
1595	0.814542	0.826421	0.819375	0.633418	0.87246	0.842507
1600	0.810327	0.834101	0.82	0.636105	0.876853	0.842278
1605	0.810327	0.834101	0.82	0.636105	0.876853	0.842278
1610	0.810327	0.834101	0.82	0.636105	0.876853	0.842278
1615	0.810327	0.834101	0.82	0.636105	0.876853	0.842278
1620	0.810327	0.834101	0.82	0.636105	0.876853	0.842278
1625	0.810327	0.834101	0.82	0.636105	0.876853	0.842278
1630	0.810327	0.834101	0.82	0.636105	0.876853	0.842278
1635	0.810327	0.834101	0.82	0.636105	0.876853	0.842278
1640	0.810327	0.834101	0.82	0.636105	0.876853	0.842278
1645	0.810327	0.834101	0.82	0.636105	0.876853	0.842278
1650	0.81138	0.834101	0.820625	0.637223	0.876993	0.842912
1655	0.810327	0.834101	0.82	0.636105	0.876853	0.842278
1660	0.810327	0.834101	0.82	0.636105	0.876853	0.842278
1665	0.81138	0.834101	0.820625	0.637223	0.876993	0.842912
1670	0.81138	0.834101	0.820625	0.637223	0.876993	0.842912
1675	0.81138	0.834101	0.820625	0.637223	0.876993	0.842912
1680	0.81138	0.834101	0.820625	0.637223	0.876993	0.842912
1685	0.81138	0.834101	0.820625	0.637223	0.876993	0.842912
1690	0.81138	0.834101	0.820625	0.637223	0.876993	0.842912
1695	0.809273	0.834101	0.819375	0.634989	0.876712	0.841644
1700	0.808219	0.834101	0.81875	0.633873	0.876571	0.841009
1705	0.808219	0.834101	0.81875	0.633873	0.876571	0.841009
1710	0.808219	0.834101	0.81875	0.633873	0.876571	0.841009
1715	0.808219	0.835637	0.819375	0.635314	0.877574	0.84147
1720	0.808219	0.835637	0.819375	0.635314	0.877574	0.84147
1725	0.808219	0.835637	0.819375	0.635314	0.877574	0.84147
1730	0.808219	0.835637	0.819375	0.635314	0.877574	0.84147
1735	0.808219	0.835637	0.819375	0.635314	0.877574	0.84147
1740	0.808219	0.835637	0.819375	0.635314	0.877574	0.84147
1745	0.808219	0.835637	0.819375	0.635314	0.877574	0.84147
1750	0.808219	0.835637	0.819375	0.635314	0.877574	0.84147
1755	0.808219	0.835637	0.819375	0.635314	0.877574	0.84147
1760	0.808219	0.835637	0.819375	0.635314	0.877574	0.84147
1765	0.808219	0.835637	0.819375	0.635314	0.877574	0.84147
1770	0.808219	0.835637	0.819375	0.635314	0.877574	0.84147
1775	0.808219	0.835637	0.819375	0.635314	0.877574	0.84147
1780	0.808219	0.835637	0.819375	0.635314	0.877574	0.84147
1785	0.808219	0.835637	0.819375	0.635314	0.877574	0.84147
1790	0.808219	0.835637	0.819375	0.635314	0.877574	0.84147
1795	0.808219	0.835637	0.819375	0.635314	0.877574	0.84147
1800	0.808219	0.835637	0.819375	0.635314	0.877574	0.84147
1805	0.808219	0.835637	0.819375	0.635314	0.877574	0.84147
1810	0.808219	0.835637	0.819375	0.635314	0.877574	0.84147
1815	0.808219	0.835637	0.819375	0.635314	0.877574	0.84147
1820	0.809273	0.834101	0.819375	0.634989	0.876712	0.841644
1825	0.809273	0.834101	0.819375	0.634989	0.876712	0.841644
1830	0.809273	0.832565	0.81875	0.633549	0.875713	0.841183
1835	0.809273	0.832565	0.81875	0.633549	0.875713	0.841183
1840	0.808219	0.832565	0.818125	0.632433	0.875571	0.840548
1845	0.808219	0.832565	0.818125	0.632433	0.875571	0.840548
1850	0.808219	0.832565	0.818125	0.632433	0.875571	0.840548
1855	0.808219	0.834101	0.81875	0.633873	0.876571	0.841009
1860	0.808219	0.834101	0.81875	0.633873	0.876571	0.841009
1865	0.808219	0.834101	0.81875	0.633873	0.876571	0.841009
1870	0.808219	0.834101	0.81875	0.633873	0.876571	0.841009
1875	0.808219	0.834101	0.81875	0.633873	0.876571	0.841009
1880	0.808219	0.834101	0.81875	0.633873	0.876571	0.841009
1885	0.808219	0.834101	0.81875	0.633873	0.876571	0.841009
1890	0.809273	0.835637	0.82	0.636429	0.877714	0.842105
1895	0.809273	0.835637	0.82	0.636429	0.877714	0.842105
1900	0.809273	0.835637	0.82	0.636429	0.877714	0.842105
1905	0.809273	0.835637	0.82	0.636429	0.877714	0.842105
1910	0.808219	0.832565	0.818125	0.632433	0.875571	0.840548
1915	0.809273	0.834101	0.819375	0.634989	0.876712	0.841644
1920	0.809273	0.834101	0.819375	0.634989	0.876712	0.841644
1925	0.809273	0.834101	0.819375	0.634989	0.876712	0.841644
1930	0.809273	0.834101	0.819375	0.634989	0.876712	0.841644
1935	0.810327	0.831029	0.81875	0.633229	0.874858	0.841357
1940	0.81138	0.827957	0.818125	0.631476	0.873016	0.84107
1945	0.81138	0.827957	0.818125	0.631476	0.873016	0.84107
1950	0.81138	0.826421	0.8175	0.630041	0.872027	0.840611
1955	0.81138	0.827957	0.818125	0.631476	0.873016	0.84107
1960	0.809273	0.831029	0.818125	0.63211	0.874715	0.840722
1965	0.809273	0.831029	0.818125	0.63211	0.874715	0.840722
1970	0.809273	0.831029	0.818125	0.63211	0.874715	0.840722
1975	0.809273	0.831029	0.818125	0.63211	0.874715	0.840722
1980	0.809273	0.831029	0.818125	0.63211	0.874715	0.840722
1985	0.809273	0.831029	0.818125	0.63211	0.874715	0.840722
1990	0.809273	0.831029	0.818125	0.63211	0.874715	0.840722
1995	0.809273	0.831029	0.818125	0.63211	0.874715	0.840722
2000	0.809273	0.831029	0.818125	0.63211	0.874715	0.840722
2005	0.81138	0.827957	0.818125	0.631476	0.873016	0.84107
2010	0.810327	0.827957	0.8175	0.630355	0.872872	0.840437
2015	0.814542	0.832565	0.821875	0.63915	0.876417	0.844347
2020	0.814542	0.834101	0.8225	0.640585	0.877412	0.844809
2025	0.814542	0.834101	0.8225	0.640585	0.877412	0.844809
2030	0.810327	0.826421	0.816875	0.628918	0.871882	0.839978
2035	0.810327	0.826421	0.816875	0.628918	0.871882	0.839978
2040	0.810327	0.826421	0.816875	0.628918	0.871882	0.839978
2045	0.810327	0.826421	0.816875	0.628918	0.871882	0.839978
2050	0.812434	0.827957	0.81875	0.6326	0.87316	0.841703
2055	0.812434	0.829493	0.819375	0.634034	0.87415	0.842163
2060	0.812434	0.829493	0.819375	0.634034	0.87415	0.842163
2065	0.812434	0.829493	0.819375	0.634034	0.87415	0.842163
2070	0.812434	0.829493	0.819375	0.634034	0.87415	0.842163
2075	0.812434	0.829493	0.819375	0.634034	0.87415	0.842163
2080	0.81138	0.829493	0.81875	0.632912	0.874007	0.84153
2085	0.81138	0.829493	0.81875	0.632912	0.874007	0.84153
2090	0.81138	0.829493	0.81875	0.632912	0.874007	0.84153
2095	0.81138	0.829493	0.81875	0.632912	0.874007	0.84153
2100	0.812434	0.829493	0.819375	0.634034	0.87415	0.842163
2105	0.812434	0.829493	0.819375	0.634034	0.87415	0.842163
2110	0.813488	0.832565	0.82125	0.638028	0.876277	0.843716
2115	0.814542	0.831029	0.82125	0.637716	0.875425	0.843886
2120	0.814542	0.831029	0.82125	0.637716	0.875425	0.843886
2125	0.814542	0.831029	0.82125	0.637716	0.875425	0.843886
2130	0.813488	0.831029	0.820625	0.636592	0.875283	0.843255
2135	0.814542	0.832565	0.821875	0.63915	0.876417	0.844347
2140	0.814542	0.832565	0.821875	0.63915	0.876417	0.844347
2145	0.814542	0.832565	0.821875	0.63915	0.876417	0.844347
2150	0.814542	0.832565	0.821875	0.63915	0.876417	0.844347
2155	0.814542	0.832565	0.821875	0.63915	0.876417	0.844347
2160	0.814542	0.832565	0.821875	0.63915	0.876417	0.844347
2165	0.814542	0.832565	0.821875	0.63915	0.876417	0.844347
2170	0.814542	0.832565	0.821875	0.63915	0.876417	0.844347
2175	0.814542	0.832565	0.821875	0.63915	0.876417	0.844347
2180	0.814542	0.832565	0.821875	0.63915	0.876417	0.844347
2185	0.814542	0.832565	0.821875	0.63915	0.876417	0.844347
2190	0.814542	0.832565	0.821875	0.63915	0.876417	0.844347
2195	0.814542	0.832565	0.821875	0.63915	0.876417	0.844347
2200	0.814542	0.832565	0.821875	0.63915	0.876417	0.844347
2205	0.814542	0.832565	0.821875	0.63915	0.876417	0.844347
2210	0.814542	0.832565	0.821875	0.63915	0.876417	0.844347
2215	0.814542	0.832565	0.821875	0.63915	0.876417	0.844347
2220	0.814542	0.832565	0.821875	0.63915	0.876417	0.844347
2225	0.814542	0.832565	0.821875	0.63915	0.876417	0.844347
2230	0.814542	0.832565	0.821875	0.63915	0.876417	0.844347
2235	0.814542	0.832565	0.821875	0.63915	0.876417	0.844347
2240	0.814542	0.832565	0.821875	0.63915	0.876417	0.844347
2245	0.814542	0.832565	0.821875	0.63915	0.876417	0.844347
2250	0.814542	0.832565	0.821875	0.63915	0.876417	0.844347
2255	0.814542	0.832565	0.821875	0.63915	0.876417	0.844347
2260	0.814542	0.832565	0.821875	0.63915	0.876417	0.844347
2265	0.815595	0.831029	0.821875	0.638842	0.875566	0.844517
2270	0.815595	0.831029	0.821875	0.638842	0.875566	0.844517
2275	0.815595	0.829493	0.82125	0.637409	0.874576	0.844057
2280	0.815595	0.829493	0.82125	0.637409	0.874576	0.844057
2285	0.815595	0.829493	0.82125	0.637409	0.874576	0.844057
2290	0.814542	0.823349	0.818125	0.630555	0.870495	0.84159
2295	0.814542	0.823349	0.818125	0.630555	0.870495	0.84159
2300	0.769231	0.797235	0.780625	0.558233	0.846868	0.806184
2305	0.769231	0.797235	0.780625	0.558233	0.846868	0.806184
2310	0.769231	0.797235	0.780625	0.558233	0.846868	0.806184
2315	0.769231	0.797235	0.780625	0.558233	0.846868	0.806184
2320	0.769231	0.797235	0.780625	0.558233	0.846868	0.806184
2325	0.769231	0.797235	0.780625	0.558233	0.846868	0.806184
2330	0.769231	0.797235	0.780625	0.558233	0.846868	0.806184
2335	0.769231	0.797235	0.780625	0.558233	0.846868	0.806184
2340	0.769231	0.797235	0.780625	0.558233	0.846868	0.806184
2345	0.769231	0.797235	0.780625	0.558233	0.846868	0.806184
2350	0.769231	0.797235	0.780625	0.558233	0.846868	0.806184
2355	0.769231	0.797235	0.780625	0.558233	0.846868	0.806184
2360	0.769231	0.797235	0.780625	0.558233	0.846868	0.806184
2365	0.769231	0.798771	0.78125	0.559693	0.847851	0.80663
2370	0.769231	0.798771	0.78125	0.559693	0.847851	0.80663
2375	0.769231	0.798771	0.78125	0.559693	0.847851	0.80663
2380	0.773446	0.81106	0.78875	0.575741	0.856476	0.812846
2385	0.773446	0.81106	0.78875	0.575741	0.856476	0.812846
2390	0.772392	0.812596	0.78875	0.576115	0.85731	0.812639
2395	0.771338	0.812596	0.788125	0.575028	0.857143	0.81198
2400	0.771338	0.812596	0.788125	0.575028	0.857143	0.81198
2405	0.771338	0.812596	0.788125	0.575028	0.857143	0.81198
2410	0.771338	0.812596	0.788125	0.575028	0.857143	0.81198
2415	0.769231	0.812596	0.786875	0.572858	0.856808	0.810661
2420	0.769231	0.814132	0.7875	0.574324	0.857814	0.811111
2425	0.772392	0.81106	0.788125	0.574653	0.856308	0.812188
2430	0.772392	0.809524	0.7875	0.57319	0.855309	0.811739
2435	0.772392	0.809524	0.7875	0.57319	0.855309	0.811739
2440	0.772392	0.809524	0.7875	0.57319	0.855309	0.811739
2445	0.772392	0.809524	0.7875	0.57319	0.855309	0.811739
2450	0.772392	0.809524	0.7875	0.57319	0.855309	0.811739
2455	0.772392	0.809524	0.7875	0.57319	0.855309	0.811739
2460	0.773446	0.807988	0.7875	0.57282	0.854482	0.811947
2465	0.773446	0.807988	0.7875	0.57282	0.854482	0.811947
2470	0.773446	0.807988	0.7875	0.57282	0.854482	0.811947
2475	0.773446	0.807988	0.7875	0.57282	0.854482	0.811947
2480	0.773446	0.807988	0.7875	0.57282	0.854482	0.811947
2485	0.773446	0.807988	0.7875	0.57282	0.854482	0.811947
2490	0.771338	0.809524	0.786875	0.572102	0.85514	0.81108
2495	0.771338	0.809524	0.786875	0.572102	0.85514	0.81108
2500	0.771338	0.807988	0.78625	0.570639	0.854142	0.810631
2505	0.771338	0.807988	0.78625	0.570639	0.854142	0.810631
2510	0.771338	0.807988	0.78625	0.570639	0.854142	0.810631
2515	0.771338	0.807988	0.78625	0.570639	0.854142	0.810631
2520	0.771338	0.807988	0.78625	0.570639	0.854142	0.810631
2525	0.771338	0.809524	0.786875	0.572102	0.85514	0.81108
2530	0.772392	0.809524	0.7875	0.57319	0.855309	0.811739
2535	0.772392	0.809524	0.7875	0.57319	0.855309	0.811739
2540	0.772392	0.809524	0.7875	0.57319	0.855309	0.811739
2545	0.771338	0.809524	0.786875	0.572102	0.85514	0.81108
2550	0.771338	0.809524	0.786875	0.572102	0.85514	0.81108
2555	0.771338	0.809524	0.786875	0.572102	0.85514	0.81108
2560	0.771338	0.809524	0.786875	0.572102	0.85514	0.81108
2565	0.771338	0.809524	0.786875	0.572102	0.85514	0.81108
2570	0.771338	0.809524	0.786875	0.572102	0.85514	0.81108
2575	0.770285	0.806452	0.785	0.568088	0.852975	0.809524
2580	0.770285	0.807988	0.785625	0.569551	0.853972	0.809972
2585	0.770285	0.807988	0.785625	0.569551	0.853972	0.809972
2590	0.770285	0.807988	0.785625	0.569551	0.853972	0.809972
2595	0.770285	0.806452	0.785	0.568088	0.852975	0.809524
2600	0.770285	0.806452	0.785	0.568088	0.852975	0.809524
2605	0.770285	0.806452	0.785	0.568088	0.852975	0.809524
2610	0.76607	0.829493	0.791875	0.585803	0.867542	0.813654
2615	0.76607	0.829493	0.791875	0.585803	0.867542	0.813654
2620	0.76607	0.829493	0.791875	0.585803	0.867542	0.813654
2625	0.76607	0.829493	0.791875	0.585803	0.867542	0.813654
2630	0.76607	0.829493	0.791875	0.585803	0.867542	0.813654
2635	0.765016	0.829493	0.79125	0.584732	0.867384	0.81299
2640	0.76607	0.829493	0.791875	0.585803	0.867542	0.813654
2645	0.76607	0.829493	0.791875	0.585803	0.867542	0.813654
2650	0.76607	0.829493	0.791875	0.585803	0.867542	0.813654
2655	0.76607	0.829493	0.791875	0.585803	0.867542	0.813654
2660	0.768177	0.831029	0.79375	0.589422	0.868892	0.815436
2665	0.768177	0.831029	0.79375	0.589422	0.868892	0.815436
2670	0.768177	0.831029	0.79375	0.589422	0.868892	0.815436
2675	0.768177	0.831029	0.79375	0.589422	0.868892	0.815436
2680	0.768177	0.831029	0.79375	0.589422	0.868892	0.815436
2685	0.768177	0.829493	0.793125	0.587948	0.867857	0.81498
2690	0.768177	0.827957	0.7925	0.586474	0.866825	0.814525
2695	0.768177	0.829493	0.793125	0.587948	0.867857	0.81498
2700	0.768177	0.829493	0.793125	0.587948	0.867857	0.81498
2705	0.768177	0.827957	0.7925	0.586474	0.866825	0.814525
2710	0.768177	0.831029	0.79375	0.589422	0.868892	0.815436
2715	0.768177	0.829493	0.793125	0.587948	0.867857	0.81498
2720	0.768177	0.829493	0.793125	0.587948	0.867857	0.81498
2725	0.768177	0.832565	0.794375	0.590898	0.869928	0.815893
2730	0.762908	0.827957	0.789375	0.581115	0.866029	0.811204
2735	0.762908	0.827957	0.789375	0.581115	0.866029	0.811204
2740	0.762908	0.827957	0.789375	0.581115	0.866029	0.811204
2745	0.762908	0.827957	0.789375	0.581115	0.866029	0.811204
2750	0.762908	0.827957	0.789375	0.581115	0.866029	0.811204
2755	0.762908	0.827957	0.789375	0.581115	0.866029	0.811204
2760	0.762908	0.829493	0.79	0.582594	0.867066	0.811659
2765	0.762908	0.829493	0.79	0.582594	0.867066	0.811659
2770	0.762908	0.829493	0.79	0.582594	0.867066	0.811659
2775	0.762908	0.829493	0.79	0.582594	0.867066	0.811659
2780	0.762908	0.829493	0.79	0.582594	0.867066	0.811659
2785	0.762908	0.829493	0.79	0.582594	0.867066	0.811659
2790	0.762908	0.829493	0.79	0.582594	0.867066	0.811659
2795	0.762908	0.829493	0.79	0.582594	0.867066	0.811659
2800	0.762908	0.827957	0.789375	0.581115	0.866029	0.811204
2805	0.762908	0.827957	0.789375	0.581115	0.866029	0.811204
2810	0.762908	0.827957	0.789375	0.581115	0.866029	0.811204
2815	0.762908	0.827957	0.789375	0.581115	0.866029	0.811204
2820	0.762908	0.827957	0.789375	0.581115	0.866029	0.811204
2825	0.762908	0.827957	0.789375	0.581115	0.866029	0.811204
2830	0.762908	0.827957	0.789375	0.581115	0.866029	0.811204
2835	0.762908	0.827957	0.789375	0.581115	0.866029	0.811204
2840	0.762908	0.827957	0.789375	0.581115	0.866029	0.811204
2845	0.762908	0.827957	0.789375	0.581115	0.866029	0.811204
2850	0.762908	0.827957	0.789375	0.581115	0.866029	0.811204
2855	0.762908	0.827957	0.789375	0.581115	0.866029	0.811204
2860	0.762908	0.827957	0.789375	0.581115	0.866029	0.811204
2865	0.761855	0.827957	0.78875	0.580047	0.865868	0.810538
2870	0.761855	0.827957	0.78875	0.580047	0.865868	0.810538
2875	0.761855	0.827957	0.78875	0.580047	0.865868	0.810538
2880	0.763962	0.829493	0.790625	0.583662	0.867225	0.812325
2885	0.763962	0.831029	0.79125	0.585141	0.868263	0.81278
2890	0.763962	0.831029	0.79125	0.585141	0.868263	0.81278
2895	0.763962	0.831029	0.79125	0.585141	0.868263	0.81278
2900	0.763962	0.832565	0.791875	0.58662	0.869305	0.813236
2905	0.762908	0.831029	0.790625	0.584073	0.868106	0.812114
2910	0.763962	0.831029	0.79125	0.585141	0.868263	0.81278
2915	0.762908	0.831029	0.790625	0.584073	0.868106	0.812114
2920	0.762908	0.829493	0.79	0.582594	0.867066	0.811659
2925	0.762908	0.831029	0.790625	0.584073	0.868106	0.812114
2930	0.762908	0.832565	0.79125	0.585553	0.869148	0.81257
2935	0.762908	0.832565	0.79125	0.585553	0.869148	0.81257
2940	0.762908	0.832565	0.79125	0.585553	0.869148	0.81257
2945	0.762908	0.832565	0.79125	0.585553	0.869148	0.81257
2950	0.762908	0.832565	0.79125	0.585553	0.869148	0.81257
2955	0.762908	0.832565	0.79125	0.585553	0.869148	0.81257
2960	0.762908	0.832565	0.79125	0.585553	0.869148	0.81257
2965	0.762908	0.832565	0.79125	0.585553	0.869148	0.81257
2970	0.762908	0.832565	0.79125	0.585553	0.869148	0.81257
2975	0.762908	0.832565	0.79125	0.585553	0.869148	0.81257
2980	0.762908	0.832565	0.79125	0.585553	0.869148	0.81257
2985	0.762908	0.832565	0.79125	0.585553	0.869148	0.81257
2990	0.762908	0.832565	0.79125	0.585553	0.869148	0.81257
2995	0.762908	0.832565	0.79125	0.585553	0.869148	0.81257
3000	0.762908	0.831029	0.790625	0.584073	0.868106	0.812114
3005	0.762908	0.832565	0.79125	0.585553	0.869148	0.81257
3010	0.762908	0.832565	0.79125	0.585553	0.869148	0.81257
3015	0.76607	0.835637	0.794375	0.591713	0.871703	0.81548
3020	0.76607	0.835637	0.794375	0.591713	0.871703	0.81548
3025	0.76607	0.835637	0.794375	0.591713	0.871703	0.81548
3030	0.76607	0.835637	0.794375	0.591713	0.871703	0.81548
3035	0.765016	0.835637	0.79375	0.590646	0.871549	0.814815
3040	0.765016	0.835637	0.79375	0.590646	0.871549	0.814815
3045	0.765016	0.835637	0.79375	0.590646	0.871549	0.814815
3050	0.765016	0.835637	0.79375	0.590646	0.871549	0.814815
3055	0.76607	0.834101	0.79375	0.590235	0.870659	0.815022
3060	0.76607	0.834101	0.79375	0.590235	0.870659	0.815022
3065	0.76607	0.834101	0.79375	0.590235	0.870659	0.815022
3070	0.76607	0.834101	0.79375	0.590235	0.870659	0.815022
3075	0.765016	0.834101	0.793125	0.589166	0.870504	0.814358
3080	0.765016	0.834101	0.793125	0.589166	0.870504	0.814358
3085	0.76607	0.834101	0.79375	0.590235	0.870659	0.815022
3090	0.76607	0.832565	0.793125	0.588757	0.869617	0.814566
3095	0.76607	0.832565	0.793125	0.588757	0.869617	0.814566
3100	0.763962	0.834101	0.7925	0.588099	0.870348	0.813692
3105	0.765016	0.834101	0.793125	0.589166	0.870504	0.814358
3110	0.765016	0.834101	0.793125	0.589166	0.870504	0.814358
3115	0.765016	0.834101	0.793125	0.589166	0.870504	0.814358
3120	0.762908	0.824885	0.788125	0.578161	0.863962	0.810297
3125	0.762908	0.826421	0.78875	0.579638	0.864994	0.81075
3130	0.762908	0.826421	0.78875	0.579638	0.864994	0.81075
3135	0.762908	0.826421	0.78875	0.579638	0.864994	0.81075
3140	0.762908	0.826421	0.78875	0.579638	0.864994	0.81075
3145	0.762908	0.826421	0.78875	0.579638	0.864994	0.81075
3150	0.762908	0.824885	0.788125	0.578161	0.863962	0.810297
3155	0.762908	0.824885	0.788125	0.578161	0.863962	0.810297
3160	0.762908	0.824885	0.788125	0.578161	0.863962	0.810297
3165	0.762908	0.824885	0.788125	0.578161	0.863962	0.810297
3170	0.762908	0.824885	0.788125	0.578161	0.863962	0.810297
3175	0.762908	0.824885	0.788125	0.578161	0.863962	0.810297
3180	0.762908	0.824885	0.788125	0.578161	0.863962	0.810297
3185	0.762908	0.824885	0.788125	0.578161	0.863962	0.810297
3190	0.762908	0.824885	0.788125	0.578161	0.863962	0.810297
3195	0.762908	0.824885	0.788125	0.578161	0.863962	0.810297
3200	0.762908	0.824885	0.788125	0.578161	0.863962	0.810297
3205	0.762908	0.824885	0.788125	0.578161	0.863962	0.810297
3210	0.762908	0.824885	0.788125	0.578161	0.863962	0.810297
3215	0.762908	0.824885	0.788125	0.578161	0.863962	0.810297
3220	0.762908	0.824885	0.788125	0.578161	0.863962	0.810297
3225	0.762908	0.826421	0.78875	0.579638	0.864994	0.81075
3230	0.762908	0.826421	0.78875	0.579638	0.864994	0.81075
3235	0.762908	0.826421	0.78875	0.579638	0.864994	0.81075
3240	0.762908	0.826421	0.78875	0.579638	0.864994	0.81075
3245	0.762908	0.826421	0.78875	0.579638	0.864994	0.81075
3250	0.762908	0.826421	0.78875	0.579638	0.864994	0.81075
3255	0.762908	0.826421	0.78875	0.579638	0.864994	0.81075
3260	0.762908	0.826421	0.78875	0.579638	0.864994	0.81075
3265	0.762908	0.826421	0.78875	0.579638	0.864994	0.81075
3270	0.762908	0.826421	0.78875	0.579638	0.864994	0.81075
3275	0.762908	0.826421	0.78875	0.579638	0.864994	0.81075
3280	0.762908	0.826421	0.78875	0.579638	0.864994	0.81075
3285	0.762908	0.826421	0.78875	0.579638	0.864994	0.81075
3290	0.763962	0.820276	0.786875	0.574808	0.861045	0.809604
3295	0.763962	0.820276	0.786875	0.574808	0.861045	0.809604
3300	0.763962	0.820276	0.786875	0.574808	0.861045	0.809604
3305	0.763962	0.820276	0.786875	0.574808	0.861045	0.809604
3310	0.763962	0.820276	0.786875	0.574808	0.861045	0.809604
3315	0.763962	0.820276	0.786875	0.574808	0.861045	0.809604
3320	0.763962	0.820276	0.786875	0.574808	0.861045	0.809604
3325	0.763962	0.820276	0.786875	0.574808	0.861045	0.809604
3330	0.763962	0.820276	0.786875	0.574808	0.861045	0.809604
3335	0.763962	0.820276	0.786875	0.574808	0.861045	0.809604
3340	0.763962	0.820276	0.786875	0.574808	0.861045	0.809604
3345	0.763962	0.820276	0.786875	0.574808	0.861045	0.809604
3350	0.763962	0.820276	0.786875	0.574808	0.861045	0.809604
3355	0.763962	0.820276	0.786875	0.574808	0.861045	0.809604
3360	0.763962	0.820276	0.786875	0.574808	0.861045	0.809604
3365	0.763962	0.820276	0.786875	0.574808	0.861045	0.809604
3370	0.763962	0.820276	0.786875	0.574808	0.861045	0.809604
3375	0.763962	0.820276	0.786875	0.574808	0.861045	0.809604
3380	0.763962	0.820276	0.786875	0.574808	0.861045	0.809604
3385	0.763962	0.820276	0.786875	0.574808	0.861045	0.809604
3390	0.763962	0.820276	0.786875	0.574808	0.861045	0.809604
3395	0.763962	0.820276	0.786875	0.574808	0.861045	0.809604
3400	0.763962	0.821813	0.7875	0.576282	0.862069	0.810056
3405	0.763962	0.821813	0.7875	0.576282	0.862069	0.810056
3410	0.763962	0.821813	0.7875	0.576282	0.862069	0.810056
3415	0.763962	0.821813	0.7875	0.576282	0.862069	0.810056
3420	0.763962	0.821813	0.7875	0.576282	0.862069	0.810056
3425	0.763962	0.821813	0.7875	0.576282	0.862069	0.810056
3430	0.763962	0.821813	0.7875	0.576282	0.862069	0.810056
3435	0.763962	0.821813	0.7875	0.576282	0.862069	0.810056
3440	0.763962	0.821813	0.7875	0.576282	0.862069	0.810056
3445	0.763962	0.821813	0.7875	0.576282	0.862069	0.810056
3450	0.763962	0.821813	0.7875	0.576282	0.862069	0.810056
3455	0.763962	0.821813	0.7875	0.576282	0.862069	0.810056
3460	0.763962	0.821813	0.7875	0.576282	0.862069	0.810056
3465	0.763962	0.821813	0.7875	0.576282	0.862069	0.810056
3470	0.763962	0.821813	0.7875	0.576282	0.862069	0.810056
3475	0.763962	0.821813	0.7875	0.576282	0.862069	0.810056
3480	0.763962	0.821813	0.7875	0.576282	0.862069	0.810056
3485	0.763962	0.821813	0.7875	0.576282	0.862069	0.810056
3490	0.763962	0.821813	0.7875	0.576282	0.862069	0.810056
3495	0.763962	0.821813	0.7875	0.576282	0.862069	0.810056
3500	0.763962	0.821813	0.7875	0.576282	0.862069	0.810056
3505	0.763962	0.823349	0.788125	0.577757	0.863095	0.810509
3510	0.763962	0.823349	0.788125	0.577757	0.863095	0.810509
3515	0.763962	0.823349	0.788125	0.577757	0.863095	0.810509
3520	0.763962	0.823349	0.788125	0.577757	0.863095	0.810509
3525	0.763962	0.823349	0.788125	0.577757	0.863095	0.810509
3530	0.763962	0.823349	0.788125	0.577757	0.863095	0.810509
3535	0.763962	0.823349	0.788125	0.577757	0.863095	0.810509
3540	0.765016	0.823349	0.78875	0.57883	0.863258	0.811173
3545	0.765016	0.823349	0.78875	0.57883	0.863258	0.811173
3550	0.765016	0.823349	0.78875	0.57883	0.863258	0.811173
3555	0.765016	0.823349	0.78875	0.57883	0.863258	0.811173
3560	0.765016	0.823349	0.78875	0.57883	0.863258	0.811173
3565	0.765016	0.823349	0.78875	0.57883	0.863258	0.811173
3570	0.765016	0.823349	0.78875	0.57883	0.863258	0.811173
3575	0.765016	0.823349	0.78875	0.57883	0.863258	0.811173
3580	0.765016	0.823349	0.78875	0.57883	0.863258	0.811173
3585	0.765016	0.823349	0.78875	0.57883	0.863258	0.811173
3590	0.765016	0.823349	0.78875	0.57883	0.863258	0.811173
3595	0.765016	0.823349	0.78875	0.57883	0.863258	0.811173
3600	0.765016	0.823349	0.78875	0.57883	0.863258	0.811173
3605	0.765016	0.823349	0.78875	0.57883	0.863258	0.811173
3610	0.765016	0.820276	0.7875	0.575884	0.86121	0.810268
3615	0.765016	0.821813	0.788125	0.577357	0.862233	0.81072
3620	0.765016	0.821813	0.788125	0.577357	0.862233	0.81072
3625	0.765016	0.821813	0.788125	0.577357	0.862233	0.81072
3630	0.765016	0.821813	0.788125	0.577357	0.862233	0.81072
3635	0.765016	0.821813	0.788125	0.577357	0.862233	0.81072
3640	0.765016	0.820276	0.7875	0.575884	0.86121	0.810268
3645	0.765016	0.820276	0.7875	0.575884	0.86121	0.810268
3650	0.765016	0.820276	0.7875	0.575884	0.86121	0.810268
3655	0.765016	0.820276	0.7875	0.575884	0.86121	0.810268
3660	0.765016	0.821813	0.788125	0.577357	0.862233	0.81072
3665	0.765016	0.820276	0.7875	0.575884	0.86121	0.810268
3670	0.765016	0.820276	0.7875	0.575884	0.86121	0.810268
3675	0.765016	0.820276	0.7875	0.575884	0.86121	0.810268
3680	0.763962	0.820276	0.786875	0.574808	0.861045	0.809604
3685	0.763962	0.820276	0.786875	0.574808	0.861045	0.809604
3690	0.763962	0.820276	0.786875	0.574808	0.861045	0.809604
3695	0.763962	0.820276	0.786875	0.574808	0.861045	0.809604
3700	0.763962	0.820276	0.786875	0.574808	0.861045	0.809604
3705	0.763962	0.820276	0.786875	0.574808	0.861045	0.809604
3710	0.763962	0.820276	0.786875	0.574808	0.861045	0.809604
3715	0.763962	0.820276	0.786875	0.574808	0.861045	0.809604
3720	0.763962	0.820276	0.786875	0.574808	0.861045	0.809604
3725	0.763962	0.820276	0.786875	0.574808	0.861045	0.809604
3730	0.761855	0.817204	0.784375	0.569712	0.85867	0.80737
3735	0.761855	0.817204	0.784375	0.569712	0.85867	0.80737
3740	0.761855	0.817204	0.784375	0.569712	0.85867	0.80737
3745	0.761855	0.817204	0.784375	0.569712	0.85867	0.80737
3750	0.761855	0.817204	0.784375	0.569712	0.85867	0.80737
3755	0.761855	0.817204	0.784375	0.569712	0.85867	0.80737
3760	0.761855	0.817204	0.784375	0.569712	0.85867	0.80737
3765	0.761855	0.817204	0.784375	0.569712	0.85867	0.80737
3770	0.761855	0.817204	0.784375	0.569712	0.85867	0.80737
3775	0.761855	0.817204	0.784375	0.569712	0.85867	0.80737
3780	0.761855	0.821813	0.78625	0.574137	0.86174	0.808725
3785	0.761855	0.821813	0.78625	0.574137	0.86174	0.808725
3790	0.761855	0.821813	0.78625	0.574137	0.86174	0.808725
3795	0.761855	0.821813	0.78625	0.574137	0.86174	0.808725
3800	0.761855	0.821813	0.78625	0.574137	0.86174	0.808725
3805	0.761855	0.821813	0.78625	0.574137	0.86174	0.808725
3810	0.761855	0.821813	0.78625	0.574137	0.86174	0.808725
3815	0.761855	0.821813	0.78625	0.574137	0.86174	0.808725
3820	0.761855	0.821813	0.78625	0.574137	0.86174	0.808725
3825	0.761855	0.821813	0.78625	0.574137	0.86174	0.808725
3830	0.761855	0.821813	0.78625	0.574137	0.86174	0.808725
3835	0.761855	0.821813	0.78625	0.574137	0.86174	0.808725
3840	0.761855	0.821813	0.78625	0.574137	0.86174	0.808725
3845	0.761855	0.821813	0.78625	0.574137	0.86174	0.808725
3850	0.761855	0.821813	0.78625	0.574137	0.86174	0.808725
3855	0.761855	0.821813	0.78625	0.574137	0.86174	0.808725
3860	0.761855	0.821813	0.78625	0.574137	0.86174	0.808725
3865	0.761855	0.821813	0.78625	0.574137	0.86174	0.808725
3870	0.761855	0.821813	0.78625	0.574137	0.86174	0.808725
3875	0.761855	0.821813	0.78625	0.574137	0.86174	0.808725
3880	0.761855	0.821813	0.78625	0.574137	0.86174	0.808725
3885	0.762908	0.823349	0.7875	0.576685	0.862932	0.809843
3890	0.762908	0.823349	0.7875	0.576685	0.862932	0.809843
3895	0.762908	0.81874	0.785625	0.57226	0.859857	0.808487
3900	0.762908	0.81874	0.785625	0.57226	0.859857	0.808487
3905	0.762908	0.81874	0.785625	0.57226	0.859857	0.808487
3910	0.762908	0.81874	0.785625	0.57226	0.859857	0.808487
3915	0.762908	0.81874	0.785625	0.57226	0.859857	0.808487
3920	0.762908	0.81874	0.785625	0.57226	0.859857	0.808487
3925	0.762908	0.81874	0.785625	0.57226	0.859857	0.808487
3930	0.762908	0.81874	0.785625	0.57226	0.859857	0.808487
3935	0.762908	0.81874	0.785625	0.57226	0.859857	0.808487
3940	0.762908	0.81874	0.785625	0.57226	0.859857	0.808487
3945	0.762908	0.81874	0.785625	0.57226	0.859857	0.808487
3950	0.762908	0.81874	0.785625	0.57226	0.859857	0.808487
3955	0.762908	0.81874	0.785625	0.57226	0.859857	0.808487
3960	0.762908	0.81874	0.785625	0.57226	0.859857	0.808487
3965	0.762908	0.81874	0.785625	0.57226	0.859857	0.808487
3970	0.762908	0.81874	0.785625	0.57226	0.859857	0.808487
3975	0.762908	0.81874	0.785625	0.57226	0.859857	0.808487
3980	0.762908	0.81874	0.785625	0.57226	0.859857	0.808487
3985	0.761855	0.81874	0.785	0.571187	0.859691	0.807821
3990	0.761855	0.81874	0.785	0.571187	0.859691	0.807821
3995	0.761855	0.81874	0.785	0.571187	0.859691	0.807821
4000	0.761855	0.81874	0.785	0.571187	0.859691	0.807821
4005	0.761855	0.81874	0.785	0.571187	0.859691	0.807821
4010	0.761855	0.81874	0.785	0.571187	0.859691	0.807821
4015	0.761855	0.81874	0.785	0.571187	0.859691	0.807821
4020	0.761855	0.81874	0.785	0.571187	0.859691	0.807821
4025	0.761855	0.81874	0.785	0.571187	0.859691	0.807821
4030	0.761855	0.81874	0.785	0.571187	0.859691	0.807821
4035	0.761855	0.81874	0.785	0.571187	0.859691	0.807821
4040	0.761855	0.81874	0.785	0.571187	0.859691	0.807821
4045	0.761855	0.81874	0.785	0.571187	0.859691	0.807821
4050	0.761855	0.81874	0.785	0.571187	0.859691	0.807821
4055	0.761855	0.81874	0.785	0.571187	0.859691	0.807821
4060	0.761855	0.81874	0.785	0.571187	0.859691	0.807821
4065	0.761855	0.81874	0.785	0.571187	0.859691	0.807821
4070	0.761855	0.81874	0.785	0.571187	0.859691	0.807821
4075	0.761855	0.81874	0.785	0.571187	0.859691	0.807821
4080	0.761855	0.81874	0.785	0.571187	0.859691	0.807821
4085	0.761855	0.81874	0.785	0.571187	0.859691	0.807821
4090	0.761855	0.81874	0.785	0.571187	0.859691	0.807821
4095	0.761855	0.81874	0.785	0.571187	0.859691	0.807821
4100	0.761855	0.81874	0.785	0.571187	0.859691	0.807821
4105	0.761855	0.81874	0.785	0.571187	0.859691	0.807821
4110	0.761855	0.81874	0.785	0.571187	0.859691	0.807821
4115	0.761855	0.81874	0.785	0.571187	0.859691	0.807821
4120	0.761855	0.81874	0.785	0.571187	0.859691	0.807821
4125	0.761855	0.81874	0.785	0.571187	0.859691	0.807821
4130	0.761855	0.81874	0.785	0.571187	0.859691	0.807821
4135	0.761855	0.81874	0.785	0.571187	0.859691	0.807821
4140	0.761855	0.81874	0.785	0.571187	0.859691	0.807821
4145	0.761855	0.81874	0.785	0.571187	0.859691	0.807821
4150	0.761855	0.81874	0.785	0.571187	0.859691	0.807821
4155	0.761855	0.81874	0.785	0.571187	0.859691	0.807821
4160	0.761855	0.81874	0.785	0.571187	0.859691	0.807821
4165	0.761855	0.81874	0.785	0.571187	0.859691	0.807821
4170	0.761855	0.81874	0.785	0.571187	0.859691	0.807821
4175	0.761855	0.81874	0.785	0.571187	0.859691	0.807821
4180	0.761855	0.81874	0.785	0.571187	0.859691	0.807821
4185	0.761855	0.81874	0.785	0.571187	0.859691	0.807821
4190	0.761855	0.81874	0.785	0.571187	0.859691	0.807821
4195	0.761855	0.81874	0.785	0.571187	0.859691	0.807821
4200	0.761855	0.81874	0.785	0.571187	0.859691	0.807821
4205	0.761855	0.81874	0.785	0.571187	0.859691	0.807821
4210	0.761855	0.81874	0.785	0.571187	0.859691	0.807821
4215	0.761855	0.81874	0.785	0.571187	0.859691	0.807821
4220	0.761855	0.81874	0.785	0.571187	0.859691	0.807821
4225	0.761855	0.81874	0.785	0.571187	0.859691	0.807821
4230	0.761855	0.81874	0.785	0.571187	0.859691	0.807821
4235	0.761855	0.81874	0.785	0.571187	0.859691	0.807821
4240	0.761855	0.81874	0.785	0.571187	0.859691	0.807821
4245	0.760801	0.81874	0.784375	0.570114	0.859524	0.807155
4250	0.760801	0.81874	0.784375	0.570114	0.859524	0.807155
4255	0.760801	0.81874	0.784375	0.570114	0.859524	0.807155
4260	0.760801	0.81874	0.784375	0.570114	0.859524	0.807155
4265	0.760801	0.81874	0.784375	0.570114	0.859524	0.807155
4270	0.760801	0.81874	0.784375	0.570114	0.859524	0.807155
4275	0.760801	0.81874	0.784375	0.570114	0.859524	0.807155
4280	0.760801	0.81874	0.784375	0.570114	0.859524	0.807155
4285	0.760801	0.81874	0.784375	0.570114	0.859524	0.807155
4290	0.760801	0.81874	0.784375	0.570114	0.859524	0.807155
4295	0.760801	0.81874	0.784375	0.570114	0.859524	0.807155
4300	0.760801	0.81874	0.784375	0.570114	0.859524	0.807155
4305	0.760801	0.81874	0.784375	0.570114	0.859524	0.807155
4310	0.760801	0.81874	0.784375	0.570114	0.859524	0.807155
4315	0.760801	0.81874	0.784375	0.570114	0.859524	0.807155
4320	0.760801	0.81874	0.784375	0.570114	0.859524	0.807155
4325	0.760801	0.81874	0.784375	0.570114	0.859524	0.807155
4330	0.760801	0.81874	0.784375	0.570114	0.859524	0.807155
4335	0.760801	0.81874	0.784375	0.570114	0.859524	0.807155
4340	0.760801	0.81874	0.784375	0.570114	0.859524	0.807155
4345	0.760801	0.81874	0.784375	0.570114	0.859524	0.807155
4350	0.760801	0.81874	0.784375	0.570114	0.859524	0.807155
4355	0.760801	0.81874	0.784375	0.570114	0.859524	0.807155
4360	0.760801	0.81874	0.784375	0.570114	0.859524	0.807155
4365	0.760801	0.81874	0.784375	0.570114	0.859524	0.807155
4370	0.760801	0.81874	0.784375	0.570114	0.859524	0.807155
4375	0.760801	0.81874	0.784375	0.570114	0.859524	0.807155
4380	0.760801	0.81874	0.784375	0.570114	0.859524	0.807155
4385	0.760801	0.81874	0.784375	0.570114	0.859524	0.807155
4390	0.760801	0.81874	0.784375	0.570114	0.859524	0.807155
4395	0.760801	0.81874	0.784375	0.570114	0.859524	0.807155
4400	0.760801	0.81874	0.784375	0.570114	0.859524	0.807155
4405	0.760801	0.81874	0.784375	0.570114	0.859524	0.807155
4410	0.760801	0.81874	0.784375	0.570114	0.859524	0.807155
4415	0.760801	0.81874	0.784375	0.570114	0.859524	0.807155
4420	0.760801	0.81874	0.784375	0.570114	0.859524	0.807155
4425	0.760801	0.81874	0.784375	0.570114	0.859524	0.807155
4430	0.760801	0.81874	0.784375	0.570114	0.859524	0.807155
4435	0.760801	0.81874	0.784375	0.570114	0.859524	0.807155
4440	0.760801	0.81874	0.784375	0.570114	0.859524	0.807155
4445	0.760801	0.81874	0.784375	0.570114	0.859524	0.807155
4450	0.760801	0.81874	0.784375	0.570114	0.859524	0.807155
4455	0.760801	0.81874	0.784375	0.570114	0.859524	0.807155
4460	0.760801	0.81874	0.784375	0.570114	0.859524	0.807155
4465	0.760801	0.81874	0.784375	0.570114	0.859524	0.807155
4470	0.759747	0.81874	0.78375	0.569042	0.859356	0.806488
4475	0.759747	0.81874	0.78375	0.569042	0.859356	0.806488
4480	0.759747	0.81874	0.78375	0.569042	0.859356	0.806488
4485	0.759747	0.81874	0.78375	0.569042	0.859356	0.806488
4490	0.759747	0.81874	0.78375	0.569042	0.859356	0.806488
4495	0.759747	0.81874	0.78375	0.569042	0.859356	0.806488
4500	0.759747	0.81874	0.78375	0.569042	0.859356	0.806488
4505	0.759747	0.81874	0.78375	0.569042	0.859356	0.806488
4510	0.755532	0.821813	0.7825	0.567726	0.860744	0.804714
4515	0.755532	0.823349	0.783125	0.569207	0.861779	0.805166
4520	0.755532	0.821813	0.7825	0.567726	0.860744	0.804714
4525	0.756586	0.823349	0.78375	0.570272	0.861945	0.805836
4530	0.756586	0.821813	0.783125	0.568792	0.860911	0.805384
4535	0.756586	0.821813	0.783125	0.568792	0.860911	0.805384
4540	0.756586	0.821813	0.783125	0.568792	0.860911	0.805384
4545	0.756586	0.821813	0.783125	0.568792	0.860911	0.805384
4550	0.756586	0.821813	0.783125	0.568792	0.860911	0.805384
4555	0.756586	0.821813	0.783125	0.568792	0.860911	0.805384
4560	0.756586	0.81874	0.781875	0.565833	0.858852	0.804482
4565	0.756586	0.817204	0.78125	0.564354	0.857826	0.804031
4570	0.75764	0.817204	0.781875	0.565424	0.857995	0.804701
4575	0.75764	0.817204	0.781875	0.565424	0.857995	0.804701
4580	0.75764	0.817204	0.781875	0.565424	0.857995	0.804701
4585	0.75764	0.817204	0.781875	0.565424	0.857995	0.804701
4590	0.75764	0.81874	0.7825	0.566901	0.85902	0.805151
4595	0.75764	0.81874	0.7825	0.566901	0.85902	0.805151
4600	0.75764	0.81874	0.7825	0.566901	0.85902	0.805151
4605	0.75764	0.81874	0.7825	0.566901	0.85902	0.805151
4610	0.75764	0.81874	0.7825	0.566901	0.85902	0.805151
4615	0.75764	0.81874	0.7825	0.566901	0.85902	0.805151
4620	0.755532	0.817204	0.780625	0.563286	0.857656	0.803361
4625	0.755532	0.817204	0.780625	0.563286	0.857656	0.803361
4630	0.755532	0.817204	0.780625	0.563286	0.857656	0.803361
4635	0.754478	0.817204	0.78	0.562218	0.857485	0.802691
4640	0.754478	0.817204	0.78	0.562218	0.857485	0.802691
4645	0.754478	0.817204	0.78	0.562218	0.857485	0.802691
4650	0.754478	0.817204	0.78	0.562218	0.857485	0.802691
4655	0.754478	0.817204	0.78	0.562218	0.857485	0.802691
4660	0.754478	0.817204	0.78	0.562218	0.857485	0.802691
4665	0.754478	0.817204	0.78	0.562218	0.857485	0.802691
4670	0.754478	0.817204	0.78	0.562218	0.857485	0.802691
4675	0.755532	0.820276	0.781875	0.566245	0.859712	0.804262
4680	0.755532	0.820276	0.781875	0.566245	0.859712	0.804262
4685	0.755532	0.820276	0.781875	0.566245	0.859712	0.804262
4690	0.756586	0.820276	0.7825	0.567312	0.85988	0.804933
4695	0.756586	0.820276	0.7825	0.567312	0.85988	0.804933
4700	0.756586	0.820276	0.7825	0.567312	0.85988	0.804933
4705	0.756586	0.817204	0.78125	0.564354	0.857826	0.804031
4710	0.756586	0.817204	0.78125	0.564354	0.857826	0.804031
4715	0.755532	0.815668	0.78	0.561807	0.856631	0.802912
4720	0.755532	0.815668	0.78	0.561807	0.856631	0.802912
4725	0.755532	0.815668	0.78	0.561807	0.856631	0.802912
4730	0.756586	0.815668	0.780625	0.562876	0.856802	0.803581
4735	0.756586	0.815668	0.780625	0.562876	0.856802	0.803581
4740	0.755532	0.815668	0.78	0.561807	0.856631	0.802912
4745	0.755532	0.815668	0.78	0.561807	0.856631	0.802912
4750	0.755532	0.815668	0.78	0.561807	0.856631	0.802912
4755	0.755532	0.815668	0.78	0.561807	0.856631	0.802912
4760	0.755532	0.815668	0.78	0.561807	0.856631	0.802912
4765	0.755532	0.814132	0.779375	0.560329	0.855609	0.802462
4770	0.755532	0.817204	0.780625	0.563286	0.857656	0.803361
4775	0.755532	0.817204	0.780625	0.563286	0.857656	0.803361
4780	0.755532	0.817204	0.780625	0.563286	0.857656	0.803361
4785	0.755532	0.817204	0.780625	0.563286	0.857656	0.803361
4790	0.755532	0.817204	0.780625	0.563286	0.857656	0.803361
4795	0.755532	0.817204	0.780625	0.563286	0.857656	0.803361
4800	0.755532	0.817204	0.780625	0.563286	0.857656	0.803361
4805	0.75764	0.817204	0.781875	0.565424	0.857995	0.804701
4810	0.75764	0.817204	0.781875	0.565424	0.857995	0.804701
4815	0.75764	0.817204	0.781875	0.565424	0.857995	0.804701
4820	0.75764	0.817204	0.781875	0.565424	0.857995	0.804701
4825	0.75764	0.817204	0.781875	0.565424	0.857995	0.804701
4830	0.75764	0.817204	0.781875	0.565424	0.857995	0.804701
4835	0.75764	0.817204	0.781875	0.565424	0.857995	0.804701
4840	0.75764	0.817204	0.781875	0.565424	0.857995	0.804701
4845	0.75764	0.817204	0.781875	0.565424	0.857995	0.804701
4850	0.75764	0.815668	0.78125	0.563947	0.856973	0.804251
4855	0.75764	0.815668	0.78125	0.563947	0.856973	0.804251
4860	0.75764	0.815668	0.78125	0.563947	0.856973	0.804251
4865	0.75764	0.815668	0.78125	0.563947	0.856973	0.804251
4870	0.75764	0.815668	0.78125	0.563947	0.856973	0.804251
4875	0.75764	0.815668	0.78125	0.563947	0.856973	0.804251
4880	0.75764	0.815668	0.78125	0.563947	0.856973	0.804251
4885	0.75764	0.815668	0.78125	0.563947	0.856973	0.804251
4890	0.75764	0.815668	0.78125	0.563947	0.856973	0.804251
4895	0.75764	0.815668	0.78125	0.563947	0.856973	0.804251
4900	0.75764	0.815668	0.78125	0.563947	0.856973	0.804251
4905	0.75764	0.815668	0.78125	0.563947	0.856973	0.804251
4910	0.75764	0.815668	0.78125	0.563947	0.856973	0.804251
4915	0.75764	0.815668	0.78125	0.563947	0.856973	0.804251
4920	0.75764	0.812596	0.78	0.560995	0.854935	0.803352
4925	0.75764	0.812596	0.78	0.560995	0.854935	0.803352
4930	0.75764	0.812596	0.78	0.560995	0.854935	0.803352
4935	0.75764	0.812596	0.78	0.560995	0.854935	0.803352
4940	0.75764	0.812596	0.78	0.560995	0.854935	0.803352
4945	0.75764	0.812596	0.78	0.560995	0.854935	0.803352
4950	0.75764	0.812596	0.78	0.560995	0.854935	0.803352
4955	0.75764	0.812596	0.78	0.560995	0.854935	0.803352
4960	0.75764	0.812596	0.78	0.560995	0.854935	0.803352
4965	0.75764	0.812596	0.78	0.560995	0.854935	0.803352
4970	0.75764	0.812596	0.78	0.560995	0.854935	0.803352
4975	0.75764	0.812596	0.78	0.560995	0.854935	0.803352
4980	0.75764	0.812596	0.78	0.560995	0.854935	0.803352
4985	0.75764	0.812596	0.78	0.560995	0.854935	0.803352
4990	0.75764	0.814132	0.780625	0.562471	0.855952	0.803801
4995	0.75764	0.814132	0.780625	0.562471	0.855952	0.803801
5000	0.75764	0.814132	0.780625	0.562471	0.855952	0.803801

## Sheet: SVM (RBF kernel)
Number of features	SN	SP	ACC	MCC	Precision	F1-measure
5	0.776607	0.923195	0.83625	0.687648	0.936468	0.849078
10	0.758693	0.90169	0.816875	0.648958	0.918367	0.830929
15	0.779768	0.923195	0.838125	0.690717	0.936709	0.851064
20	0.809273	0.913978	0.851875	0.710916	0.932039	0.866328
25	0.809273	0.927803	0.8575	0.724307	0.942331	0.870748
30	0.810327	0.927803	0.858125	0.72536	0.942402	0.871388
35	0.817703	0.921659	0.86	0.726839	0.938331	0.873874
40	0.81981	0.886329	0.846875	0.695254	0.913146	0.863964
45	0.820864	0.880184	0.845	0.690537	0.908985	0.86268
50	0.81981	0.889401	0.848125	0.698167	0.915294	0.864925
55	0.821918	0.887865	0.84875	0.698899	0.91442	0.865705
60	0.81981	0.88172	0.845	0.69089	0.909942	0.862528
65	0.821918	0.886329	0.848125	0.697445	0.913349	0.865225
70	0.825079	0.872504	0.844375	0.687721	0.904157	0.86281
75	0.825079	0.87404	0.845	0.689165	0.905202	0.863286
80	0.831401	0.884793	0.853125	0.705925	0.913194	0.870381
85	0.82824	0.887865	0.8525	0.705496	0.915017	0.869469
90	0.82824	0.883257	0.850625	0.701156	0.911833	0.868029
95	0.826133	0.886329	0.850625	0.701842	0.913753	0.867737
100	0.829294	0.887865	0.853125	0.7066	0.915116	0.870094
105	0.831401	0.894009	0.856875	0.714598	0.91958	0.873271
110	0.82824	0.895545	0.855625	0.712747	0.920375	0.87188
115	0.82824	0.895545	0.855625	0.712747	0.920375	0.87188
120	0.829294	0.895545	0.85625	0.713845	0.920468	0.872506
125	0.831401	0.897081	0.858125	0.717496	0.921729	0.874238
130	0.832455	0.897081	0.85875	0.718598	0.92182	0.874862
135	0.82824	0.897081	0.85625	0.714199	0.921454	0.872364
140	0.829294	0.894009	0.855625	0.712395	0.919393	0.872022
145	0.834563	0.884793	0.855	0.70926	0.913495	0.872247
150	0.832455	0.886329	0.854375	0.708478	0.914352	0.871484
155	0.860906	0.904762	0.87875	0.755966	0.929465	0.893873
160	0.864067	0.903226	0.88	0.757958	0.928652	0.895197
165	0.863014	0.904762	0.88	0.758238	0.929625	0.895082
170	0.864067	0.90169	0.879375	0.75654	0.927602	0.894708
175	0.863014	0.90169	0.87875	0.7554	0.92752	0.894105
180	0.85353	0.898618	0.871875	0.742344	0.924658	0.887671
185	0.85353	0.898618	0.871875	0.742344	0.924658	0.887671
190	0.851423	0.90169	0.871875	0.74295	0.926606	0.887424
195	0.847208	0.900154	0.86875	0.737031	0.925201	0.884488
200	0.847208	0.900154	0.86875	0.737031	0.925201	0.884488
205	0.846154	0.903226	0.869375	0.738786	0.927252	0.884848
210	0.8451	0.906298	0.87	0.74055	0.929316	0.88521
215	0.8451	0.906298	0.87	0.74055	0.929316	0.88521
220	0.8451	0.906298	0.87	0.74055	0.929316	0.88521
225	0.8451	0.906298	0.87	0.74055	0.929316	0.88521
230	0.8451	0.907834	0.870625	0.741991	0.930394	0.885699
235	0.842993	0.912442	0.87125	0.744108	0.933489	0.885936
240	0.842993	0.910906	0.870625	0.742662	0.932401	0.885445
245	0.844046	0.907834	0.87	0.740881	0.930314	0.885083
250	0.842993	0.912442	0.87125	0.744108	0.933489	0.885936
255	0.842993	0.912442	0.87125	0.744108	0.933489	0.885936
260	0.842993	0.910906	0.870625	0.742662	0.932401	0.885445
265	0.842993	0.910906	0.870625	0.742662	0.932401	0.885445
270	0.841939	0.90937	0.869375	0.740111	0.931235	0.884339
275	0.841939	0.912442	0.870625	0.743004	0.933411	0.885319
280	0.841939	0.915515	0.871875	0.745901	0.935597	0.886301
285	0.847208	0.918587	0.87625	0.754312	0.938156	0.890365
290	0.847208	0.917051	0.875625	0.752867	0.937063	0.889873
295	0.847208	0.917051	0.875625	0.752867	0.937063	0.889873
300	0.859852	0.923195	0.885625	0.771978	0.942263	0.899174
305	0.858799	0.921659	0.884375	0.769424	0.941109	0.898072
310	0.858799	0.921659	0.884375	0.769424	0.941109	0.898072
315	0.86196	0.918587	0.885	0.769927	0.93915	0.898901
320	0.860906	0.918587	0.884375	0.768802	0.93908	0.898296
325	0.863014	0.923195	0.8875	0.775341	0.942463	0.90099
330	0.864067	0.923195	0.888125	0.776465	0.942529	0.901594
335	0.864067	0.921659	0.8875	0.775036	0.941447	0.901099
340	0.86196	0.918587	0.885	0.769927	0.93915	0.898901
345	0.859852	0.921659	0.885	0.770544	0.941176	0.898678
350	0.86196	0.921659	0.88625	0.772787	0.941312	0.89989
355	0.851423	0.918587	0.87875	0.758745	0.938444	0.892818
360	0.847208	0.920123	0.876875	0.755758	0.939252	0.890859
365	0.849315	0.926267	0.880625	0.763753	0.943794	0.894065
370	0.849315	0.926267	0.880625	0.763753	0.943794	0.894065
375	0.849315	0.926267	0.880625	0.763753	0.943794	0.894065
380	0.851423	0.921659	0.88	0.761629	0.940629	0.893805
385	0.848261	0.927803	0.880625	0.764101	0.944836	0.893948
390	0.849315	0.924731	0.88	0.762306	0.94269	0.89357
395	0.849315	0.924731	0.88	0.762306	0.94269	0.89357
400	0.849315	0.924731	0.88	0.762306	0.94269	0.89357
405	0.850369	0.921659	0.879375	0.760521	0.940559	0.893193
410	0.850369	0.923195	0.88	0.761965	0.941657	0.893688
415	0.850369	0.923195	0.88	0.761965	0.941657	0.893688
420	0.854584	0.921659	0.881875	0.764961	0.940835	0.895638
425	0.85353	0.923195	0.881875	0.76529	0.94186	0.895522
430	0.854584	0.921659	0.881875	0.764961	0.940835	0.895638
435	0.856691	0.929339	0.88625	0.774386	0.946449	0.899336
440	0.856691	0.927803	0.885625	0.772945	0.945349	0.898839
445	0.856691	0.929339	0.88625	0.774386	0.946449	0.899336
450	0.855638	0.929339	0.885625	0.773277	0.946387	0.898727
455	0.855638	0.929339	0.885625	0.773277	0.946387	0.898727
460	0.85353	0.921659	0.88125	0.763849	0.940767	0.895028
465	0.854584	0.926267	0.88375	0.769283	0.944121	0.897124
470	0.85353	0.921659	0.88125	0.763849	0.940767	0.895028
475	0.852476	0.921659	0.880625	0.762738	0.940698	0.894417
480	0.851423	0.923195	0.880625	0.763072	0.941725	0.8943
485	0.852476	0.921659	0.880625	0.762738	0.940698	0.894417
490	0.852476	0.920123	0.88	0.761297	0.939605	0.893923
495	0.848261	0.921659	0.878125	0.758309	0.940421	0.891967
500	0.847208	0.920123	0.876875	0.755758	0.939252	0.890859
505	0.852476	0.913978	0.8775	0.755542	0.93526	0.891951
510	0.850369	0.915515	0.876875	0.754752	0.936195	0.89122
515	0.850369	0.915515	0.876875	0.754752	0.936195	0.89122
520	0.864067	0.927803	0.89	0.780758	0.94579	0.903084
525	0.864067	0.932412	0.891875	0.785059	0.949074	0.904578
530	0.864067	0.932412	0.891875	0.785059	0.949074	0.904578
535	0.866175	0.938556	0.895625	0.793035	0.953596	0.907786
540	0.866175	0.938556	0.895625	0.793035	0.953596	0.907786
545	0.867229	0.938556	0.89625	0.794152	0.95365	0.908389
550	0.865121	0.933948	0.893125	0.787612	0.950231	0.905681
555	0.855638	0.935484	0.888125	0.779055	0.95082	0.900721
560	0.858799	0.940092	0.891875	0.786706	0.954333	0.904049
565	0.864067	0.943164	0.89625	0.795128	0.956826	0.908084
570	0.865121	0.943164	0.896875	0.796238	0.956876	0.908688
575	0.865121	0.943164	0.896875	0.796238	0.956876	0.908688
580	0.859852	0.943164	0.89375	0.790703	0.956624	0.90566
585	0.860906	0.941628	0.89375	0.790362	0.955556	0.905765
590	0.86196	0.938556	0.893125	0.788584	0.95338	0.905368
595	0.860906	0.93702	0.891875	0.786033	0.952214	0.904261
600	0.863014	0.93702	0.893125	0.788255	0.952326	0.905473
605	0.864067	0.935484	0.893125	0.787931	0.951276	0.905577
610	0.864067	0.935484	0.893125	0.787931	0.951276	0.905577
615	0.864067	0.935484	0.893125	0.787931	0.951276	0.905577
620	0.860906	0.932412	0.89	0.781712	0.948897	0.902762
625	0.86196	0.932412	0.890625	0.782826	0.948956	0.903368
630	0.864067	0.930876	0.89125	0.783624	0.947977	0.904079
635	0.865121	0.932412	0.8925	0.786177	0.949133	0.905182
640	0.865121	0.932412	0.8925	0.786177	0.949133	0.905182
645	0.863014	0.932412	0.89125	0.783942	0.949015	0.903974
650	0.860906	0.93702	0.891875	0.786033	0.952214	0.904261
655	0.860906	0.93702	0.891875	0.786033	0.952214	0.904261
660	0.857745	0.93702	0.89	0.78271	0.952047	0.902439
665	0.856691	0.93702	0.889375	0.781606	0.951991	0.90183
670	0.856691	0.93702	0.889375	0.781606	0.951991	0.90183
675	0.852476	0.93702	0.886875	0.777201	0.951765	0.899389
680	0.852476	0.938556	0.8875	0.778653	0.952886	0.899889
685	0.86196	0.898618	0.876875	0.751423	0.925339	0.892526
690	0.863014	0.900154	0.878125	0.753982	0.926471	0.893617
695	0.863014	0.900154	0.878125	0.753982	0.926471	0.893617
700	0.86196	0.900154	0.8775	0.752841	0.926387	0.893013
705	0.86196	0.900154	0.8775	0.752841	0.926387	0.893013
710	0.859852	0.898618	0.875625	0.749144	0.92517	0.891316
715	0.859852	0.898618	0.875625	0.749144	0.92517	0.891316
720	0.860906	0.898618	0.87625	0.750283	0.925255	0.891921
725	0.859852	0.898618	0.875625	0.749144	0.92517	0.891316
730	0.860906	0.898618	0.87625	0.750283	0.925255	0.891921
735	0.860906	0.898618	0.87625	0.750283	0.925255	0.891921
740	0.863014	0.898618	0.8775	0.752564	0.925424	0.89313
745	0.869336	0.898618	0.88125	0.759446	0.925926	0.896739
750	0.869336	0.897081	0.880625	0.758036	0.924888	0.896252
755	0.858799	0.894009	0.873125	0.743747	0.921946	0.889253
760	0.858799	0.894009	0.873125	0.743747	0.921946	0.889253
765	0.857745	0.889401	0.870625	0.738351	0.918736	0.887193
770	0.842993	0.906298	0.86875	0.738329	0.929152	0.883978
775	0.842993	0.906298	0.86875	0.738329	0.929152	0.883978
780	0.842993	0.906298	0.86875	0.738329	0.929152	0.883978
785	0.844046	0.906298	0.869375	0.739439	0.929234	0.884594
790	0.841939	0.898618	0.865	0.730012	0.923699	0.880926
795	0.841939	0.898618	0.865	0.730012	0.923699	0.880926
800	0.841939	0.898618	0.865	0.730012	0.923699	0.880926
805	0.841939	0.900154	0.865625	0.731452	0.924769	0.881412
810	0.839831	0.898618	0.86375	0.727788	0.923523	0.879691
815	0.838778	0.898618	0.863125	0.726678	0.923434	0.879072
820	0.838778	0.898618	0.863125	0.726678	0.923434	0.879072
825	0.807165	0.886329	0.839375	0.682213	0.911905	0.856344
830	0.807165	0.886329	0.839375	0.682213	0.911905	0.856344
835	0.807165	0.886329	0.839375	0.682213	0.911905	0.856344
840	0.807165	0.887865	0.84	0.683682	0.912992	0.856823
845	0.808219	0.887865	0.840625	0.684761	0.913095	0.857462
850	0.812434	0.890937	0.844375	0.692018	0.915677	0.860972
855	0.812434	0.890937	0.844375	0.692018	0.915677	0.860972
860	0.812434	0.890937	0.844375	0.692018	0.915677	0.860972
865	0.813488	0.889401	0.844375	0.691637	0.914692	0.861127
870	0.813488	0.889401	0.844375	0.691637	0.914692	0.861127
875	0.812434	0.890937	0.844375	0.692018	0.915677	0.860972
880	0.812434	0.890937	0.844375	0.692018	0.915677	0.860972
885	0.812434	0.892473	0.845	0.693484	0.916766	0.861453
890	0.812434	0.890937	0.844375	0.692018	0.915677	0.860972
895	0.812434	0.890937	0.844375	0.692018	0.915677	0.860972
900	0.812434	0.890937	0.844375	0.692018	0.915677	0.860972
905	0.812434	0.890937	0.844375	0.692018	0.915677	0.860972
910	0.812434	0.890937	0.844375	0.692018	0.915677	0.860972
915	0.812434	0.890937	0.844375	0.692018	0.915677	0.860972
920	0.812434	0.889401	0.84375	0.690553	0.914591	0.860491
925	0.81138	0.894009	0.845	0.693872	0.917759	0.861298
930	0.81138	0.890937	0.84375	0.690937	0.915577	0.860335
935	0.81138	0.894009	0.845	0.693872	0.917759	0.861298
940	0.812434	0.892473	0.845	0.693484	0.916766	0.861453
945	0.812434	0.892473	0.845	0.693484	0.916766	0.861453
950	0.812434	0.892473	0.845	0.693484	0.916766	0.861453
955	0.812434	0.892473	0.845	0.693484	0.916766	0.861453
960	0.812434	0.892473	0.845	0.693484	0.916766	0.861453
965	0.813488	0.890937	0.845	0.693101	0.915777	0.861607
970	0.812434	0.890937	0.844375	0.692018	0.915677	0.860972
975	0.814542	0.894009	0.846875	0.697114	0.918052	0.863205
980	0.814542	0.894009	0.846875	0.697114	0.918052	0.863205
985	0.815595	0.894009	0.8475	0.698197	0.918149	0.863839
990	0.814542	0.890937	0.845625	0.694185	0.915877	0.862242
995	0.812434	0.890937	0.844375	0.692018	0.915677	0.860972
1000	0.814542	0.889401	0.845	0.692722	0.914793	0.861761
1005	0.814542	0.889401	0.845	0.692722	0.914793	0.861761
1010	0.81138	0.892473	0.844375	0.692404	0.916667	0.860816
1015	0.81138	0.892473	0.844375	0.692404	0.916667	0.860816
1020	0.81138	0.892473	0.844375	0.692404	0.916667	0.860816
1025	0.81138	0.892473	0.844375	0.692404	0.916667	0.860816
1030	0.81138	0.892473	0.844375	0.692404	0.916667	0.860816
1035	0.810327	0.892473	0.84375	0.691324	0.916567	0.860179
1040	0.81138	0.892473	0.844375	0.692404	0.916667	0.860816
1045	0.81138	0.890937	0.84375	0.690937	0.915577	0.860335
1050	0.810327	0.890937	0.843125	0.689856	0.915476	0.859698
1055	0.813488	0.887865	0.84375	0.690173	0.913609	0.860647
1060	0.813488	0.884793	0.8425	0.687249	0.911452	0.859688
1065	0.813488	0.886329	0.843125	0.688711	0.91253	0.860167
1070	0.812434	0.886329	0.8425	0.687625	0.912426	0.859532
1075	0.81138	0.887865	0.8425	0.688005	0.913405	0.859375
1080	0.81138	0.889401	0.843125	0.68947	0.914489	0.859855
1085	0.814542	0.883257	0.8425	0.686878	0.910483	0.859844
1090	0.814542	0.883257	0.8425	0.686878	0.910483	0.859844
1095	0.812434	0.875576	0.838125	0.677404	0.90493	0.856191
1100	0.813488	0.877112	0.839375	0.679954	0.906103	0.857301
1105	0.813488	0.878648	0.84	0.681411	0.907168	0.857778
1110	0.813488	0.877112	0.839375	0.679954	0.906103	0.857301
1115	0.814542	0.883257	0.8425	0.686878	0.910483	0.859844
1120	0.814542	0.883257	0.8425	0.686878	0.910483	0.859844
1125	0.814542	0.883257	0.8425	0.686878	0.910483	0.859844
1130	0.815595	0.886329	0.844375	0.690887	0.912736	0.861436
1135	0.815595	0.886329	0.844375	0.690887	0.912736	0.861436
1140	0.816649	0.886329	0.845	0.691977	0.912839	0.862069
1145	0.816649	0.886329	0.845	0.691977	0.912839	0.862069
1150	0.816649	0.889401	0.84625	0.694896	0.914994	0.863029
1155	0.816649	0.889401	0.84625	0.694896	0.914994	0.863029
1160	0.816649	0.889401	0.84625	0.694896	0.914994	0.863029
1165	0.816649	0.889401	0.84625	0.694896	0.914994	0.863029
1170	0.815595	0.889401	0.845625	0.693808	0.914894	0.862396
1175	0.815595	0.889401	0.845625	0.693808	0.914894	0.862396
1180	0.815595	0.889401	0.845625	0.693808	0.914894	0.862396
1185	0.815595	0.889401	0.845625	0.693808	0.914894	0.862396
1190	0.815595	0.889401	0.845625	0.693808	0.914894	0.862396
1195	0.814542	0.884793	0.843125	0.688338	0.911557	0.860323
1200	0.814542	0.884793	0.843125	0.688338	0.911557	0.860323
1205	0.814542	0.884793	0.843125	0.688338	0.911557	0.860323
1210	0.814542	0.884793	0.843125	0.688338	0.911557	0.860323
1215	0.814542	0.884793	0.843125	0.688338	0.911557	0.860323
1220	0.815595	0.886329	0.844375	0.690887	0.912736	0.861436
1225	0.815595	0.886329	0.844375	0.690887	0.912736	0.861436
1230	0.815595	0.886329	0.844375	0.690887	0.912736	0.861436
1235	0.815595	0.887865	0.845	0.692347	0.913813	0.861915
1240	0.815595	0.887865	0.845	0.692347	0.913813	0.861915
1245	0.815595	0.887865	0.845	0.692347	0.913813	0.861915
1250	0.815595	0.887865	0.845	0.692347	0.913813	0.861915
1255	0.815595	0.887865	0.845	0.692347	0.913813	0.861915
1260	0.815595	0.884793	0.84375	0.689427	0.911661	0.860957
1265	0.815595	0.884793	0.84375	0.689427	0.911661	0.860957
1270	0.813488	0.880184	0.840625	0.68287	0.908235	0.858255
1275	0.813488	0.88172	0.84125	0.684329	0.909305	0.858732
1280	0.813488	0.88172	0.84125	0.684329	0.909305	0.858732
1285	0.813488	0.88172	0.84125	0.684329	0.909305	0.858732
1290	0.813488	0.88172	0.84125	0.684329	0.909305	0.858732
1295	0.813488	0.88172	0.84125	0.684329	0.909305	0.858732
1300	0.813488	0.88172	0.84125	0.684329	0.909305	0.858732
1305	0.812434	0.88172	0.840625	0.683239	0.909198	0.858097
1310	0.812434	0.88172	0.840625	0.683239	0.909198	0.858097
1315	0.812434	0.88172	0.840625	0.683239	0.909198	0.858097
1320	0.813488	0.88172	0.84125	0.684329	0.909305	0.858732
1325	0.813488	0.88172	0.84125	0.684329	0.909305	0.858732
1330	0.814542	0.880184	0.84125	0.683961	0.908343	0.858889
1335	0.813488	0.880184	0.840625	0.68287	0.908235	0.858255
1340	0.813488	0.88172	0.84125	0.684329	0.909305	0.858732
1345	0.813488	0.88172	0.84125	0.684329	0.909305	0.858732
1350	0.813488	0.88172	0.84125	0.684329	0.909305	0.858732
1355	0.813488	0.88172	0.84125	0.684329	0.909305	0.858732
1360	0.813488	0.88172	0.84125	0.684329	0.909305	0.858732
1365	0.813488	0.88172	0.84125	0.684329	0.909305	0.858732
1370	0.813488	0.88172	0.84125	0.684329	0.909305	0.858732
1375	0.813488	0.88172	0.84125	0.684329	0.909305	0.858732
1380	0.813488	0.883257	0.841875	0.685789	0.910377	0.85921
1385	0.813488	0.88172	0.84125	0.684329	0.909305	0.858732
1390	0.813488	0.88172	0.84125	0.684329	0.909305	0.858732
1395	0.813488	0.883257	0.841875	0.685789	0.910377	0.85921
1400	0.813488	0.883257	0.841875	0.685789	0.910377	0.85921
1405	0.813488	0.88172	0.84125	0.684329	0.909305	0.858732
1410	0.813488	0.883257	0.841875	0.685789	0.910377	0.85921
1415	0.814542	0.88172	0.841875	0.685419	0.909412	0.859366
1420	0.813488	0.88172	0.84125	0.684329	0.909305	0.858732
1425	0.813488	0.88172	0.84125	0.684329	0.909305	0.858732
1430	0.813488	0.88172	0.84125	0.684329	0.909305	0.858732
1435	0.813488	0.88172	0.84125	0.684329	0.909305	0.858732
1440	0.813488	0.88172	0.84125	0.684329	0.909305	0.858732
1445	0.813488	0.88172	0.84125	0.684329	0.909305	0.858732
1450	0.813488	0.88172	0.84125	0.684329	0.909305	0.858732
1455	0.813488	0.88172	0.84125	0.684329	0.909305	0.858732
1460	0.815595	0.880184	0.841875	0.685054	0.908451	0.859522
1465	0.815595	0.880184	0.841875	0.685054	0.908451	0.859522
1470	0.815595	0.880184	0.841875	0.685054	0.908451	0.859522
1475	0.815595	0.880184	0.841875	0.685054	0.908451	0.859522
1480	0.81138	0.878648	0.83875	0.67923	0.906949	0.856507
1485	0.81138	0.880184	0.839375	0.68069	0.908019	0.856984
1490	0.81138	0.880184	0.839375	0.68069	0.908019	0.856984
1495	0.812434	0.87404	0.8375	0.675947	0.903869	0.855716
1500	0.812434	0.87404	0.8375	0.675947	0.903869	0.855716
1505	0.812434	0.87404	0.8375	0.675947	0.903869	0.855716
1510	0.812434	0.87404	0.8375	0.675947	0.903869	0.855716
1515	0.812434	0.87404	0.8375	0.675947	0.903869	0.855716
1520	0.812434	0.875576	0.838125	0.677404	0.90493	0.856191
1525	0.81138	0.875576	0.8375	0.676312	0.904818	0.855556
1530	0.81138	0.875576	0.8375	0.676312	0.904818	0.855556
1535	0.81138	0.875576	0.8375	0.676312	0.904818	0.855556
1540	0.813488	0.87404	0.838125	0.677042	0.903981	0.856351
1545	0.813488	0.87404	0.838125	0.677042	0.903981	0.856351
1550	0.813488	0.87404	0.838125	0.677042	0.903981	0.856351
1555	0.813488	0.87404	0.838125	0.677042	0.903981	0.856351
1560	0.813488	0.87404	0.838125	0.677042	0.903981	0.856351
1565	0.805058	0.880184	0.835625	0.674182	0.907363	0.853155
1570	0.805058	0.880184	0.835625	0.674182	0.907363	0.853155
1575	0.805058	0.880184	0.835625	0.674182	0.907363	0.853155
1580	0.805058	0.880184	0.835625	0.674182	0.907363	0.853155
1585	0.805058	0.880184	0.835625	0.674182	0.907363	0.853155
1590	0.805058	0.880184	0.835625	0.674182	0.907363	0.853155
1595	0.805058	0.880184	0.835625	0.674182	0.907363	0.853155
1600	0.805058	0.880184	0.835625	0.674182	0.907363	0.853155
1605	0.805058	0.88172	0.83625	0.675649	0.908442	0.853631
1610	0.805058	0.88172	0.83625	0.675649	0.908442	0.853631
1615	0.805058	0.88172	0.83625	0.675649	0.908442	0.853631
1620	0.805058	0.88172	0.83625	0.675649	0.908442	0.853631
1625	0.805058	0.88172	0.83625	0.675649	0.908442	0.853631
1630	0.805058	0.88172	0.83625	0.675649	0.908442	0.853631
1635	0.805058	0.88172	0.83625	0.675649	0.908442	0.853631
1640	0.805058	0.880184	0.835625	0.674182	0.907363	0.853155
1645	0.805058	0.880184	0.835625	0.674182	0.907363	0.853155
1650	0.805058	0.880184	0.835625	0.674182	0.907363	0.853155
1655	0.805058	0.880184	0.835625	0.674182	0.907363	0.853155
1660	0.805058	0.880184	0.835625	0.674182	0.907363	0.853155
1665	0.805058	0.880184	0.835625	0.674182	0.907363	0.853155
1670	0.805058	0.880184	0.835625	0.674182	0.907363	0.853155
1675	0.805058	0.880184	0.835625	0.674182	0.907363	0.853155
1680	0.805058	0.880184	0.835625	0.674182	0.907363	0.853155
1685	0.805058	0.88172	0.83625	0.675649	0.908442	0.853631
1690	0.806112	0.88172	0.836875	0.67673	0.908551	0.854271
1695	0.805058	0.88172	0.83625	0.675649	0.908442	0.853631
1700	0.805058	0.880184	0.835625	0.674182	0.907363	0.853155
1705	0.805058	0.880184	0.835625	0.674182	0.907363	0.853155
1710	0.805058	0.880184	0.835625	0.674182	0.907363	0.853155
1715	0.806112	0.88172	0.836875	0.67673	0.908551	0.854271
1720	0.806112	0.88172	0.836875	0.67673	0.908551	0.854271
1725	0.806112	0.88172	0.836875	0.67673	0.908551	0.854271
1730	0.806112	0.887865	0.839375	0.682604	0.912888	0.856184
1735	0.806112	0.889401	0.84	0.684075	0.913978	0.856663
1740	0.806112	0.890937	0.840625	0.685546	0.915072	0.857143
1745	0.806112	0.890937	0.840625	0.685546	0.915072	0.857143
1750	0.806112	0.887865	0.839375	0.682604	0.912888	0.856184
1755	0.806112	0.887865	0.839375	0.682604	0.912888	0.856184
1760	0.806112	0.887865	0.839375	0.682604	0.912888	0.856184
1765	0.806112	0.886329	0.83875	0.681134	0.9118	0.855705
1770	0.806112	0.886329	0.83875	0.681134	0.9118	0.855705
1775	0.806112	0.886329	0.83875	0.681134	0.9118	0.855705
1780	0.806112	0.887865	0.839375	0.682604	0.912888	0.856184
1785	0.806112	0.887865	0.839375	0.682604	0.912888	0.856184
1790	0.806112	0.887865	0.839375	0.682604	0.912888	0.856184
1795	0.805058	0.884793	0.8375	0.678587	0.910608	0.854586
1800	0.805058	0.884793	0.8375	0.678587	0.910608	0.854586
1805	0.805058	0.886329	0.838125	0.680057	0.911695	0.855064
1810	0.805058	0.886329	0.838125	0.680057	0.911695	0.855064
1815	0.805058	0.886329	0.838125	0.680057	0.911695	0.855064
1820	0.804004	0.884793	0.836875	0.677509	0.910501	0.853945
1825	0.804004	0.884793	0.836875	0.677509	0.910501	0.853945
1830	0.804004	0.884793	0.836875	0.677509	0.910501	0.853945
1835	0.804004	0.887865	0.838125	0.680452	0.912679	0.854902
1840	0.804004	0.886329	0.8375	0.67898	0.911589	0.854423
1845	0.804004	0.886329	0.8375	0.67898	0.911589	0.854423
1850	0.805058	0.887865	0.83875	0.681528	0.912784	0.855543
1855	0.805058	0.884793	0.8375	0.678587	0.910608	0.854586
1860	0.805058	0.884793	0.8375	0.678587	0.910608	0.854586
1865	0.805058	0.884793	0.8375	0.678587	0.910608	0.854586
1870	0.805058	0.884793	0.8375	0.678587	0.910608	0.854586
1875	0.805058	0.884793	0.8375	0.678587	0.910608	0.854586
1880	0.805058	0.884793	0.8375	0.678587	0.910608	0.854586
1885	0.805058	0.884793	0.8375	0.678587	0.910608	0.854586
1890	0.806112	0.884793	0.838125	0.679665	0.910714	0.855226
1895	0.806112	0.884793	0.838125	0.679665	0.910714	0.855226
1900	0.806112	0.884793	0.838125	0.679665	0.910714	0.855226
1905	0.806112	0.884793	0.838125	0.679665	0.910714	0.855226
1910	0.805058	0.884793	0.8375	0.678587	0.910608	0.854586
1915	0.804004	0.886329	0.8375	0.67898	0.911589	0.854423
1920	0.804004	0.886329	0.8375	0.67898	0.911589	0.854423
1925	0.804004	0.884793	0.836875	0.677509	0.910501	0.853945
1930	0.804004	0.884793	0.836875	0.677509	0.910501	0.853945
1935	0.804004	0.884793	0.836875	0.677509	0.910501	0.853945
1940	0.805058	0.884793	0.8375	0.678587	0.910608	0.854586
1945	0.805058	0.884793	0.8375	0.678587	0.910608	0.854586
1950	0.805058	0.884793	0.8375	0.678587	0.910608	0.854586
1955	0.805058	0.884793	0.8375	0.678587	0.910608	0.854586
1960	0.805058	0.884793	0.8375	0.678587	0.910608	0.854586
1965	0.805058	0.884793	0.8375	0.678587	0.910608	0.854586
1970	0.805058	0.884793	0.8375	0.678587	0.910608	0.854586
1975	0.805058	0.884793	0.8375	0.678587	0.910608	0.854586
1980	0.805058	0.884793	0.8375	0.678587	0.910608	0.854586
1985	0.805058	0.884793	0.8375	0.678587	0.910608	0.854586
1990	0.805058	0.884793	0.8375	0.678587	0.910608	0.854586
1995	0.805058	0.884793	0.8375	0.678587	0.910608	0.854586
2000	0.805058	0.884793	0.8375	0.678587	0.910608	0.854586
2005	0.804004	0.886329	0.8375	0.67898	0.911589	0.854423
2010	0.804004	0.886329	0.8375	0.67898	0.911589	0.854423
2015	0.807165	0.88172	0.8375	0.677812	0.90866	0.854911
2020	0.807165	0.88172	0.8375	0.677812	0.90866	0.854911
2025	0.807165	0.88172	0.8375	0.677812	0.90866	0.854911
2030	0.80295	0.884793	0.83625	0.676433	0.910394	0.853303
2035	0.80295	0.884793	0.83625	0.676433	0.910394	0.853303
2040	0.80295	0.884793	0.83625	0.676433	0.910394	0.853303
2045	0.801897	0.884793	0.835625	0.675358	0.910287	0.852661
2050	0.80295	0.884793	0.83625	0.676433	0.910394	0.853303
2055	0.804004	0.884793	0.836875	0.677509	0.910501	0.853945
2060	0.804004	0.884793	0.836875	0.677509	0.910501	0.853945
2065	0.80295	0.884793	0.83625	0.676433	0.910394	0.853303
2070	0.80295	0.884793	0.83625	0.676433	0.910394	0.853303
2075	0.801897	0.884793	0.835625	0.675358	0.910287	0.852661
2080	0.801897	0.884793	0.835625	0.675358	0.910287	0.852661
2085	0.801897	0.884793	0.835625	0.675358	0.910287	0.852661
2090	0.801897	0.884793	0.835625	0.675358	0.910287	0.852661
2095	0.801897	0.886329	0.83625	0.676831	0.911377	0.853139
2100	0.801897	0.884793	0.835625	0.675358	0.910287	0.852661
2105	0.801897	0.886329	0.83625	0.676831	0.911377	0.853139
2110	0.804004	0.887865	0.838125	0.680452	0.912679	0.854902
2115	0.805058	0.886329	0.838125	0.680057	0.911695	0.855064
2120	0.805058	0.886329	0.838125	0.680057	0.911695	0.855064
2125	0.805058	0.886329	0.838125	0.680057	0.911695	0.855064
2130	0.805058	0.884793	0.8375	0.678587	0.910608	0.854586
2135	0.807165	0.884793	0.83875	0.680745	0.91082	0.855866
2140	0.807165	0.884793	0.83875	0.680745	0.91082	0.855866
2145	0.806112	0.88172	0.836875	0.67673	0.908551	0.854271
2150	0.806112	0.88172	0.836875	0.67673	0.908551	0.854271
2155	0.806112	0.88172	0.836875	0.67673	0.908551	0.854271
2160	0.806112	0.88172	0.836875	0.67673	0.908551	0.854271
2165	0.806112	0.88172	0.836875	0.67673	0.908551	0.854271
2170	0.805058	0.883257	0.836875	0.677118	0.909524	0.854108
2175	0.805058	0.883257	0.836875	0.677118	0.909524	0.854108
2180	0.805058	0.883257	0.836875	0.677118	0.909524	0.854108
2185	0.805058	0.883257	0.836875	0.677118	0.909524	0.854108
2190	0.805058	0.883257	0.836875	0.677118	0.909524	0.854108
2195	0.805058	0.883257	0.836875	0.677118	0.909524	0.854108
2200	0.805058	0.883257	0.836875	0.677118	0.909524	0.854108
2205	0.805058	0.883257	0.836875	0.677118	0.909524	0.854108
2210	0.805058	0.88172	0.83625	0.675649	0.908442	0.853631
2215	0.805058	0.88172	0.83625	0.675649	0.908442	0.853631
2220	0.805058	0.883257	0.836875	0.677118	0.909524	0.854108
2225	0.805058	0.88172	0.83625	0.675649	0.908442	0.853631
2230	0.805058	0.88172	0.83625	0.675649	0.908442	0.853631
2235	0.805058	0.88172	0.83625	0.675649	0.908442	0.853631
2240	0.805058	0.88172	0.83625	0.675649	0.908442	0.853631
2245	0.805058	0.88172	0.83625	0.675649	0.908442	0.853631
2250	0.805058	0.884793	0.8375	0.678587	0.910608	0.854586
2255	0.805058	0.884793	0.8375	0.678587	0.910608	0.854586
2260	0.805058	0.884793	0.8375	0.678587	0.910608	0.854586
2265	0.80295	0.886329	0.836875	0.677905	0.911483	0.853782
2270	0.80295	0.886329	0.836875	0.677905	0.911483	0.853782
2275	0.804004	0.884793	0.836875	0.677509	0.910501	0.853945
2280	0.804004	0.884793	0.836875	0.677509	0.910501	0.853945
2285	0.804004	0.884793	0.836875	0.677509	0.910501	0.853945
2290	0.80295	0.88172	0.835	0.673492	0.908224	0.852349
2295	0.80295	0.88172	0.835	0.673492	0.908224	0.852349
2300	0.782929	0.889401	0.82625	0.660682	0.911656	0.842404
2305	0.782929	0.889401	0.82625	0.660682	0.911656	0.842404
2310	0.782929	0.890937	0.826875	0.662177	0.912776	0.842881
2315	0.783983	0.887865	0.82625	0.660241	0.910649	0.842582
2320	0.783983	0.887865	0.82625	0.660241	0.910649	0.842582
2325	0.783983	0.887865	0.82625	0.660241	0.910649	0.842582
2330	0.783983	0.887865	0.82625	0.660241	0.910649	0.842582
2335	0.783983	0.887865	0.82625	0.660241	0.910649	0.842582
2340	0.783983	0.887865	0.82625	0.660241	0.910649	0.842582
2345	0.783983	0.887865	0.82625	0.660241	0.910649	0.842582
2350	0.783983	0.887865	0.82625	0.660241	0.910649	0.842582
2355	0.783983	0.887865	0.82625	0.660241	0.910649	0.842582
2360	0.783983	0.887865	0.82625	0.660241	0.910649	0.842582
2365	0.783983	0.890937	0.8275	0.663227	0.912883	0.843537
2370	0.782929	0.890937	0.826875	0.662177	0.912776	0.842881
2375	0.782929	0.890937	0.826875	0.662177	0.912776	0.842881
2380	0.787144	0.880184	0.825	0.655972	0.905455	0.842165
2385	0.787144	0.880184	0.825	0.655972	0.905455	0.842165
2390	0.788198	0.880184	0.825625	0.657034	0.905569	0.842817
2395	0.788198	0.880184	0.825625	0.657034	0.905569	0.842817
2400	0.787144	0.880184	0.825	0.655972	0.905455	0.842165
2405	0.787144	0.880184	0.825	0.655972	0.905455	0.842165
2410	0.787144	0.880184	0.825	0.655972	0.905455	0.842165
2415	0.782929	0.88172	0.823125	0.653224	0.906098	0.840023
2420	0.782929	0.88172	0.823125	0.653224	0.906098	0.840023
2425	0.789252	0.878648	0.825625	0.656616	0.904589	0.842994
2430	0.789252	0.878648	0.825625	0.656616	0.904589	0.842994
2435	0.789252	0.878648	0.825625	0.656616	0.904589	0.842994
2440	0.789252	0.878648	0.825625	0.656616	0.904589	0.842994
2445	0.789252	0.878648	0.825625	0.656616	0.904589	0.842994
2450	0.789252	0.878648	0.825625	0.656616	0.904589	0.842994
2455	0.789252	0.878648	0.825625	0.656616	0.904589	0.842994
2460	0.786091	0.878648	0.82375	0.653427	0.904242	0.841037
2465	0.786091	0.878648	0.82375	0.653427	0.904242	0.841037
2470	0.786091	0.880184	0.824375	0.654912	0.90534	0.841512
2475	0.786091	0.878648	0.82375	0.653427	0.904242	0.841037
2480	0.786091	0.878648	0.82375	0.653427	0.904242	0.841037
2485	0.786091	0.878648	0.82375	0.653427	0.904242	0.841037
2490	0.786091	0.877112	0.823125	0.651943	0.903148	0.840563
2495	0.786091	0.878648	0.82375	0.653427	0.904242	0.841037
2500	0.785037	0.87404	0.82125	0.647914	0.900846	0.838964
2505	0.785037	0.87404	0.82125	0.647914	0.900846	0.838964
2510	0.785037	0.87404	0.82125	0.647914	0.900846	0.838964
2515	0.785037	0.87404	0.82125	0.647914	0.900846	0.838964
2520	0.785037	0.87404	0.82125	0.647914	0.900846	0.838964
2525	0.782929	0.87404	0.82	0.645789	0.900606	0.837655
2530	0.782929	0.87404	0.82	0.645789	0.900606	0.837655
2535	0.782929	0.87404	0.82	0.645789	0.900606	0.837655
2540	0.782929	0.87404	0.82	0.645789	0.900606	0.837655
2545	0.782929	0.87404	0.82	0.645789	0.900606	0.837655
2550	0.782929	0.87404	0.82	0.645789	0.900606	0.837655
2555	0.782929	0.87404	0.82	0.645789	0.900606	0.837655
2560	0.782929	0.87404	0.82	0.645789	0.900606	0.837655
2565	0.782929	0.87404	0.82	0.645789	0.900606	0.837655
2570	0.782929	0.87404	0.82	0.645789	0.900606	0.837655
2575	0.782929	0.878648	0.821875	0.650248	0.903893	0.839074
2580	0.782929	0.878648	0.821875	0.650248	0.903893	0.839074
2585	0.782929	0.878648	0.821875	0.650248	0.903893	0.839074
2590	0.782929	0.880184	0.8225	0.651735	0.904994	0.839548
2595	0.782929	0.880184	0.8225	0.651735	0.904994	0.839548
2600	0.781876	0.880184	0.821875	0.650679	0.904878	0.838892
2605	0.781876	0.880184	0.821875	0.650679	0.904878	0.838892
2610	0.777661	0.886329	0.821875	0.652445	0.908867	0.83816
2615	0.777661	0.886329	0.821875	0.652445	0.908867	0.83816
2620	0.777661	0.886329	0.821875	0.652445	0.908867	0.83816
2625	0.777661	0.886329	0.821875	0.652445	0.908867	0.83816
2630	0.777661	0.884793	0.82125	0.650948	0.907749	0.837684
2635	0.777661	0.886329	0.821875	0.652445	0.908867	0.83816
2640	0.777661	0.886329	0.821875	0.652445	0.908867	0.83816
2645	0.776607	0.886329	0.82125	0.651397	0.908755	0.8375
2650	0.776607	0.886329	0.82125	0.651397	0.908755	0.8375
2655	0.777661	0.886329	0.821875	0.652445	0.908867	0.83816
2660	0.776607	0.884793	0.820625	0.6499	0.907635	0.837024
2665	0.776607	0.884793	0.820625	0.6499	0.907635	0.837024
2670	0.776607	0.884793	0.820625	0.6499	0.907635	0.837024
2675	0.775553	0.884793	0.82	0.648853	0.907522	0.836364
2680	0.775553	0.884793	0.82	0.648853	0.907522	0.836364
2685	0.775553	0.884793	0.82	0.648853	0.907522	0.836364
2690	0.775553	0.884793	0.82	0.648853	0.907522	0.836364
2695	0.775553	0.884793	0.82	0.648853	0.907522	0.836364
2700	0.776607	0.884793	0.820625	0.6499	0.907635	0.837024
2705	0.776607	0.884793	0.820625	0.6499	0.907635	0.837024
2710	0.776607	0.884793	0.820625	0.6499	0.907635	0.837024
2715	0.776607	0.884793	0.820625	0.6499	0.907635	0.837024
2720	0.776607	0.884793	0.820625	0.6499	0.907635	0.837024
2725	0.776607	0.884793	0.820625	0.6499	0.907635	0.837024
2730	0.774499	0.883257	0.81875	0.646308	0.906289	0.835227
2735	0.774499	0.883257	0.81875	0.646308	0.906289	0.835227
2740	0.774499	0.883257	0.81875	0.646308	0.906289	0.835227
2745	0.773446	0.88172	0.8175	0.643763	0.905055	0.834091
2750	0.773446	0.88172	0.8175	0.643763	0.905055	0.834091
2755	0.773446	0.88172	0.8175	0.643763	0.905055	0.834091
2760	0.774499	0.88172	0.818125	0.64481	0.905172	0.834753
2765	0.773446	0.88172	0.8175	0.643763	0.905055	0.834091
2770	0.774499	0.88172	0.818125	0.64481	0.905172	0.834753
2775	0.774499	0.88172	0.818125	0.64481	0.905172	0.834753
2780	0.774499	0.88172	0.818125	0.64481	0.905172	0.834753
2785	0.774499	0.88172	0.818125	0.64481	0.905172	0.834753
2790	0.773446	0.88172	0.8175	0.643763	0.905055	0.834091
2795	0.774499	0.88172	0.818125	0.64481	0.905172	0.834753
2800	0.774499	0.88172	0.818125	0.64481	0.905172	0.834753
2805	0.774499	0.88172	0.818125	0.64481	0.905172	0.834753
2810	0.774499	0.88172	0.818125	0.64481	0.905172	0.834753
2815	0.774499	0.88172	0.818125	0.64481	0.905172	0.834753
2820	0.774499	0.88172	0.818125	0.64481	0.905172	0.834753
2825	0.774499	0.88172	0.818125	0.64481	0.905172	0.834753
2830	0.774499	0.88172	0.818125	0.64481	0.905172	0.834753
2835	0.774499	0.88172	0.818125	0.64481	0.905172	0.834753
2840	0.774499	0.88172	0.818125	0.64481	0.905172	0.834753
2845	0.774499	0.88172	0.818125	0.64481	0.905172	0.834753
2850	0.774499	0.88172	0.818125	0.64481	0.905172	0.834753
2855	0.774499	0.88172	0.818125	0.64481	0.905172	0.834753
2860	0.774499	0.88172	0.818125	0.64481	0.905172	0.834753
2865	0.774499	0.883257	0.81875	0.646308	0.906289	0.835227
2870	0.774499	0.883257	0.81875	0.646308	0.906289	0.835227
2875	0.774499	0.88172	0.818125	0.64481	0.905172	0.834753
2880	0.775553	0.88172	0.81875	0.645858	0.905289	0.835414
2885	0.774499	0.880184	0.8175	0.643313	0.904059	0.834279
2890	0.774499	0.878648	0.816875	0.641817	0.902948	0.833806
2895	0.774499	0.880184	0.8175	0.643313	0.904059	0.834279
2900	0.774499	0.880184	0.8175	0.643313	0.904059	0.834279
2905	0.774499	0.880184	0.8175	0.643313	0.904059	0.834279
2910	0.774499	0.880184	0.8175	0.643313	0.904059	0.834279
2915	0.774499	0.880184	0.8175	0.643313	0.904059	0.834279
2920	0.774499	0.880184	0.8175	0.643313	0.904059	0.834279
2925	0.774499	0.880184	0.8175	0.643313	0.904059	0.834279
2930	0.774499	0.880184	0.8175	0.643313	0.904059	0.834279
2935	0.774499	0.880184	0.8175	0.643313	0.904059	0.834279
2940	0.774499	0.880184	0.8175	0.643313	0.904059	0.834279
2945	0.774499	0.880184	0.8175	0.643313	0.904059	0.834279
2950	0.774499	0.880184	0.8175	0.643313	0.904059	0.834279
2955	0.774499	0.880184	0.8175	0.643313	0.904059	0.834279
2960	0.774499	0.880184	0.8175	0.643313	0.904059	0.834279
2965	0.774499	0.880184	0.8175	0.643313	0.904059	0.834279
2970	0.774499	0.880184	0.8175	0.643313	0.904059	0.834279
2975	0.774499	0.880184	0.8175	0.643313	0.904059	0.834279
2980	0.774499	0.880184	0.8175	0.643313	0.904059	0.834279
2985	0.774499	0.880184	0.8175	0.643313	0.904059	0.834279
2990	0.774499	0.880184	0.8175	0.643313	0.904059	0.834279
2995	0.774499	0.880184	0.8175	0.643313	0.904059	0.834279
3000	0.774499	0.880184	0.8175	0.643313	0.904059	0.834279
3005	0.774499	0.880184	0.8175	0.643313	0.904059	0.834279
3010	0.774499	0.880184	0.8175	0.643313	0.904059	0.834279
3015	0.774499	0.880184	0.8175	0.643313	0.904059	0.834279
3020	0.774499	0.880184	0.8175	0.643313	0.904059	0.834279
3025	0.774499	0.88172	0.818125	0.64481	0.905172	0.834753
3030	0.774499	0.88172	0.818125	0.64481	0.905172	0.834753
3035	0.774499	0.88172	0.818125	0.64481	0.905172	0.834753
3040	0.775553	0.878648	0.8175	0.642867	0.903067	0.834467
3045	0.775553	0.878648	0.8175	0.642867	0.903067	0.834467
3050	0.774499	0.878648	0.816875	0.641817	0.902948	0.833806
3055	0.775553	0.878648	0.8175	0.642867	0.903067	0.834467
3060	0.774499	0.878648	0.816875	0.641817	0.902948	0.833806
3065	0.775553	0.878648	0.8175	0.642867	0.903067	0.834467
3070	0.775553	0.878648	0.8175	0.642867	0.903067	0.834467
3075	0.775553	0.877112	0.816875	0.641374	0.901961	0.833994
3080	0.775553	0.878648	0.8175	0.642867	0.903067	0.834467
3085	0.775553	0.880184	0.818125	0.644362	0.904177	0.83494
3090	0.775553	0.880184	0.818125	0.644362	0.904177	0.83494
3095	0.775553	0.880184	0.818125	0.644362	0.904177	0.83494
3100	0.774499	0.878648	0.816875	0.641817	0.902948	0.833806
3105	0.774499	0.878648	0.816875	0.641817	0.902948	0.833806
3110	0.774499	0.880184	0.8175	0.643313	0.904059	0.834279
3115	0.775553	0.880184	0.818125	0.644362	0.904177	0.83494
3120	0.771338	0.87404	0.813125	0.634183	0.899263	0.830403
3125	0.771338	0.87404	0.813125	0.634183	0.899263	0.830403
3130	0.771338	0.87404	0.813125	0.634183	0.899263	0.830403
3135	0.771338	0.87404	0.813125	0.634183	0.899263	0.830403
3140	0.771338	0.87404	0.813125	0.634183	0.899263	0.830403
3145	0.771338	0.875576	0.81375	0.635679	0.900369	0.830874
3150	0.771338	0.875576	0.81375	0.635679	0.900369	0.830874
3155	0.771338	0.87404	0.813125	0.634183	0.899263	0.830403
3160	0.771338	0.87404	0.813125	0.634183	0.899263	0.830403
3165	0.771338	0.87404	0.813125	0.634183	0.899263	0.830403
3170	0.771338	0.87404	0.813125	0.634183	0.899263	0.830403
3175	0.771338	0.87404	0.813125	0.634183	0.899263	0.830403
3180	0.771338	0.875576	0.81375	0.635679	0.900369	0.830874
3185	0.771338	0.875576	0.81375	0.635679	0.900369	0.830874
3190	0.771338	0.875576	0.81375	0.635679	0.900369	0.830874
3195	0.771338	0.875576	0.81375	0.635679	0.900369	0.830874
3200	0.771338	0.875576	0.81375	0.635679	0.900369	0.830874
3205	0.771338	0.875576	0.81375	0.635679	0.900369	0.830874
3210	0.771338	0.875576	0.81375	0.635679	0.900369	0.830874
3215	0.771338	0.875576	0.81375	0.635679	0.900369	0.830874
3220	0.771338	0.875576	0.81375	0.635679	0.900369	0.830874
3225	0.773446	0.867896	0.811875	0.630316	0.895122	0.829847
3230	0.773446	0.867896	0.811875	0.630316	0.895122	0.829847
3235	0.773446	0.867896	0.811875	0.630316	0.895122	0.829847
3240	0.773446	0.867896	0.811875	0.630316	0.895122	0.829847
3245	0.771338	0.870968	0.811875	0.631193	0.897059	0.829462
3250	0.771338	0.870968	0.811875	0.631193	0.897059	0.829462
3255	0.771338	0.870968	0.811875	0.631193	0.897059	0.829462
3260	0.771338	0.870968	0.811875	0.631193	0.897059	0.829462
3265	0.771338	0.872504	0.8125	0.632688	0.89816	0.829932
3270	0.770285	0.872504	0.811875	0.631638	0.898034	0.829268
3275	0.770285	0.872504	0.811875	0.631638	0.898034	0.829268
3280	0.770285	0.872504	0.811875	0.631638	0.898034	0.829268
3285	0.770285	0.875576	0.813125	0.634631	0.900246	0.83021
3290	0.767123	0.872504	0.81	0.628495	0.897657	0.827273
3295	0.767123	0.872504	0.81	0.628495	0.897657	0.827273
3300	0.769231	0.872504	0.81125	0.630589	0.897909	0.828604
3305	0.769231	0.872504	0.81125	0.630589	0.897909	0.828604
3310	0.769231	0.872504	0.81125	0.630589	0.897909	0.828604
3315	0.768177	0.872504	0.810625	0.629541	0.897783	0.827939
3320	0.769231	0.872504	0.81125	0.630589	0.897909	0.828604
3325	0.769231	0.872504	0.81125	0.630589	0.897909	0.828604
3330	0.769231	0.872504	0.81125	0.630589	0.897909	0.828604
3335	0.769231	0.872504	0.81125	0.630589	0.897909	0.828604
3340	0.769231	0.872504	0.81125	0.630589	0.897909	0.828604
3345	0.769231	0.872504	0.81125	0.630589	0.897909	0.828604
3350	0.769231	0.872504	0.81125	0.630589	0.897909	0.828604
3355	0.769231	0.872504	0.81125	0.630589	0.897909	0.828604
3360	0.769231	0.872504	0.81125	0.630589	0.897909	0.828604
3365	0.769231	0.872504	0.81125	0.630589	0.897909	0.828604
3370	0.769231	0.872504	0.81125	0.630589	0.897909	0.828604
3375	0.769231	0.872504	0.81125	0.630589	0.897909	0.828604
3380	0.769231	0.872504	0.81125	0.630589	0.897909	0.828604
3385	0.769231	0.872504	0.81125	0.630589	0.897909	0.828604
3390	0.769231	0.872504	0.81125	0.630589	0.897909	0.828604
3395	0.770285	0.872504	0.811875	0.631638	0.898034	0.829268
3400	0.768177	0.872504	0.810625	0.629541	0.897783	0.827939
3405	0.768177	0.872504	0.810625	0.629541	0.897783	0.827939
3410	0.768177	0.872504	0.810625	0.629541	0.897783	0.827939
3415	0.768177	0.872504	0.810625	0.629541	0.897783	0.827939
3420	0.769231	0.872504	0.81125	0.630589	0.897909	0.828604
3425	0.769231	0.872504	0.81125	0.630589	0.897909	0.828604
3430	0.769231	0.872504	0.81125	0.630589	0.897909	0.828604
3435	0.770285	0.872504	0.811875	0.631638	0.898034	0.829268
3440	0.769231	0.872504	0.81125	0.630589	0.897909	0.828604
3445	0.769231	0.872504	0.81125	0.630589	0.897909	0.828604
3450	0.769231	0.872504	0.81125	0.630589	0.897909	0.828604
3455	0.769231	0.872504	0.81125	0.630589	0.897909	0.828604
3460	0.769231	0.872504	0.81125	0.630589	0.897909	0.828604
3465	0.769231	0.872504	0.81125	0.630589	0.897909	0.828604
3470	0.769231	0.872504	0.81125	0.630589	0.897909	0.828604
3475	0.769231	0.872504	0.81125	0.630589	0.897909	0.828604
3480	0.769231	0.872504	0.81125	0.630589	0.897909	0.828604
3485	0.769231	0.872504	0.81125	0.630589	0.897909	0.828604
3490	0.769231	0.872504	0.81125	0.630589	0.897909	0.828604
3495	0.769231	0.872504	0.81125	0.630589	0.897909	0.828604
3500	0.769231	0.872504	0.81125	0.630589	0.897909	0.828604
3505	0.769231	0.872504	0.81125	0.630589	0.897909	0.828604
3510	0.769231	0.872504	0.81125	0.630589	0.897909	0.828604
3515	0.769231	0.872504	0.81125	0.630589	0.897909	0.828604
3520	0.770285	0.872504	0.811875	0.631638	0.898034	0.829268
3525	0.770285	0.872504	0.811875	0.631638	0.898034	0.829268
3530	0.770285	0.872504	0.811875	0.631638	0.898034	0.829268
3535	0.770285	0.872504	0.811875	0.631638	0.898034	0.829268
3540	0.770285	0.872504	0.811875	0.631638	0.898034	0.829268
3545	0.770285	0.872504	0.811875	0.631638	0.898034	0.829268
3550	0.770285	0.872504	0.811875	0.631638	0.898034	0.829268
3555	0.770285	0.872504	0.811875	0.631638	0.898034	0.829268
3560	0.770285	0.87404	0.8125	0.633134	0.899139	0.829739
3565	0.770285	0.872504	0.811875	0.631638	0.898034	0.829268
3570	0.770285	0.872504	0.811875	0.631638	0.898034	0.829268
3575	0.770285	0.87404	0.8125	0.633134	0.899139	0.829739
3580	0.768177	0.872504	0.810625	0.629541	0.897783	0.827939
3585	0.768177	0.872504	0.810625	0.629541	0.897783	0.827939
3590	0.768177	0.872504	0.810625	0.629541	0.897783	0.827939
3595	0.768177	0.872504	0.810625	0.629541	0.897783	0.827939
3600	0.769231	0.872504	0.81125	0.630589	0.897909	0.828604
3605	0.769231	0.872504	0.81125	0.630589	0.897909	0.828604
3610	0.769231	0.872504	0.81125	0.630589	0.897909	0.828604
3615	0.770285	0.87404	0.8125	0.633134	0.899139	0.829739
3620	0.770285	0.87404	0.8125	0.633134	0.899139	0.829739
3625	0.770285	0.87404	0.8125	0.633134	0.899139	0.829739
3630	0.770285	0.87404	0.8125	0.633134	0.899139	0.829739
3635	0.770285	0.87404	0.8125	0.633134	0.899139	0.829739
3640	0.770285	0.87404	0.8125	0.633134	0.899139	0.829739
3645	0.770285	0.87404	0.8125	0.633134	0.899139	0.829739
3650	0.770285	0.87404	0.8125	0.633134	0.899139	0.829739
3655	0.770285	0.87404	0.8125	0.633134	0.899139	0.829739
3660	0.770285	0.87404	0.8125	0.633134	0.899139	0.829739
3665	0.770285	0.87404	0.8125	0.633134	0.899139	0.829739
3670	0.770285	0.87404	0.8125	0.633134	0.899139	0.829739
3675	0.770285	0.872504	0.811875	0.631638	0.898034	0.829268
3680	0.770285	0.87404	0.8125	0.633134	0.899139	0.829739
3685	0.770285	0.87404	0.8125	0.633134	0.899139	0.829739
3690	0.770285	0.87404	0.8125	0.633134	0.899139	0.829739
3695	0.770285	0.87404	0.8125	0.633134	0.899139	0.829739
3700	0.770285	0.87404	0.8125	0.633134	0.899139	0.829739
3705	0.770285	0.87404	0.8125	0.633134	0.899139	0.829739
3710	0.770285	0.87404	0.8125	0.633134	0.899139	0.829739
3715	0.770285	0.87404	0.8125	0.633134	0.899139	0.829739
3720	0.770285	0.87404	0.8125	0.633134	0.899139	0.829739
3725	0.770285	0.87404	0.8125	0.633134	0.899139	0.829739
3730	0.768177	0.870968	0.81	0.628044	0.896679	0.827469
3735	0.767123	0.870968	0.809375	0.626996	0.896552	0.826803
3740	0.767123	0.870968	0.809375	0.626996	0.896552	0.826803
3745	0.767123	0.870968	0.809375	0.626996	0.896552	0.826803
3750	0.768177	0.870968	0.81	0.628044	0.896679	0.827469
3755	0.767123	0.870968	0.809375	0.626996	0.896552	0.826803
3760	0.767123	0.870968	0.809375	0.626996	0.896552	0.826803
3765	0.767123	0.870968	0.809375	0.626996	0.896552	0.826803
3770	0.767123	0.870968	0.809375	0.626996	0.896552	0.826803
3775	0.767123	0.870968	0.809375	0.626996	0.896552	0.826803
3780	0.767123	0.870968	0.809375	0.626996	0.896552	0.826803
3785	0.767123	0.870968	0.809375	0.626996	0.896552	0.826803
3790	0.765016	0.870968	0.808125	0.624904	0.896296	0.825469
3795	0.765016	0.870968	0.808125	0.624904	0.896296	0.825469
3800	0.765016	0.870968	0.808125	0.624904	0.896296	0.825469
3805	0.76607	0.870968	0.80875	0.62595	0.896424	0.826136
3810	0.765016	0.870968	0.808125	0.624904	0.896296	0.825469
3815	0.765016	0.870968	0.808125	0.624904	0.896296	0.825469
3820	0.765016	0.870968	0.808125	0.624904	0.896296	0.825469
3825	0.76607	0.870968	0.80875	0.62595	0.896424	0.826136
3830	0.76607	0.870968	0.80875	0.62595	0.896424	0.826136
3835	0.76607	0.870968	0.80875	0.62595	0.896424	0.826136
3840	0.76607	0.870968	0.80875	0.62595	0.896424	0.826136
3845	0.76607	0.870968	0.80875	0.62595	0.896424	0.826136
3850	0.76607	0.870968	0.80875	0.62595	0.896424	0.826136
3855	0.76607	0.870968	0.80875	0.62595	0.896424	0.826136
3860	0.765016	0.870968	0.808125	0.624904	0.896296	0.825469
3865	0.765016	0.870968	0.808125	0.624904	0.896296	0.825469
3870	0.765016	0.870968	0.808125	0.624904	0.896296	0.825469
3875	0.765016	0.870968	0.808125	0.624904	0.896296	0.825469
3880	0.765016	0.870968	0.808125	0.624904	0.896296	0.825469
3885	0.76607	0.869432	0.808125	0.624452	0.89532	0.825667
3890	0.76607	0.869432	0.808125	0.624452	0.89532	0.825667
3895	0.773446	0.872504	0.81375	0.63479	0.898409	0.831257
3900	0.773446	0.872504	0.81375	0.63479	0.898409	0.831257
3905	0.772392	0.872504	0.813125	0.633738	0.898284	0.830595
3910	0.772392	0.872504	0.813125	0.633738	0.898284	0.830595
3915	0.772392	0.872504	0.813125	0.633738	0.898284	0.830595
3920	0.772392	0.870968	0.8125	0.632245	0.897185	0.830125
3925	0.772392	0.870968	0.8125	0.632245	0.897185	0.830125
3930	0.772392	0.870968	0.8125	0.632245	0.897185	0.830125
3935	0.772392	0.870968	0.8125	0.632245	0.897185	0.830125
3940	0.772392	0.870968	0.8125	0.632245	0.897185	0.830125
3945	0.773446	0.870968	0.813125	0.633298	0.897311	0.830787
3950	0.773446	0.870968	0.813125	0.633298	0.897311	0.830787
3955	0.772392	0.870968	0.8125	0.632245	0.897185	0.830125
3960	0.772392	0.870968	0.8125	0.632245	0.897185	0.830125
3965	0.772392	0.870968	0.8125	0.632245	0.897185	0.830125
3970	0.772392	0.870968	0.8125	0.632245	0.897185	0.830125
3975	0.772392	0.869432	0.811875	0.630753	0.896088	0.829655
3980	0.773446	0.869432	0.8125	0.631807	0.896215	0.830317
3985	0.772392	0.870968	0.8125	0.632245	0.897185	0.830125
3990	0.772392	0.870968	0.8125	0.632245	0.897185	0.830125
3995	0.772392	0.870968	0.8125	0.632245	0.897185	0.830125
4000	0.772392	0.872504	0.813125	0.633738	0.898284	0.830595
4005	0.772392	0.872504	0.813125	0.633738	0.898284	0.830595
4010	0.772392	0.870968	0.8125	0.632245	0.897185	0.830125
4015	0.772392	0.870968	0.8125	0.632245	0.897185	0.830125
4020	0.771338	0.870968	0.811875	0.631193	0.897059	0.829462
4025	0.771338	0.870968	0.811875	0.631193	0.897059	0.829462
4030	0.771338	0.872504	0.8125	0.632688	0.89816	0.829932
4035	0.772392	0.872504	0.813125	0.633738	0.898284	0.830595
4040	0.772392	0.872504	0.813125	0.633738	0.898284	0.830595
4045	0.772392	0.872504	0.813125	0.633738	0.898284	0.830595
4050	0.772392	0.870968	0.8125	0.632245	0.897185	0.830125
4055	0.771338	0.872504	0.8125	0.632688	0.89816	0.829932
4060	0.771338	0.872504	0.8125	0.632688	0.89816	0.829932
4065	0.771338	0.870968	0.811875	0.631193	0.897059	0.829462
4070	0.773446	0.870968	0.813125	0.633298	0.897311	0.830787
4075	0.773446	0.870968	0.813125	0.633298	0.897311	0.830787
4080	0.773446	0.870968	0.813125	0.633298	0.897311	0.830787
4085	0.772392	0.872504	0.813125	0.633738	0.898284	0.830595
4090	0.772392	0.872504	0.813125	0.633738	0.898284	0.830595
4095	0.772392	0.872504	0.813125	0.633738	0.898284	0.830595
4100	0.772392	0.872504	0.813125	0.633738	0.898284	0.830595
4105	0.771338	0.872504	0.8125	0.632688	0.89816	0.829932
4110	0.771338	0.872504	0.8125	0.632688	0.89816	0.829932
4115	0.771338	0.872504	0.8125	0.632688	0.89816	0.829932
4120	0.771338	0.872504	0.8125	0.632688	0.89816	0.829932
4125	0.771338	0.872504	0.8125	0.632688	0.89816	0.829932
4130	0.771338	0.872504	0.8125	0.632688	0.89816	0.829932
4135	0.771338	0.872504	0.8125	0.632688	0.89816	0.829932
4140	0.771338	0.872504	0.8125	0.632688	0.89816	0.829932
4145	0.771338	0.872504	0.8125	0.632688	0.89816	0.829932
4150	0.771338	0.872504	0.8125	0.632688	0.89816	0.829932
4155	0.771338	0.872504	0.8125	0.632688	0.89816	0.829932
4160	0.771338	0.872504	0.8125	0.632688	0.89816	0.829932
4165	0.771338	0.872504	0.8125	0.632688	0.89816	0.829932
4170	0.771338	0.872504	0.8125	0.632688	0.89816	0.829932
4175	0.771338	0.87404	0.813125	0.634183	0.899263	0.830403
4180	0.771338	0.87404	0.813125	0.634183	0.899263	0.830403
4185	0.772392	0.87404	0.81375	0.635233	0.899387	0.831066
4190	0.773446	0.872504	0.81375	0.63479	0.898409	0.831257
4195	0.773446	0.872504	0.81375	0.63479	0.898409	0.831257
4200	0.773446	0.87404	0.814375	0.636283	0.89951	0.831728
4205	0.773446	0.87404	0.814375	0.636283	0.89951	0.831728
4210	0.773446	0.872504	0.81375	0.63479	0.898409	0.831257
4215	0.773446	0.87404	0.814375	0.636283	0.89951	0.831728
4220	0.773446	0.87404	0.814375	0.636283	0.89951	0.831728
4225	0.773446	0.87404	0.814375	0.636283	0.89951	0.831728
4230	0.773446	0.87404	0.814375	0.636283	0.89951	0.831728
4235	0.773446	0.87404	0.814375	0.636283	0.89951	0.831728
4240	0.773446	0.87404	0.814375	0.636283	0.89951	0.831728
4245	0.770285	0.870968	0.81125	0.630143	0.896933	0.828798
4250	0.770285	0.870968	0.81125	0.630143	0.896933	0.828798
4255	0.770285	0.870968	0.81125	0.630143	0.896933	0.828798
4260	0.770285	0.870968	0.81125	0.630143	0.896933	0.828798
4265	0.770285	0.872504	0.811875	0.631638	0.898034	0.829268
4270	0.770285	0.872504	0.811875	0.631638	0.898034	0.829268
4275	0.770285	0.872504	0.811875	0.631638	0.898034	0.829268
4280	0.770285	0.872504	0.811875	0.631638	0.898034	0.829268
4285	0.769231	0.87404	0.811875	0.632086	0.899015	0.829074
4290	0.769231	0.87404	0.811875	0.632086	0.899015	0.829074
4295	0.769231	0.872504	0.81125	0.630589	0.897909	0.828604
4300	0.769231	0.87404	0.811875	0.632086	0.899015	0.829074
4305	0.769231	0.87404	0.811875	0.632086	0.899015	0.829074
4310	0.769231	0.87404	0.811875	0.632086	0.899015	0.829074
4315	0.769231	0.87404	0.811875	0.632086	0.899015	0.829074
4320	0.769231	0.87404	0.811875	0.632086	0.899015	0.829074
4325	0.769231	0.87404	0.811875	0.632086	0.899015	0.829074
4330	0.769231	0.87404	0.811875	0.632086	0.899015	0.829074
4335	0.769231	0.87404	0.811875	0.632086	0.899015	0.829074
4340	0.769231	0.87404	0.811875	0.632086	0.899015	0.829074
4345	0.769231	0.87404	0.811875	0.632086	0.899015	0.829074
4350	0.769231	0.87404	0.811875	0.632086	0.899015	0.829074
4355	0.769231	0.87404	0.811875	0.632086	0.899015	0.829074
4360	0.769231	0.87404	0.811875	0.632086	0.899015	0.829074
4365	0.769231	0.87404	0.811875	0.632086	0.899015	0.829074
4370	0.769231	0.87404	0.811875	0.632086	0.899015	0.829074
4375	0.769231	0.87404	0.811875	0.632086	0.899015	0.829074
4380	0.769231	0.87404	0.811875	0.632086	0.899015	0.829074
4385	0.769231	0.87404	0.811875	0.632086	0.899015	0.829074
4390	0.769231	0.87404	0.811875	0.632086	0.899015	0.829074
4395	0.769231	0.87404	0.811875	0.632086	0.899015	0.829074
4400	0.769231	0.87404	0.811875	0.632086	0.899015	0.829074
4405	0.769231	0.87404	0.811875	0.632086	0.899015	0.829074
4410	0.769231	0.87404	0.811875	0.632086	0.899015	0.829074
4415	0.769231	0.87404	0.811875	0.632086	0.899015	0.829074
4420	0.769231	0.87404	0.811875	0.632086	0.899015	0.829074
4425	0.769231	0.87404	0.811875	0.632086	0.899015	0.829074
4430	0.769231	0.87404	0.811875	0.632086	0.899015	0.829074
4435	0.769231	0.87404	0.811875	0.632086	0.899015	0.829074
4440	0.768177	0.87404	0.81125	0.631039	0.89889	0.828409
4445	0.768177	0.87404	0.81125	0.631039	0.89889	0.828409
4450	0.768177	0.87404	0.81125	0.631039	0.89889	0.828409
4455	0.768177	0.87404	0.81125	0.631039	0.89889	0.828409
4460	0.768177	0.87404	0.81125	0.631039	0.89889	0.828409
4465	0.768177	0.87404	0.81125	0.631039	0.89889	0.828409
4470	0.768177	0.87404	0.81125	0.631039	0.89889	0.828409
4475	0.768177	0.87404	0.81125	0.631039	0.89889	0.828409
4480	0.768177	0.87404	0.81125	0.631039	0.89889	0.828409
4485	0.768177	0.87404	0.81125	0.631039	0.89889	0.828409
4490	0.768177	0.87404	0.81125	0.631039	0.89889	0.828409
4495	0.768177	0.87404	0.81125	0.631039	0.89889	0.828409
4500	0.768177	0.87404	0.81125	0.631039	0.89889	0.828409
4505	0.768177	0.87404	0.81125	0.631039	0.89889	0.828409
4510	0.76607	0.869432	0.808125	0.624452	0.89532	0.825667
4515	0.76607	0.869432	0.808125	0.624452	0.89532	0.825667
4520	0.76607	0.869432	0.808125	0.624452	0.89532	0.825667
4525	0.76607	0.869432	0.808125	0.624452	0.89532	0.825667
4530	0.76607	0.869432	0.808125	0.624452	0.89532	0.825667
4535	0.76607	0.869432	0.808125	0.624452	0.89532	0.825667
4540	0.76607	0.867896	0.8075	0.622954	0.894219	0.825199
4545	0.76607	0.867896	0.8075	0.622954	0.894219	0.825199
4550	0.76607	0.867896	0.8075	0.622954	0.894219	0.825199
4555	0.76607	0.867896	0.8075	0.622954	0.894219	0.825199
4560	0.769231	0.869432	0.81	0.627598	0.895706	0.827664
4565	0.769231	0.869432	0.81	0.627598	0.895706	0.827664
4570	0.770285	0.869432	0.810625	0.628648	0.895833	0.828329
4575	0.770285	0.869432	0.810625	0.628648	0.895833	0.828329
4580	0.770285	0.869432	0.810625	0.628648	0.895833	0.828329
4585	0.771338	0.869432	0.81125	0.6297	0.895961	0.828992
4590	0.770285	0.869432	0.810625	0.628648	0.895833	0.828329
4595	0.770285	0.869432	0.810625	0.628648	0.895833	0.828329
4600	0.770285	0.869432	0.810625	0.628648	0.895833	0.828329
4605	0.770285	0.870968	0.81125	0.630143	0.896933	0.828798
4610	0.771338	0.870968	0.811875	0.631193	0.897059	0.829462
4615	0.771338	0.870968	0.811875	0.631193	0.897059	0.829462
4620	0.768177	0.870968	0.81	0.628044	0.896679	0.827469
4625	0.768177	0.869432	0.809375	0.626548	0.895577	0.826999
4630	0.769231	0.870968	0.810625	0.629093	0.896806	0.828134
4635	0.770285	0.870968	0.81125	0.630143	0.896933	0.828798
4640	0.770285	0.870968	0.81125	0.630143	0.896933	0.828798
4645	0.769231	0.870968	0.810625	0.629093	0.896806	0.828134
4650	0.769231	0.870968	0.810625	0.629093	0.896806	0.828134
4655	0.769231	0.870968	0.810625	0.629093	0.896806	0.828134
4660	0.769231	0.870968	0.810625	0.629093	0.896806	0.828134
4665	0.768177	0.870968	0.81	0.628044	0.896679	0.827469
4670	0.768177	0.870968	0.81	0.628044	0.896679	0.827469
4675	0.768177	0.872504	0.810625	0.629541	0.897783	0.827939
4680	0.768177	0.872504	0.810625	0.629541	0.897783	0.827939
4685	0.768177	0.872504	0.810625	0.629541	0.897783	0.827939
4690	0.769231	0.870968	0.810625	0.629093	0.896806	0.828134
4695	0.769231	0.870968	0.810625	0.629093	0.896806	0.828134
4700	0.769231	0.870968	0.810625	0.629093	0.896806	0.828134
4705	0.767123	0.872504	0.81	0.628495	0.897657	0.827273
4710	0.767123	0.872504	0.81	0.628495	0.897657	0.827273
4715	0.770285	0.87404	0.8125	0.633134	0.899139	0.829739
4720	0.770285	0.87404	0.8125	0.633134	0.899139	0.829739
4725	0.770285	0.87404	0.8125	0.633134	0.899139	0.829739
4730	0.770285	0.87404	0.8125	0.633134	0.899139	0.829739
4735	0.770285	0.87404	0.8125	0.633134	0.899139	0.829739
4740	0.770285	0.87404	0.8125	0.633134	0.899139	0.829739
4745	0.770285	0.87404	0.8125	0.633134	0.899139	0.829739
4750	0.770285	0.87404	0.8125	0.633134	0.899139	0.829739
4755	0.770285	0.87404	0.8125	0.633134	0.899139	0.829739
4760	0.769231	0.87404	0.811875	0.632086	0.899015	0.829074
4765	0.769231	0.87404	0.811875	0.632086	0.899015	0.829074
4770	0.769231	0.870968	0.810625	0.629093	0.896806	0.828134
4775	0.769231	0.870968	0.810625	0.629093	0.896806	0.828134
4780	0.769231	0.870968	0.810625	0.629093	0.896806	0.828134
4785	0.770285	0.870968	0.81125	0.630143	0.896933	0.828798
4790	0.770285	0.869432	0.810625	0.628648	0.895833	0.828329
4795	0.770285	0.869432	0.810625	0.628648	0.895833	0.828329
4800	0.770285	0.869432	0.810625	0.628648	0.895833	0.828329
4805	0.76607	0.869432	0.808125	0.624452	0.89532	0.825667
4810	0.76607	0.869432	0.808125	0.624452	0.89532	0.825667
4815	0.76607	0.869432	0.808125	0.624452	0.89532	0.825667
4820	0.76607	0.869432	0.808125	0.624452	0.89532	0.825667
4825	0.76607	0.869432	0.808125	0.624452	0.89532	0.825667
4830	0.76607	0.869432	0.808125	0.624452	0.89532	0.825667
4835	0.76607	0.869432	0.808125	0.624452	0.89532	0.825667
4840	0.76607	0.869432	0.808125	0.624452	0.89532	0.825667
4845	0.76607	0.869432	0.808125	0.624452	0.89532	0.825667
4850	0.76607	0.869432	0.808125	0.624452	0.89532	0.825667
4855	0.76607	0.869432	0.808125	0.624452	0.89532	0.825667
4860	0.76607	0.869432	0.808125	0.624452	0.89532	0.825667
4865	0.76607	0.869432	0.808125	0.624452	0.89532	0.825667
4870	0.76607	0.869432	0.808125	0.624452	0.89532	0.825667
4875	0.76607	0.869432	0.808125	0.624452	0.89532	0.825667
4880	0.76607	0.869432	0.808125	0.624452	0.89532	0.825667
4885	0.767123	0.869432	0.80875	0.625499	0.895449	0.826334
4890	0.76607	0.869432	0.808125	0.624452	0.89532	0.825667
4895	0.767123	0.869432	0.80875	0.625499	0.895449	0.826334
4900	0.767123	0.869432	0.80875	0.625499	0.895449	0.826334
4905	0.767123	0.869432	0.80875	0.625499	0.895449	0.826334
4910	0.767123	0.869432	0.80875	0.625499	0.895449	0.826334
4915	0.767123	0.869432	0.80875	0.625499	0.895449	0.826334
4920	0.768177	0.869432	0.809375	0.626548	0.895577	0.826999
4925	0.767123	0.869432	0.80875	0.625499	0.895449	0.826334
4930	0.767123	0.869432	0.80875	0.625499	0.895449	0.826334
4935	0.767123	0.869432	0.80875	0.625499	0.895449	0.826334
4940	0.767123	0.869432	0.80875	0.625499	0.895449	0.826334
4945	0.767123	0.869432	0.80875	0.625499	0.895449	0.826334
4950	0.767123	0.869432	0.80875	0.625499	0.895449	0.826334
4955	0.76607	0.869432	0.808125	0.624452	0.89532	0.825667
4960	0.76607	0.869432	0.808125	0.624452	0.89532	0.825667
4965	0.767123	0.869432	0.80875	0.625499	0.895449	0.826334
4970	0.765016	0.869432	0.8075	0.623405	0.895191	0.825
4975	0.76607	0.869432	0.808125	0.624452	0.89532	0.825667
4980	0.76607	0.869432	0.808125	0.624452	0.89532	0.825667
4985	0.76607	0.869432	0.808125	0.624452	0.89532	0.825667
4990	0.76607	0.869432	0.808125	0.624452	0.89532	0.825667
4995	0.76607	0.869432	0.808125	0.624452	0.89532	0.825667
5000	0.76607	0.869432	0.808125	0.624452	0.89532	0.825667

## Sheet: SVM (Sigmoid kernel)
Number of features	SN	SP	ACC	MCC	Precision	F1-measure
5	0.556375	0.58679	0.56875	0.140661	0.662484	0.604811
10	0.545838	0.546851	0.54625	0.091079	0.637146	0.587968
15	0.550053	0.548387	0.549375	0.096737	0.639706	0.591501
20	0.55216	0.549923	0.55125	0.10032	0.641371	0.593431
25	0.55216	0.548387	0.550625	0.098813	0.640587	0.593096
30	0.553214	0.548387	0.55125	0.099851	0.641026	0.593891
35	0.553214	0.549923	0.551875	0.101358	0.641809	0.594228
40	0.575342	0.582181	0.578125	0.154807	0.667482	0.617997
45	0.575342	0.582181	0.578125	0.154807	0.667482	0.617997
50	0.575342	0.582181	0.578125	0.154807	0.667482	0.617997
55	0.57745	0.582181	0.579375	0.156887	0.668293	0.619559
60	0.57745	0.582181	0.579375	0.156887	0.668293	0.619559
65	0.57745	0.582181	0.579375	0.156887	0.668293	0.619559
70	0.57745	0.582181	0.579375	0.156887	0.668293	0.619559
75	0.57745	0.582181	0.579375	0.156887	0.668293	0.619559
80	0.57745	0.582181	0.579375	0.156887	0.668293	0.619559
85	0.57745	0.582181	0.579375	0.156887	0.668293	0.619559
90	0.578504	0.582181	0.58	0.157928	0.668697	0.620339
95	0.580611	0.583717	0.581875	0.161514	0.670316	0.622247
100	0.580611	0.583717	0.581875	0.161514	0.670316	0.622247
105	0.57745	0.583717	0.58	0.158392	0.669109	0.61991
110	0.578504	0.583717	0.580625	0.159432	0.669512	0.62069
115	0.578504	0.583717	0.580625	0.159432	0.669512	0.62069
120	0.579557	0.583717	0.58125	0.160473	0.669915	0.621469
125	0.579557	0.583717	0.58125	0.160473	0.669915	0.621469
130	0.579557	0.583717	0.58125	0.160473	0.669915	0.621469
135	0.579557	0.583717	0.58125	0.160473	0.669915	0.621469
140	0.579557	0.583717	0.58125	0.160473	0.669915	0.621469
145	0.587987	0.591398	0.589375	0.176326	0.677184	0.629442
150	0.587987	0.591398	0.589375	0.176326	0.677184	0.629442
155	0.587987	0.591398	0.589375	0.176326	0.677184	0.629442
160	0.589041	0.591398	0.59	0.177368	0.677576	0.630214
165	0.589041	0.591398	0.59	0.177368	0.677576	0.630214
170	0.589041	0.591398	0.59	0.177368	0.677576	0.630214
175	0.589041	0.591398	0.59	0.177368	0.677576	0.630214
180	0.589041	0.591398	0.59	0.177368	0.677576	0.630214
185	0.589041	0.591398	0.59	0.177368	0.677576	0.630214
190	0.587987	0.592934	0.59	0.177829	0.678007	0.629797
195	0.590095	0.591398	0.590625	0.178411	0.677966	0.630986
200	0.590095	0.591398	0.590625	0.178411	0.677966	0.630986
205	0.590095	0.592934	0.59125	0.179914	0.678788	0.631342
210	0.590095	0.592934	0.59125	0.179914	0.678788	0.631342
215	0.590095	0.592934	0.59125	0.179914	0.678788	0.631342
220	0.590095	0.592934	0.59125	0.179914	0.678788	0.631342
225	0.590095	0.592934	0.59125	0.179914	0.678788	0.631342
230	0.590095	0.592934	0.59125	0.179914	0.678788	0.631342
235	0.587987	0.596006	0.59125	0.180836	0.679659	0.630508
240	0.587987	0.596006	0.59125	0.180836	0.679659	0.630508
245	0.587987	0.596006	0.59125	0.180836	0.679659	0.630508
250	0.587987	0.596006	0.59125	0.180836	0.679659	0.630508
255	0.587987	0.596006	0.59125	0.180836	0.679659	0.630508
260	0.587987	0.59447	0.590625	0.179333	0.678832	0.630152
265	0.587987	0.59447	0.590625	0.179333	0.678832	0.630152
270	0.587987	0.59447	0.590625	0.179333	0.678832	0.630152
275	0.587987	0.59447	0.590625	0.179333	0.678832	0.630152
280	0.587987	0.59447	0.590625	0.179333	0.678832	0.630152
285	0.587987	0.59447	0.590625	0.179333	0.678832	0.630152
290	0.587987	0.59447	0.590625	0.179333	0.678832	0.630152
295	0.587987	0.59447	0.590625	0.179333	0.678832	0.630152
300	0.587987	0.59447	0.590625	0.179333	0.678832	0.630152
305	0.587987	0.59447	0.590625	0.179333	0.678832	0.630152
310	0.587987	0.59447	0.590625	0.179333	0.678832	0.630152
315	0.589041	0.599078	0.593125	0.184886	0.681707	0.631995
320	0.589041	0.599078	0.593125	0.184886	0.681707	0.631995
325	0.589041	0.599078	0.593125	0.184886	0.681707	0.631995
330	0.589041	0.599078	0.593125	0.184886	0.681707	0.631995
335	0.589041	0.599078	0.593125	0.184886	0.681707	0.631995
340	0.597471	0.600614	0.59875	0.19473	0.685611	0.638514
345	0.597471	0.599078	0.598125	0.193229	0.684783	0.638154
350	0.597471	0.600614	0.59875	0.19473	0.685611	0.638514
355	0.598525	0.599078	0.59875	0.194273	0.685163	0.63892
360	0.595364	0.592934	0.594375	0.185133	0.680723	0.635188
365	0.595364	0.592934	0.594375	0.185133	0.680723	0.635188
370	0.595364	0.592934	0.594375	0.185133	0.680723	0.635188
375	0.595364	0.592934	0.594375	0.185133	0.680723	0.635188
380	0.595364	0.59447	0.595	0.186635	0.681544	0.635546
385	0.593256	0.592934	0.593125	0.183044	0.679952	0.633652
390	0.593256	0.592934	0.593125	0.183044	0.679952	0.633652
395	0.593256	0.592934	0.593125	0.183044	0.679952	0.633652
400	0.593256	0.592934	0.593125	0.183044	0.679952	0.633652
405	0.593256	0.592934	0.593125	0.183044	0.679952	0.633652
410	0.593256	0.592934	0.593125	0.183044	0.679952	0.633652
415	0.593256	0.592934	0.593125	0.183044	0.679952	0.633652
420	0.593256	0.592934	0.593125	0.183044	0.679952	0.633652
425	0.593256	0.592934	0.593125	0.183044	0.679952	0.633652
430	0.593256	0.592934	0.593125	0.183044	0.679952	0.633652
435	0.593256	0.592934	0.593125	0.183044	0.679952	0.633652
440	0.593256	0.592934	0.593125	0.183044	0.679952	0.633652
445	0.593256	0.592934	0.593125	0.183044	0.679952	0.633652
450	0.593256	0.592934	0.593125	0.183044	0.679952	0.633652
455	0.593256	0.592934	0.593125	0.183044	0.679952	0.633652
460	0.593256	0.592934	0.593125	0.183044	0.679952	0.633652
465	0.593256	0.592934	0.593125	0.183044	0.679952	0.633652
470	0.593256	0.592934	0.593125	0.183044	0.679952	0.633652
475	0.593256	0.592934	0.593125	0.183044	0.679952	0.633652
480	0.593256	0.592934	0.593125	0.183044	0.679952	0.633652
485	0.593256	0.592934	0.593125	0.183044	0.679952	0.633652
490	0.593256	0.592934	0.593125	0.183044	0.679952	0.633652
495	0.593256	0.592934	0.593125	0.183044	0.679952	0.633652
500	0.593256	0.592934	0.593125	0.183044	0.679952	0.633652
505	0.593256	0.592934	0.593125	0.183044	0.679952	0.633652
510	0.593256	0.592934	0.593125	0.183044	0.679952	0.633652
515	0.593256	0.592934	0.593125	0.183044	0.679952	0.633652
520	0.654373	0.59447	0.63	0.245881	0.701695	0.677208
525	0.587987	0.64977	0.613125	0.233633	0.709924	0.643228
530	0.587987	0.64977	0.613125	0.233633	0.709924	0.643228
535	0.629083	0.651306	0.638125	0.275607	0.724515	0.673435
540	0.629083	0.651306	0.638125	0.275607	0.724515	0.673435
545	0.630137	0.651306	0.63875	0.276653	0.724848	0.674183
550	0.629083	0.65745	0.640625	0.281608	0.728049	0.674958
555	0.582719	0.591398	0.58625	0.171118	0.675214	0.625566
560	0.582719	0.591398	0.58625	0.171118	0.675214	0.625566
565	0.582719	0.591398	0.58625	0.171118	0.675214	0.625566
570	0.582719	0.591398	0.58625	0.171118	0.675214	0.625566
575	0.582719	0.591398	0.58625	0.171118	0.675214	0.625566
580	0.572181	0.69278	0.62125	0.260989	0.730821	0.641844
585	0.572181	0.694316	0.621875	0.262525	0.731806	0.642224
590	0.589041	0.662058	0.61875	0.246791	0.717587	0.646991
595	0.589041	0.662058	0.61875	0.246791	0.717587	0.646991
600	0.589041	0.660522	0.618125	0.245273	0.716667	0.646617
605	0.589041	0.658986	0.6175	0.243756	0.715749	0.646243
610	0.589041	0.658986	0.6175	0.243756	0.715749	0.646243
615	0.589041	0.658986	0.6175	0.243756	0.715749	0.646243
620	0.648051	0.652842	0.65	0.296016	0.731272	0.687151
625	0.648051	0.652842	0.65	0.296016	0.731272	0.687151
630	0.648051	0.652842	0.65	0.296016	0.731272	0.687151
635	0.648051	0.652842	0.65	0.296016	0.731272	0.687151
640	0.648051	0.652842	0.65	0.296016	0.731272	0.687151
645	0.648051	0.652842	0.65	0.296016	0.731272	0.687151
650	0.636459	0.588326	0.616875	0.221752	0.692661	0.663372
655	0.636459	0.588326	0.616875	0.221752	0.692661	0.663372
660	0.630137	0.626728	0.62875	0.252703	0.711058	0.668156
665	0.630137	0.626728	0.62875	0.252703	0.711058	0.668156
670	0.630137	0.626728	0.62875	0.252703	0.711058	0.668156
675	0.623815	0.620584	0.6225	0.240408	0.705602	0.662192
680	0.623815	0.620584	0.6225	0.240408	0.705602	0.662192
685	0.593256	0.580645	0.588125	0.171032	0.673445	0.630812
690	0.593256	0.580645	0.588125	0.171032	0.673445	0.630812
695	0.593256	0.580645	0.588125	0.171032	0.673445	0.630812
700	0.593256	0.580645	0.588125	0.171032	0.673445	0.630812
705	0.593256	0.580645	0.588125	0.171032	0.673445	0.630812
710	0.593256	0.580645	0.588125	0.171032	0.673445	0.630812
715	0.593256	0.580645	0.588125	0.171032	0.673445	0.630812
720	0.593256	0.580645	0.588125	0.171032	0.673445	0.630812
725	0.593256	0.580645	0.588125	0.171032	0.673445	0.630812
730	0.593256	0.580645	0.588125	0.171032	0.673445	0.630812
735	0.592202	0.580645	0.5875	0.169986	0.673054	0.630045
740	0.592202	0.580645	0.5875	0.169986	0.673054	0.630045
745	0.591149	0.580645	0.586875	0.16894	0.672662	0.629277
750	0.591149	0.580645	0.586875	0.16894	0.672662	0.629277
755	0.582719	0.571429	0.578125	0.151571	0.664663	0.620999
760	0.582719	0.571429	0.578125	0.151571	0.664663	0.620999
765	0.582719	0.571429	0.578125	0.151571	0.664663	0.620999
770	0.563751	0.517665	0.545	0.080142	0.630153	0.595106
775	0.563751	0.517665	0.545	0.080142	0.630153	0.595106
780	0.563751	0.517665	0.545	0.080142	0.630153	0.595106
785	0.563751	0.517665	0.545	0.080142	0.630153	0.595106
790	0.563751	0.517665	0.545	0.080142	0.630153	0.595106
795	0.563751	0.517665	0.545	0.080142	0.630153	0.595106
800	0.563751	0.517665	0.545	0.080142	0.630153	0.595106
805	0.563751	0.517665	0.545	0.080142	0.630153	0.595106
810	0.563751	0.517665	0.545	0.080142	0.630153	0.595106
815	0.563751	0.517665	0.545	0.080142	0.630153	0.595106
820	0.563751	0.517665	0.545	0.080142	0.630153	0.595106
825	0.570074	0.513057	0.546875	0.081892	0.630536	0.598783
830	0.570074	0.513057	0.546875	0.081892	0.630536	0.598783
835	0.570074	0.513057	0.546875	0.081892	0.630536	0.598783
840	0.570074	0.513057	0.546875	0.081892	0.630536	0.598783
845	0.570074	0.513057	0.546875	0.081892	0.630536	0.598783
850	0.570074	0.513057	0.546875	0.081892	0.630536	0.598783
855	0.570074	0.513057	0.546875	0.081892	0.630536	0.598783
860	0.570074	0.513057	0.546875	0.081892	0.630536	0.598783
865	0.570074	0.513057	0.546875	0.081892	0.630536	0.598783
870	0.570074	0.513057	0.546875	0.081892	0.630536	0.598783
875	0.570074	0.513057	0.546875	0.081892	0.630536	0.598783
880	0.570074	0.513057	0.546875	0.081892	0.630536	0.598783
885	0.570074	0.513057	0.546875	0.081892	0.630536	0.598783
890	0.570074	0.513057	0.546875	0.081892	0.630536	0.598783
895	0.570074	0.513057	0.546875	0.081892	0.630536	0.598783
900	0.570074	0.513057	0.546875	0.081892	0.630536	0.598783
905	0.570074	0.513057	0.546875	0.081892	0.630536	0.598783
910	0.570074	0.513057	0.546875	0.081892	0.630536	0.598783
915	0.570074	0.513057	0.546875	0.081892	0.630536	0.598783
920	0.570074	0.513057	0.546875	0.081892	0.630536	0.598783
925	0.570074	0.513057	0.546875	0.081892	0.630536	0.598783
930	0.570074	0.513057	0.546875	0.081892	0.630536	0.598783
935	0.570074	0.513057	0.546875	0.081892	0.630536	0.598783
940	0.570074	0.513057	0.546875	0.081892	0.630536	0.598783
945	0.570074	0.513057	0.546875	0.081892	0.630536	0.598783
950	0.570074	0.513057	0.546875	0.081892	0.630536	0.598783
955	0.570074	0.513057	0.546875	0.081892	0.630536	0.598783
960	0.570074	0.513057	0.546875	0.081892	0.630536	0.598783
965	0.570074	0.513057	0.546875	0.081892	0.630536	0.598783
970	0.570074	0.513057	0.546875	0.081892	0.630536	0.598783
975	0.570074	0.513057	0.546875	0.081892	0.630536	0.598783
980	0.570074	0.513057	0.546875	0.081892	0.630536	0.598783
985	0.570074	0.513057	0.546875	0.081892	0.630536	0.598783
990	0.570074	0.513057	0.546875	0.081892	0.630536	0.598783
995	0.570074	0.513057	0.546875	0.081892	0.630536	0.598783
1000	0.570074	0.513057	0.546875	0.081892	0.630536	0.598783
1005	0.570074	0.513057	0.546875	0.081892	0.630536	0.598783
1010	0.570074	0.513057	0.546875	0.081892	0.630536	0.598783
1015	0.570074	0.513057	0.546875	0.081892	0.630536	0.598783
1020	0.570074	0.513057	0.546875	0.081892	0.630536	0.598783
1025	0.570074	0.513057	0.546875	0.081892	0.630536	0.598783
1030	0.570074	0.513057	0.546875	0.081892	0.630536	0.598783
1035	0.570074	0.513057	0.546875	0.081892	0.630536	0.598783
1040	0.570074	0.513057	0.546875	0.081892	0.630536	0.598783
1045	0.570074	0.513057	0.546875	0.081892	0.630536	0.598783
1050	0.570074	0.513057	0.546875	0.081892	0.630536	0.598783
1055	0.571128	0.511521	0.546875	0.081431	0.630233	0.599226
1060	0.571128	0.511521	0.546875	0.081431	0.630233	0.599226
1065	0.571128	0.511521	0.546875	0.081431	0.630233	0.599226
1070	0.571128	0.511521	0.546875	0.081431	0.630233	0.599226
1075	0.571128	0.511521	0.546875	0.081431	0.630233	0.599226
1080	0.571128	0.511521	0.546875	0.081431	0.630233	0.599226
1085	0.571128	0.511521	0.546875	0.081431	0.630233	0.599226
1090	0.571128	0.511521	0.546875	0.081431	0.630233	0.599226
1095	0.571128	0.511521	0.546875	0.081431	0.630233	0.599226
1100	0.571128	0.511521	0.546875	0.081431	0.630233	0.599226
1105	0.571128	0.511521	0.546875	0.081431	0.630233	0.599226
1110	0.571128	0.511521	0.546875	0.081431	0.630233	0.599226
1115	0.572181	0.513057	0.548125	0.083983	0.631395	0.600332
1120	0.572181	0.513057	0.548125	0.083983	0.631395	0.600332
1125	0.572181	0.513057	0.548125	0.083983	0.631395	0.600332
1130	0.572181	0.513057	0.548125	0.083983	0.631395	0.600332
1135	0.572181	0.513057	0.548125	0.083983	0.631395	0.600332
1140	0.572181	0.513057	0.548125	0.083983	0.631395	0.600332
1145	0.572181	0.513057	0.548125	0.083983	0.631395	0.600332
1150	0.572181	0.513057	0.548125	0.083983	0.631395	0.600332
1155	0.572181	0.513057	0.548125	0.083983	0.631395	0.600332
1160	0.572181	0.513057	0.548125	0.083983	0.631395	0.600332
1165	0.572181	0.513057	0.548125	0.083983	0.631395	0.600332
1170	0.572181	0.513057	0.548125	0.083983	0.631395	0.600332
1175	0.572181	0.513057	0.548125	0.083983	0.631395	0.600332
1180	0.572181	0.513057	0.548125	0.083983	0.631395	0.600332
1185	0.572181	0.513057	0.548125	0.083983	0.631395	0.600332
1190	0.572181	0.513057	0.548125	0.083983	0.631395	0.600332
1195	0.571128	0.513057	0.5475	0.082937	0.630966	0.599558
1200	0.571128	0.513057	0.5475	0.082937	0.630966	0.599558
1205	0.571128	0.513057	0.5475	0.082937	0.630966	0.599558
1210	0.571128	0.513057	0.5475	0.082937	0.630966	0.599558
1215	0.571128	0.513057	0.5475	0.082937	0.630966	0.599558
1220	0.570074	0.513057	0.546875	0.081892	0.630536	0.598783
1225	0.570074	0.513057	0.546875	0.081892	0.630536	0.598783
1230	0.570074	0.513057	0.546875	0.081892	0.630536	0.598783
1235	0.570074	0.513057	0.546875	0.081892	0.630536	0.598783
1240	0.570074	0.513057	0.546875	0.081892	0.630536	0.598783
1245	0.570074	0.513057	0.546875	0.081892	0.630536	0.598783
1250	0.570074	0.513057	0.546875	0.081892	0.630536	0.598783
1255	0.570074	0.513057	0.546875	0.081892	0.630536	0.598783
1260	0.570074	0.513057	0.546875	0.081892	0.630536	0.598783
1265	0.570074	0.513057	0.546875	0.081892	0.630536	0.598783
1270	0.570074	0.513057	0.546875	0.081892	0.630536	0.598783
1275	0.570074	0.513057	0.546875	0.081892	0.630536	0.598783
1280	0.570074	0.513057	0.546875	0.081892	0.630536	0.598783
1285	0.570074	0.513057	0.546875	0.081892	0.630536	0.598783
1290	0.570074	0.513057	0.546875	0.081892	0.630536	0.598783
1295	0.570074	0.513057	0.546875	0.081892	0.630536	0.598783
1300	0.570074	0.513057	0.546875	0.081892	0.630536	0.598783
1305	0.570074	0.513057	0.546875	0.081892	0.630536	0.598783
1310	0.570074	0.513057	0.546875	0.081892	0.630536	0.598783
1315	0.570074	0.513057	0.546875	0.081892	0.630536	0.598783
1320	0.570074	0.513057	0.546875	0.081892	0.630536	0.598783
1325	0.570074	0.513057	0.546875	0.081892	0.630536	0.598783
1330	0.570074	0.513057	0.546875	0.081892	0.630536	0.598783
1335	0.570074	0.513057	0.546875	0.081892	0.630536	0.598783
1340	0.570074	0.513057	0.546875	0.081892	0.630536	0.598783
1345	0.570074	0.513057	0.546875	0.081892	0.630536	0.598783
1350	0.570074	0.513057	0.546875	0.081892	0.630536	0.598783
1355	0.570074	0.513057	0.546875	0.081892	0.630536	0.598783
1360	0.570074	0.513057	0.546875	0.081892	0.630536	0.598783
1365	0.570074	0.513057	0.546875	0.081892	0.630536	0.598783
1370	0.570074	0.513057	0.546875	0.081892	0.630536	0.598783
1375	0.570074	0.513057	0.546875	0.081892	0.630536	0.598783
1380	0.570074	0.513057	0.546875	0.081892	0.630536	0.598783
1385	0.570074	0.513057	0.546875	0.081892	0.630536	0.598783
1390	0.570074	0.513057	0.546875	0.081892	0.630536	0.598783
1395	0.570074	0.513057	0.546875	0.081892	0.630536	0.598783
1400	0.570074	0.513057	0.546875	0.081892	0.630536	0.598783
1405	0.570074	0.513057	0.546875	0.081892	0.630536	0.598783
1410	0.570074	0.513057	0.546875	0.081892	0.630536	0.598783
1415	0.570074	0.513057	0.546875	0.081892	0.630536	0.598783
1420	0.570074	0.513057	0.546875	0.081892	0.630536	0.598783
1425	0.570074	0.513057	0.546875	0.081892	0.630536	0.598783
1430	0.570074	0.513057	0.546875	0.081892	0.630536	0.598783
1435	0.570074	0.513057	0.546875	0.081892	0.630536	0.598783
1440	0.570074	0.513057	0.546875	0.081892	0.630536	0.598783
1445	0.570074	0.513057	0.546875	0.081892	0.630536	0.598783
1450	0.570074	0.513057	0.546875	0.081892	0.630536	0.598783
1455	0.570074	0.513057	0.546875	0.081892	0.630536	0.598783
1460	0.570074	0.513057	0.546875	0.081892	0.630536	0.598783
1465	0.570074	0.513057	0.546875	0.081892	0.630536	0.598783
1470	0.570074	0.513057	0.546875	0.081892	0.630536	0.598783
1475	0.570074	0.513057	0.546875	0.081892	0.630536	0.598783
1480	0.570074	0.513057	0.546875	0.081892	0.630536	0.598783
1485	0.570074	0.513057	0.546875	0.081892	0.630536	0.598783
1490	0.570074	0.513057	0.546875	0.081892	0.630536	0.598783
1495	0.571128	0.513057	0.5475	0.082937	0.630966	0.599558
1500	0.571128	0.513057	0.5475	0.082937	0.630966	0.599558
1505	0.571128	0.513057	0.5475	0.082937	0.630966	0.599558
1510	0.571128	0.513057	0.5475	0.082937	0.630966	0.599558
1515	0.571128	0.513057	0.5475	0.082937	0.630966	0.599558
1520	0.571128	0.513057	0.5475	0.082937	0.630966	0.599558
1525	0.571128	0.513057	0.5475	0.082937	0.630966	0.599558
1530	0.571128	0.513057	0.5475	0.082937	0.630966	0.599558
1535	0.571128	0.513057	0.5475	0.082937	0.630966	0.599558
1540	0.571128	0.513057	0.5475	0.082937	0.630966	0.599558
1545	0.571128	0.513057	0.5475	0.082937	0.630966	0.599558
1550	0.571128	0.513057	0.5475	0.082937	0.630966	0.599558
1555	0.571128	0.513057	0.5475	0.082937	0.630966	0.599558
1560	0.571128	0.513057	0.5475	0.082937	0.630966	0.599558
1565	0.572181	0.513057	0.548125	0.083983	0.631395	0.600332
1570	0.572181	0.513057	0.548125	0.083983	0.631395	0.600332
1575	0.572181	0.513057	0.548125	0.083983	0.631395	0.600332
1580	0.572181	0.513057	0.548125	0.083983	0.631395	0.600332
1585	0.572181	0.513057	0.548125	0.083983	0.631395	0.600332
1590	0.572181	0.513057	0.548125	0.083983	0.631395	0.600332
1595	0.572181	0.513057	0.548125	0.083983	0.631395	0.600332
1600	0.572181	0.513057	0.548125	0.083983	0.631395	0.600332
1605	0.572181	0.513057	0.548125	0.083983	0.631395	0.600332
1610	0.572181	0.513057	0.548125	0.083983	0.631395	0.600332
1615	0.572181	0.513057	0.548125	0.083983	0.631395	0.600332
1620	0.572181	0.513057	0.548125	0.083983	0.631395	0.600332
1625	0.572181	0.513057	0.548125	0.083983	0.631395	0.600332
1630	0.572181	0.513057	0.548125	0.083983	0.631395	0.600332
1635	0.572181	0.513057	0.548125	0.083983	0.631395	0.600332
1640	0.572181	0.513057	0.548125	0.083983	0.631395	0.600332
1645	0.572181	0.513057	0.548125	0.083983	0.631395	0.600332
1650	0.572181	0.513057	0.548125	0.083983	0.631395	0.600332
1655	0.572181	0.513057	0.548125	0.083983	0.631395	0.600332
1660	0.572181	0.513057	0.548125	0.083983	0.631395	0.600332
1665	0.572181	0.513057	0.548125	0.083983	0.631395	0.600332
1670	0.572181	0.513057	0.548125	0.083983	0.631395	0.600332
1675	0.572181	0.513057	0.548125	0.083983	0.631395	0.600332
1680	0.572181	0.513057	0.548125	0.083983	0.631395	0.600332
1685	0.572181	0.513057	0.548125	0.083983	0.631395	0.600332
1690	0.572181	0.513057	0.548125	0.083983	0.631395	0.600332
1695	0.572181	0.513057	0.548125	0.083983	0.631395	0.600332
1700	0.572181	0.513057	0.548125	0.083983	0.631395	0.600332
1705	0.572181	0.513057	0.548125	0.083983	0.631395	0.600332
1710	0.572181	0.513057	0.548125	0.083983	0.631395	0.600332
1715	0.572181	0.513057	0.548125	0.083983	0.631395	0.600332
1720	0.572181	0.513057	0.548125	0.083983	0.631395	0.600332
1725	0.572181	0.513057	0.548125	0.083983	0.631395	0.600332
1730	0.572181	0.513057	0.548125	0.083983	0.631395	0.600332
1735	0.572181	0.513057	0.548125	0.083983	0.631395	0.600332
1740	0.572181	0.513057	0.548125	0.083983	0.631395	0.600332
1745	0.572181	0.513057	0.548125	0.083983	0.631395	0.600332
1750	0.572181	0.513057	0.548125	0.083983	0.631395	0.600332
1755	0.572181	0.513057	0.548125	0.083983	0.631395	0.600332
1760	0.572181	0.513057	0.548125	0.083983	0.631395	0.600332
1765	0.572181	0.513057	0.548125	0.083983	0.631395	0.600332
1770	0.572181	0.513057	0.548125	0.083983	0.631395	0.600332
1775	0.572181	0.513057	0.548125	0.083983	0.631395	0.600332
1780	0.572181	0.513057	0.548125	0.083983	0.631395	0.600332
1785	0.572181	0.513057	0.548125	0.083983	0.631395	0.600332
1790	0.572181	0.513057	0.548125	0.083983	0.631395	0.600332
1795	0.572181	0.513057	0.548125	0.083983	0.631395	0.600332
1800	0.572181	0.513057	0.548125	0.083983	0.631395	0.600332
1805	0.572181	0.513057	0.548125	0.083983	0.631395	0.600332
1810	0.572181	0.513057	0.548125	0.083983	0.631395	0.600332
1815	0.572181	0.513057	0.548125	0.083983	0.631395	0.600332
1820	0.572181	0.513057	0.548125	0.083983	0.631395	0.600332
1825	0.572181	0.513057	0.548125	0.083983	0.631395	0.600332
1830	0.572181	0.513057	0.548125	0.083983	0.631395	0.600332
1835	0.572181	0.513057	0.548125	0.083983	0.631395	0.600332
1840	0.572181	0.513057	0.548125	0.083983	0.631395	0.600332
1845	0.572181	0.513057	0.548125	0.083983	0.631395	0.600332
1850	0.572181	0.513057	0.548125	0.083983	0.631395	0.600332
1855	0.572181	0.513057	0.548125	0.083983	0.631395	0.600332
1860	0.572181	0.513057	0.548125	0.083983	0.631395	0.600332
1865	0.572181	0.513057	0.548125	0.083983	0.631395	0.600332
1870	0.572181	0.513057	0.548125	0.083983	0.631395	0.600332
1875	0.572181	0.513057	0.548125	0.083983	0.631395	0.600332
1880	0.572181	0.513057	0.548125	0.083983	0.631395	0.600332
1885	0.572181	0.513057	0.548125	0.083983	0.631395	0.600332
1890	0.572181	0.513057	0.548125	0.083983	0.631395	0.600332
1895	0.572181	0.513057	0.548125	0.083983	0.631395	0.600332
1900	0.572181	0.513057	0.548125	0.083983	0.631395	0.600332
1905	0.572181	0.513057	0.548125	0.083983	0.631395	0.600332
1910	0.572181	0.513057	0.548125	0.083983	0.631395	0.600332
1915	0.572181	0.513057	0.548125	0.083983	0.631395	0.600332
1920	0.572181	0.513057	0.548125	0.083983	0.631395	0.600332
1925	0.572181	0.513057	0.548125	0.083983	0.631395	0.600332
1930	0.572181	0.513057	0.548125	0.083983	0.631395	0.600332
1935	0.572181	0.513057	0.548125	0.083983	0.631395	0.600332
1940	0.572181	0.513057	0.548125	0.083983	0.631395	0.600332
1945	0.572181	0.513057	0.548125	0.083983	0.631395	0.600332
1950	0.572181	0.513057	0.548125	0.083983	0.631395	0.600332
1955	0.572181	0.513057	0.548125	0.083983	0.631395	0.600332
1960	0.572181	0.513057	0.548125	0.083983	0.631395	0.600332
1965	0.572181	0.513057	0.548125	0.083983	0.631395	0.600332
1970	0.572181	0.513057	0.548125	0.083983	0.631395	0.600332
1975	0.572181	0.513057	0.548125	0.083983	0.631395	0.600332
1980	0.572181	0.513057	0.548125	0.083983	0.631395	0.600332
1985	0.572181	0.513057	0.548125	0.083983	0.631395	0.600332
1990	0.572181	0.513057	0.548125	0.083983	0.631395	0.600332
1995	0.572181	0.513057	0.548125	0.083983	0.631395	0.600332
2000	0.572181	0.513057	0.548125	0.083983	0.631395	0.600332
2005	0.572181	0.513057	0.548125	0.083983	0.631395	0.600332
2010	0.572181	0.513057	0.548125	0.083983	0.631395	0.600332
2015	0.571128	0.513057	0.5475	0.082937	0.630966	0.599558
2020	0.571128	0.513057	0.5475	0.082937	0.630966	0.599558
2025	0.571128	0.513057	0.5475	0.082937	0.630966	0.599558
2030	0.571128	0.513057	0.5475	0.082937	0.630966	0.599558
2035	0.571128	0.513057	0.5475	0.082937	0.630966	0.599558
2040	0.571128	0.513057	0.5475	0.082937	0.630966	0.599558
2045	0.571128	0.513057	0.5475	0.082937	0.630966	0.599558
2050	0.571128	0.513057	0.5475	0.082937	0.630966	0.599558
2055	0.571128	0.513057	0.5475	0.082937	0.630966	0.599558
2060	0.571128	0.513057	0.5475	0.082937	0.630966	0.599558
2065	0.571128	0.513057	0.5475	0.082937	0.630966	0.599558
2070	0.571128	0.513057	0.5475	0.082937	0.630966	0.599558
2075	0.571128	0.513057	0.5475	0.082937	0.630966	0.599558
2080	0.571128	0.513057	0.5475	0.082937	0.630966	0.599558
2085	0.571128	0.513057	0.5475	0.082937	0.630966	0.599558
2090	0.571128	0.513057	0.5475	0.082937	0.630966	0.599558
2095	0.571128	0.513057	0.5475	0.082937	0.630966	0.599558
2100	0.571128	0.513057	0.5475	0.082937	0.630966	0.599558
2105	0.571128	0.513057	0.5475	0.082937	0.630966	0.599558
2110	0.571128	0.513057	0.5475	0.082937	0.630966	0.599558
2115	0.571128	0.513057	0.5475	0.082937	0.630966	0.599558
2120	0.571128	0.513057	0.5475	0.082937	0.630966	0.599558
2125	0.571128	0.513057	0.5475	0.082937	0.630966	0.599558
2130	0.571128	0.513057	0.5475	0.082937	0.630966	0.599558
2135	0.571128	0.513057	0.5475	0.082937	0.630966	0.599558
2140	0.571128	0.513057	0.5475	0.082937	0.630966	0.599558
2145	0.571128	0.513057	0.5475	0.082937	0.630966	0.599558
2150	0.571128	0.513057	0.5475	0.082937	0.630966	0.599558
2155	0.571128	0.513057	0.5475	0.082937	0.630966	0.599558
2160	0.571128	0.513057	0.5475	0.082937	0.630966	0.599558
2165	0.571128	0.513057	0.5475	0.082937	0.630966	0.599558
2170	0.571128	0.513057	0.5475	0.082937	0.630966	0.599558
2175	0.571128	0.513057	0.5475	0.082937	0.630966	0.599558
2180	0.571128	0.513057	0.5475	0.082937	0.630966	0.599558
2185	0.571128	0.513057	0.5475	0.082937	0.630966	0.599558
2190	0.571128	0.513057	0.5475	0.082937	0.630966	0.599558
2195	0.571128	0.513057	0.5475	0.082937	0.630966	0.599558
2200	0.571128	0.513057	0.5475	0.082937	0.630966	0.599558
2205	0.571128	0.513057	0.5475	0.082937	0.630966	0.599558
2210	0.571128	0.513057	0.5475	0.082937	0.630966	0.599558
2215	0.571128	0.513057	0.5475	0.082937	0.630966	0.599558
2220	0.571128	0.513057	0.5475	0.082937	0.630966	0.599558
2225	0.571128	0.513057	0.5475	0.082937	0.630966	0.599558
2230	0.571128	0.513057	0.5475	0.082937	0.630966	0.599558
2235	0.571128	0.513057	0.5475	0.082937	0.630966	0.599558
2240	0.571128	0.513057	0.5475	0.082937	0.630966	0.599558
2245	0.571128	0.513057	0.5475	0.082937	0.630966	0.599558
2250	0.571128	0.513057	0.5475	0.082937	0.630966	0.599558
2255	0.571128	0.513057	0.5475	0.082937	0.630966	0.599558
2260	0.571128	0.513057	0.5475	0.082937	0.630966	0.599558
2265	0.571128	0.513057	0.5475	0.082937	0.630966	0.599558
2270	0.571128	0.513057	0.5475	0.082937	0.630966	0.599558
2275	0.571128	0.513057	0.5475	0.082937	0.630966	0.599558
2280	0.571128	0.513057	0.5475	0.082937	0.630966	0.599558
2285	0.571128	0.513057	0.5475	0.082937	0.630966	0.599558
2290	0.571128	0.513057	0.5475	0.082937	0.630966	0.599558
2295	0.571128	0.513057	0.5475	0.082937	0.630966	0.599558
2300	0.449947	0.514593	0.47625	-0.034928	0.574697	0.504728
2305	0.449947	0.514593	0.47625	-0.034928	0.574697	0.504728
2310	0.449947	0.514593	0.47625	-0.034928	0.574697	0.504728
2315	0.449947	0.514593	0.47625	-0.034928	0.574697	0.504728
2320	0.449947	0.514593	0.47625	-0.034928	0.574697	0.504728
2325	0.451001	0.514593	0.476875	-0.033887	0.575269	0.505611
2330	0.451001	0.514593	0.476875	-0.033887	0.575269	0.505611
2335	0.451001	0.514593	0.476875	-0.033887	0.575269	0.505611
2340	0.451001	0.514593	0.476875	-0.033887	0.575269	0.505611
2345	0.451001	0.514593	0.476875	-0.033887	0.575269	0.505611
2350	0.451001	0.514593	0.476875	-0.033887	0.575269	0.505611
2355	0.451001	0.514593	0.476875	-0.033887	0.575269	0.505611
2360	0.451001	0.514593	0.476875	-0.033887	0.575269	0.505611
2365	0.451001	0.514593	0.476875	-0.033887	0.575269	0.505611
2370	0.451001	0.514593	0.476875	-0.033887	0.575269	0.505611
2375	0.451001	0.514593	0.476875	-0.033887	0.575269	0.505611
2380	0.534247	0.491551	0.516875	0.025375	0.605012	0.567431
2385	0.534247	0.491551	0.516875	0.025375	0.605012	0.567431
2390	0.534247	0.491551	0.516875	0.025375	0.605012	0.567431
2395	0.534247	0.491551	0.516875	0.025375	0.605012	0.567431
2400	0.534247	0.491551	0.516875	0.025375	0.605012	0.567431
2405	0.534247	0.491551	0.516875	0.025375	0.605012	0.567431
2410	0.534247	0.491551	0.516875	0.025375	0.605012	0.567431
2415	0.534247	0.491551	0.516875	0.025375	0.605012	0.567431
2420	0.534247	0.491551	0.516875	0.025375	0.605012	0.567431
2425	0.534247	0.491551	0.516875	0.025375	0.605012	0.567431
2430	0.534247	0.491551	0.516875	0.025375	0.605012	0.567431
2435	0.534247	0.491551	0.516875	0.025375	0.605012	0.567431
2440	0.534247	0.491551	0.516875	0.025375	0.605012	0.567431
2445	0.534247	0.491551	0.516875	0.025375	0.605012	0.567431
2450	0.534247	0.491551	0.516875	0.025375	0.605012	0.567431
2455	0.534247	0.491551	0.516875	0.025375	0.605012	0.567431
2460	0.534247	0.493088	0.5175	0.026885	0.605735	0.567749
2465	0.534247	0.493088	0.5175	0.026885	0.605735	0.567749
2470	0.534247	0.493088	0.5175	0.026885	0.605735	0.567749
2475	0.534247	0.493088	0.5175	0.026885	0.605735	0.567749
2480	0.534247	0.493088	0.5175	0.026885	0.605735	0.567749
2485	0.534247	0.493088	0.5175	0.026885	0.605735	0.567749
2490	0.534247	0.493088	0.5175	0.026885	0.605735	0.567749
2495	0.534247	0.493088	0.5175	0.026885	0.605735	0.567749
2500	0.532139	0.486943	0.51375	0.018771	0.601907	0.564877
2505	0.532139	0.486943	0.51375	0.018771	0.601907	0.564877
2510	0.532139	0.486943	0.51375	0.018771	0.601907	0.564877
2515	0.532139	0.486943	0.51375	0.018771	0.601907	0.564877
2520	0.532139	0.486943	0.51375	0.018771	0.601907	0.564877
2525	0.532139	0.486943	0.51375	0.018771	0.601907	0.564877
2530	0.532139	0.486943	0.51375	0.018771	0.601907	0.564877
2535	0.532139	0.486943	0.51375	0.018771	0.601907	0.564877
2540	0.532139	0.486943	0.51375	0.018771	0.601907	0.564877
2545	0.532139	0.486943	0.51375	0.018771	0.601907	0.564877
2550	0.532139	0.486943	0.51375	0.018771	0.601907	0.564877
2555	0.532139	0.486943	0.51375	0.018771	0.601907	0.564877
2560	0.532139	0.486943	0.51375	0.018771	0.601907	0.564877
2565	0.532139	0.486943	0.51375	0.018771	0.601907	0.564877
2570	0.532139	0.486943	0.51375	0.018771	0.601907	0.564877
2575	0.532139	0.486943	0.51375	0.018771	0.601907	0.564877
2580	0.532139	0.486943	0.51375	0.018771	0.601907	0.564877
2585	0.532139	0.486943	0.51375	0.018771	0.601907	0.564877
2590	0.532139	0.486943	0.51375	0.018771	0.601907	0.564877
2595	0.532139	0.486943	0.51375	0.018771	0.601907	0.564877
2600	0.532139	0.486943	0.51375	0.018771	0.601907	0.564877
2605	0.532139	0.486943	0.51375	0.018771	0.601907	0.564877
2610	0.609062	0.591398	0.601875	0.197251	0.684834	0.64473
2615	0.609062	0.591398	0.601875	0.197251	0.684834	0.64473
2620	0.609062	0.591398	0.601875	0.197251	0.684834	0.64473
2625	0.609062	0.591398	0.601875	0.197251	0.684834	0.64473
2630	0.609062	0.591398	0.601875	0.197251	0.684834	0.64473
2635	0.609062	0.591398	0.601875	0.197251	0.684834	0.64473
2640	0.609062	0.591398	0.601875	0.197251	0.684834	0.64473
2645	0.609062	0.591398	0.601875	0.197251	0.684834	0.64473
2650	0.609062	0.591398	0.601875	0.197251	0.684834	0.64473
2655	0.609062	0.591398	0.601875	0.197251	0.684834	0.64473
2660	0.609062	0.591398	0.601875	0.197251	0.684834	0.64473
2665	0.609062	0.591398	0.601875	0.197251	0.684834	0.64473
2670	0.609062	0.591398	0.601875	0.197251	0.684834	0.64473
2675	0.609062	0.591398	0.601875	0.197251	0.684834	0.64473
2680	0.609062	0.591398	0.601875	0.197251	0.684834	0.64473
2685	0.609062	0.591398	0.601875	0.197251	0.684834	0.64473
2690	0.609062	0.591398	0.601875	0.197251	0.684834	0.64473
2695	0.609062	0.591398	0.601875	0.197251	0.684834	0.64473
2700	0.609062	0.591398	0.601875	0.197251	0.684834	0.64473
2705	0.609062	0.591398	0.601875	0.197251	0.684834	0.64473
2710	0.609062	0.591398	0.601875	0.197251	0.684834	0.64473
2715	0.609062	0.591398	0.601875	0.197251	0.684834	0.64473
2720	0.609062	0.591398	0.601875	0.197251	0.684834	0.64473
2725	0.609062	0.591398	0.601875	0.197251	0.684834	0.64473
2730	0.608008	0.591398	0.60125	0.196201	0.68446	0.643973
2735	0.608008	0.591398	0.60125	0.196201	0.68446	0.643973
2740	0.608008	0.591398	0.60125	0.196201	0.68446	0.643973
2745	0.608008	0.591398	0.60125	0.196201	0.68446	0.643973
2750	0.608008	0.591398	0.60125	0.196201	0.68446	0.643973
2755	0.608008	0.591398	0.60125	0.196201	0.68446	0.643973
2760	0.608008	0.591398	0.60125	0.196201	0.68446	0.643973
2765	0.608008	0.591398	0.60125	0.196201	0.68446	0.643973
2770	0.608008	0.591398	0.60125	0.196201	0.68446	0.643973
2775	0.608008	0.591398	0.60125	0.196201	0.68446	0.643973
2780	0.608008	0.591398	0.60125	0.196201	0.68446	0.643973
2785	0.608008	0.591398	0.60125	0.196201	0.68446	0.643973
2790	0.608008	0.591398	0.60125	0.196201	0.68446	0.643973
2795	0.608008	0.591398	0.60125	0.196201	0.68446	0.643973
2800	0.608008	0.591398	0.60125	0.196201	0.68446	0.643973
2805	0.608008	0.591398	0.60125	0.196201	0.68446	0.643973
2810	0.608008	0.591398	0.60125	0.196201	0.68446	0.643973
2815	0.608008	0.591398	0.60125	0.196201	0.68446	0.643973
2820	0.608008	0.591398	0.60125	0.196201	0.68446	0.643973
2825	0.608008	0.591398	0.60125	0.196201	0.68446	0.643973
2830	0.608008	0.591398	0.60125	0.196201	0.68446	0.643973
2835	0.608008	0.591398	0.60125	0.196201	0.68446	0.643973
2840	0.608008	0.591398	0.60125	0.196201	0.68446	0.643973
2845	0.608008	0.591398	0.60125	0.196201	0.68446	0.643973
2850	0.608008	0.591398	0.60125	0.196201	0.68446	0.643973
2855	0.608008	0.591398	0.60125	0.196201	0.68446	0.643973
2860	0.608008	0.591398	0.60125	0.196201	0.68446	0.643973
2865	0.608008	0.591398	0.60125	0.196201	0.68446	0.643973
2870	0.608008	0.591398	0.60125	0.196201	0.68446	0.643973
2875	0.608008	0.591398	0.60125	0.196201	0.68446	0.643973
2880	0.608008	0.591398	0.60125	0.196201	0.68446	0.643973
2885	0.609062	0.591398	0.601875	0.197251	0.684834	0.64473
2890	0.609062	0.591398	0.601875	0.197251	0.684834	0.64473
2895	0.609062	0.591398	0.601875	0.197251	0.684834	0.64473
2900	0.609062	0.591398	0.601875	0.197251	0.684834	0.64473
2905	0.609062	0.591398	0.601875	0.197251	0.684834	0.64473
2910	0.609062	0.591398	0.601875	0.197251	0.684834	0.64473
2915	0.609062	0.591398	0.601875	0.197251	0.684834	0.64473
2920	0.609062	0.591398	0.601875	0.197251	0.684834	0.64473
2925	0.609062	0.591398	0.601875	0.197251	0.684834	0.64473
2930	0.609062	0.591398	0.601875	0.197251	0.684834	0.64473
2935	0.609062	0.591398	0.601875	0.197251	0.684834	0.64473
2940	0.609062	0.591398	0.601875	0.197251	0.684834	0.64473
2945	0.609062	0.591398	0.601875	0.197251	0.684834	0.64473
2950	0.609062	0.591398	0.601875	0.197251	0.684834	0.64473
2955	0.609062	0.591398	0.601875	0.197251	0.684834	0.64473
2960	0.609062	0.591398	0.601875	0.197251	0.684834	0.64473
2965	0.609062	0.591398	0.601875	0.197251	0.684834	0.64473
2970	0.609062	0.591398	0.601875	0.197251	0.684834	0.64473
2975	0.609062	0.591398	0.601875	0.197251	0.684834	0.64473
2980	0.609062	0.591398	0.601875	0.197251	0.684834	0.64473
2985	0.609062	0.591398	0.601875	0.197251	0.684834	0.64473
2990	0.609062	0.591398	0.601875	0.197251	0.684834	0.64473
2995	0.609062	0.591398	0.601875	0.197251	0.684834	0.64473
3000	0.609062	0.591398	0.601875	0.197251	0.684834	0.64473
3005	0.609062	0.591398	0.601875	0.197251	0.684834	0.64473
3010	0.609062	0.591398	0.601875	0.197251	0.684834	0.64473
3015	0.609062	0.591398	0.601875	0.197251	0.684834	0.64473
3020	0.609062	0.591398	0.601875	0.197251	0.684834	0.64473
3025	0.609062	0.591398	0.601875	0.197251	0.684834	0.64473
3030	0.609062	0.591398	0.601875	0.197251	0.684834	0.64473
3035	0.609062	0.591398	0.601875	0.197251	0.684834	0.64473
3040	0.609062	0.591398	0.601875	0.197251	0.684834	0.64473
3045	0.609062	0.591398	0.601875	0.197251	0.684834	0.64473
3050	0.609062	0.591398	0.601875	0.197251	0.684834	0.64473
3055	0.609062	0.591398	0.601875	0.197251	0.684834	0.64473
3060	0.609062	0.591398	0.601875	0.197251	0.684834	0.64473
3065	0.609062	0.591398	0.601875	0.197251	0.684834	0.64473
3070	0.609062	0.591398	0.601875	0.197251	0.684834	0.64473
3075	0.609062	0.591398	0.601875	0.197251	0.684834	0.64473
3080	0.609062	0.591398	0.601875	0.197251	0.684834	0.64473
3085	0.609062	0.591398	0.601875	0.197251	0.684834	0.64473
3090	0.609062	0.591398	0.601875	0.197251	0.684834	0.64473
3095	0.609062	0.591398	0.601875	0.197251	0.684834	0.64473
3100	0.609062	0.591398	0.601875	0.197251	0.684834	0.64473
3105	0.609062	0.591398	0.601875	0.197251	0.684834	0.64473
3110	0.609062	0.591398	0.601875	0.197251	0.684834	0.64473
3115	0.609062	0.591398	0.601875	0.197251	0.684834	0.64473
3120	0.610116	0.591398	0.6025	0.198302	0.685207	0.645485
3125	0.610116	0.591398	0.6025	0.198302	0.685207	0.645485
3130	0.610116	0.591398	0.6025	0.198302	0.685207	0.645485
3135	0.610116	0.591398	0.6025	0.198302	0.685207	0.645485
3140	0.610116	0.591398	0.6025	0.198302	0.685207	0.645485
3145	0.610116	0.591398	0.6025	0.198302	0.685207	0.645485
3150	0.610116	0.591398	0.6025	0.198302	0.685207	0.645485
3155	0.610116	0.591398	0.6025	0.198302	0.685207	0.645485
3160	0.610116	0.591398	0.6025	0.198302	0.685207	0.645485
3165	0.610116	0.591398	0.6025	0.198302	0.685207	0.645485
3170	0.610116	0.591398	0.6025	0.198302	0.685207	0.645485
3175	0.610116	0.591398	0.6025	0.198302	0.685207	0.645485
3180	0.610116	0.591398	0.6025	0.198302	0.685207	0.645485
3185	0.610116	0.591398	0.6025	0.198302	0.685207	0.645485
3190	0.610116	0.591398	0.6025	0.198302	0.685207	0.645485
3195	0.610116	0.591398	0.6025	0.198302	0.685207	0.645485
3200	0.610116	0.591398	0.6025	0.198302	0.685207	0.645485
3205	0.608008	0.591398	0.60125	0.196201	0.68446	0.643973
3210	0.608008	0.591398	0.60125	0.196201	0.68446	0.643973
3215	0.608008	0.591398	0.60125	0.196201	0.68446	0.643973
3220	0.608008	0.591398	0.60125	0.196201	0.68446	0.643973
3225	0.608008	0.591398	0.60125	0.196201	0.68446	0.643973
3230	0.608008	0.591398	0.60125	0.196201	0.68446	0.643973
3235	0.608008	0.591398	0.60125	0.196201	0.68446	0.643973
3240	0.608008	0.591398	0.60125	0.196201	0.68446	0.643973
3245	0.610116	0.591398	0.6025	0.198302	0.685207	0.645485
3250	0.610116	0.591398	0.6025	0.198302	0.685207	0.645485
3255	0.610116	0.591398	0.6025	0.198302	0.685207	0.645485
3260	0.610116	0.591398	0.6025	0.198302	0.685207	0.645485
3265	0.610116	0.591398	0.6025	0.198302	0.685207	0.645485
3270	0.610116	0.591398	0.6025	0.198302	0.685207	0.645485
3275	0.610116	0.591398	0.6025	0.198302	0.685207	0.645485
3280	0.610116	0.591398	0.6025	0.198302	0.685207	0.645485
3285	0.608008	0.591398	0.60125	0.196201	0.68446	0.643973
3290	0.608008	0.591398	0.60125	0.196201	0.68446	0.643973
3295	0.608008	0.591398	0.60125	0.196201	0.68446	0.643973
3300	0.608008	0.591398	0.60125	0.196201	0.68446	0.643973
3305	0.608008	0.591398	0.60125	0.196201	0.68446	0.643973
3310	0.608008	0.591398	0.60125	0.196201	0.68446	0.643973
3315	0.608008	0.591398	0.60125	0.196201	0.68446	0.643973
3320	0.608008	0.591398	0.60125	0.196201	0.68446	0.643973
3325	0.608008	0.591398	0.60125	0.196201	0.68446	0.643973
3330	0.608008	0.591398	0.60125	0.196201	0.68446	0.643973
3335	0.608008	0.591398	0.60125	0.196201	0.68446	0.643973
3340	0.608008	0.591398	0.60125	0.196201	0.68446	0.643973
3345	0.608008	0.591398	0.60125	0.196201	0.68446	0.643973
3350	0.608008	0.591398	0.60125	0.196201	0.68446	0.643973
3355	0.608008	0.591398	0.60125	0.196201	0.68446	0.643973
3360	0.608008	0.591398	0.60125	0.196201	0.68446	0.643973
3365	0.608008	0.591398	0.60125	0.196201	0.68446	0.643973
3370	0.608008	0.591398	0.60125	0.196201	0.68446	0.643973
3375	0.608008	0.591398	0.60125	0.196201	0.68446	0.643973
3380	0.608008	0.591398	0.60125	0.196201	0.68446	0.643973
3385	0.608008	0.591398	0.60125	0.196201	0.68446	0.643973
3390	0.608008	0.591398	0.60125	0.196201	0.68446	0.643973
3395	0.608008	0.591398	0.60125	0.196201	0.68446	0.643973
3400	0.608008	0.591398	0.60125	0.196201	0.68446	0.643973
3405	0.608008	0.591398	0.60125	0.196201	0.68446	0.643973
3410	0.608008	0.591398	0.60125	0.196201	0.68446	0.643973
3415	0.608008	0.591398	0.60125	0.196201	0.68446	0.643973
3420	0.608008	0.591398	0.60125	0.196201	0.68446	0.643973
3425	0.608008	0.591398	0.60125	0.196201	0.68446	0.643973
3430	0.608008	0.591398	0.60125	0.196201	0.68446	0.643973
3435	0.608008	0.591398	0.60125	0.196201	0.68446	0.643973
3440	0.608008	0.591398	0.60125	0.196201	0.68446	0.643973
3445	0.608008	0.591398	0.60125	0.196201	0.68446	0.643973
3450	0.608008	0.591398	0.60125	0.196201	0.68446	0.643973
3455	0.608008	0.591398	0.60125	0.196201	0.68446	0.643973
3460	0.608008	0.591398	0.60125	0.196201	0.68446	0.643973
3465	0.608008	0.591398	0.60125	0.196201	0.68446	0.643973
3470	0.608008	0.591398	0.60125	0.196201	0.68446	0.643973
3475	0.608008	0.591398	0.60125	0.196201	0.68446	0.643973
3480	0.608008	0.591398	0.60125	0.196201	0.68446	0.643973
3485	0.608008	0.591398	0.60125	0.196201	0.68446	0.643973
3490	0.608008	0.591398	0.60125	0.196201	0.68446	0.643973
3495	0.608008	0.591398	0.60125	0.196201	0.68446	0.643973
3500	0.608008	0.591398	0.60125	0.196201	0.68446	0.643973
3505	0.608008	0.591398	0.60125	0.196201	0.68446	0.643973
3510	0.608008	0.591398	0.60125	0.196201	0.68446	0.643973
3515	0.608008	0.591398	0.60125	0.196201	0.68446	0.643973
3520	0.608008	0.591398	0.60125	0.196201	0.68446	0.643973
3525	0.608008	0.591398	0.60125	0.196201	0.68446	0.643973
3530	0.608008	0.591398	0.60125	0.196201	0.68446	0.643973
3535	0.608008	0.591398	0.60125	0.196201	0.68446	0.643973
3540	0.608008	0.591398	0.60125	0.196201	0.68446	0.643973
3545	0.608008	0.591398	0.60125	0.196201	0.68446	0.643973
3550	0.608008	0.591398	0.60125	0.196201	0.68446	0.643973
3555	0.608008	0.591398	0.60125	0.196201	0.68446	0.643973
3560	0.608008	0.591398	0.60125	0.196201	0.68446	0.643973
3565	0.608008	0.591398	0.60125	0.196201	0.68446	0.643973
3570	0.608008	0.591398	0.60125	0.196201	0.68446	0.643973
3575	0.608008	0.591398	0.60125	0.196201	0.68446	0.643973
3580	0.608008	0.591398	0.60125	0.196201	0.68446	0.643973
3585	0.608008	0.591398	0.60125	0.196201	0.68446	0.643973
3590	0.608008	0.591398	0.60125	0.196201	0.68446	0.643973
3595	0.608008	0.591398	0.60125	0.196201	0.68446	0.643973
3600	0.608008	0.591398	0.60125	0.196201	0.68446	0.643973
3605	0.608008	0.591398	0.60125	0.196201	0.68446	0.643973
3610	0.608008	0.591398	0.60125	0.196201	0.68446	0.643973
3615	0.608008	0.591398	0.60125	0.196201	0.68446	0.643973
3620	0.608008	0.591398	0.60125	0.196201	0.68446	0.643973
3625	0.608008	0.591398	0.60125	0.196201	0.68446	0.643973
3630	0.608008	0.591398	0.60125	0.196201	0.68446	0.643973
3635	0.608008	0.591398	0.60125	0.196201	0.68446	0.643973
3640	0.608008	0.591398	0.60125	0.196201	0.68446	0.643973
3645	0.608008	0.591398	0.60125	0.196201	0.68446	0.643973
3650	0.608008	0.591398	0.60125	0.196201	0.68446	0.643973
3655	0.608008	0.591398	0.60125	0.196201	0.68446	0.643973
3660	0.608008	0.591398	0.60125	0.196201	0.68446	0.643973
3665	0.608008	0.591398	0.60125	0.196201	0.68446	0.643973
3670	0.608008	0.591398	0.60125	0.196201	0.68446	0.643973
3675	0.608008	0.591398	0.60125	0.196201	0.68446	0.643973
3680	0.608008	0.591398	0.60125	0.196201	0.68446	0.643973
3685	0.608008	0.591398	0.60125	0.196201	0.68446	0.643973
3690	0.608008	0.591398	0.60125	0.196201	0.68446	0.643973
3695	0.608008	0.591398	0.60125	0.196201	0.68446	0.643973
3700	0.608008	0.591398	0.60125	0.196201	0.68446	0.643973
3705	0.608008	0.591398	0.60125	0.196201	0.68446	0.643973
3710	0.608008	0.591398	0.60125	0.196201	0.68446	0.643973
3715	0.608008	0.591398	0.60125	0.196201	0.68446	0.643973
3720	0.608008	0.591398	0.60125	0.196201	0.68446	0.643973
3725	0.608008	0.591398	0.60125	0.196201	0.68446	0.643973
3730	0.606955	0.591398	0.600625	0.195151	0.684086	0.643216
3735	0.606955	0.591398	0.600625	0.195151	0.684086	0.643216
3740	0.606955	0.591398	0.600625	0.195151	0.684086	0.643216
3745	0.606955	0.591398	0.600625	0.195151	0.684086	0.643216
3750	0.606955	0.591398	0.600625	0.195151	0.684086	0.643216
3755	0.606955	0.591398	0.600625	0.195151	0.684086	0.643216
3760	0.606955	0.591398	0.600625	0.195151	0.684086	0.643216
3765	0.606955	0.591398	0.600625	0.195151	0.684086	0.643216
3770	0.606955	0.591398	0.600625	0.195151	0.684086	0.643216
3775	0.606955	0.591398	0.600625	0.195151	0.684086	0.643216
3780	0.606955	0.591398	0.600625	0.195151	0.684086	0.643216
3785	0.606955	0.591398	0.600625	0.195151	0.684086	0.643216
3790	0.606955	0.591398	0.600625	0.195151	0.684086	0.643216
3795	0.606955	0.591398	0.600625	0.195151	0.684086	0.643216
3800	0.606955	0.591398	0.600625	0.195151	0.684086	0.643216
3805	0.606955	0.591398	0.600625	0.195151	0.684086	0.643216
3810	0.606955	0.591398	0.600625	0.195151	0.684086	0.643216
3815	0.606955	0.591398	0.600625	0.195151	0.684086	0.643216
3820	0.606955	0.591398	0.600625	0.195151	0.684086	0.643216
3825	0.606955	0.591398	0.600625	0.195151	0.684086	0.643216
3830	0.606955	0.591398	0.600625	0.195151	0.684086	0.643216
3835	0.606955	0.591398	0.600625	0.195151	0.684086	0.643216
3840	0.606955	0.591398	0.600625	0.195151	0.684086	0.643216
3845	0.606955	0.591398	0.600625	0.195151	0.684086	0.643216
3850	0.606955	0.591398	0.600625	0.195151	0.684086	0.643216
3855	0.606955	0.591398	0.600625	0.195151	0.684086	0.643216
3860	0.606955	0.591398	0.600625	0.195151	0.684086	0.643216
3865	0.606955	0.591398	0.600625	0.195151	0.684086	0.643216
3870	0.606955	0.591398	0.600625	0.195151	0.684086	0.643216
3875	0.606955	0.591398	0.600625	0.195151	0.684086	0.643216
3880	0.606955	0.591398	0.600625	0.195151	0.684086	0.643216
3885	0.606955	0.591398	0.600625	0.195151	0.684086	0.643216
3890	0.606955	0.591398	0.600625	0.195151	0.684086	0.643216
3895	0.606955	0.591398	0.600625	0.195151	0.684086	0.643216
3900	0.606955	0.591398	0.600625	0.195151	0.684086	0.643216
3905	0.606955	0.591398	0.600625	0.195151	0.684086	0.643216
3910	0.606955	0.591398	0.600625	0.195151	0.684086	0.643216
3915	0.606955	0.591398	0.600625	0.195151	0.684086	0.643216
3920	0.606955	0.591398	0.600625	0.195151	0.684086	0.643216
3925	0.606955	0.591398	0.600625	0.195151	0.684086	0.643216
3930	0.606955	0.591398	0.600625	0.195151	0.684086	0.643216
3935	0.606955	0.591398	0.600625	0.195151	0.684086	0.643216
3940	0.606955	0.591398	0.600625	0.195151	0.684086	0.643216
3945	0.606955	0.591398	0.600625	0.195151	0.684086	0.643216
3950	0.606955	0.591398	0.600625	0.195151	0.684086	0.643216
3955	0.606955	0.591398	0.600625	0.195151	0.684086	0.643216
3960	0.606955	0.591398	0.600625	0.195151	0.684086	0.643216
3965	0.606955	0.591398	0.600625	0.195151	0.684086	0.643216
3970	0.606955	0.591398	0.600625	0.195151	0.684086	0.643216
3975	0.606955	0.591398	0.600625	0.195151	0.684086	0.643216
3980	0.606955	0.591398	0.600625	0.195151	0.684086	0.643216
3985	0.606955	0.591398	0.600625	0.195151	0.684086	0.643216
3990	0.606955	0.591398	0.600625	0.195151	0.684086	0.643216
3995	0.606955	0.591398	0.600625	0.195151	0.684086	0.643216
4000	0.606955	0.591398	0.600625	0.195151	0.684086	0.643216
4005	0.606955	0.591398	0.600625	0.195151	0.684086	0.643216
4010	0.606955	0.591398	0.600625	0.195151	0.684086	0.643216
4015	0.606955	0.591398	0.600625	0.195151	0.684086	0.643216
4020	0.606955	0.591398	0.600625	0.195151	0.684086	0.643216
4025	0.606955	0.591398	0.600625	0.195151	0.684086	0.643216
4030	0.606955	0.591398	0.600625	0.195151	0.684086	0.643216
4035	0.606955	0.591398	0.600625	0.195151	0.684086	0.643216
4040	0.606955	0.591398	0.600625	0.195151	0.684086	0.643216
4045	0.606955	0.591398	0.600625	0.195151	0.684086	0.643216
4050	0.606955	0.591398	0.600625	0.195151	0.684086	0.643216
4055	0.606955	0.591398	0.600625	0.195151	0.684086	0.643216
4060	0.606955	0.591398	0.600625	0.195151	0.684086	0.643216
4065	0.606955	0.591398	0.600625	0.195151	0.684086	0.643216
4070	0.606955	0.591398	0.600625	0.195151	0.684086	0.643216
4075	0.606955	0.591398	0.600625	0.195151	0.684086	0.643216
4080	0.606955	0.591398	0.600625	0.195151	0.684086	0.643216
4085	0.606955	0.591398	0.600625	0.195151	0.684086	0.643216
4090	0.606955	0.591398	0.600625	0.195151	0.684086	0.643216
4095	0.606955	0.591398	0.600625	0.195151	0.684086	0.643216
4100	0.606955	0.591398	0.600625	0.195151	0.684086	0.643216
4105	0.606955	0.591398	0.600625	0.195151	0.684086	0.643216
4110	0.606955	0.591398	0.600625	0.195151	0.684086	0.643216
4115	0.606955	0.591398	0.600625	0.195151	0.684086	0.643216
4120	0.606955	0.591398	0.600625	0.195151	0.684086	0.643216
4125	0.606955	0.591398	0.600625	0.195151	0.684086	0.643216
4130	0.606955	0.591398	0.600625	0.195151	0.684086	0.643216
4135	0.606955	0.591398	0.600625	0.195151	0.684086	0.643216
4140	0.606955	0.591398	0.600625	0.195151	0.684086	0.643216
4145	0.606955	0.591398	0.600625	0.195151	0.684086	0.643216
4150	0.606955	0.591398	0.600625	0.195151	0.684086	0.643216
4155	0.606955	0.591398	0.600625	0.195151	0.684086	0.643216
4160	0.606955	0.591398	0.600625	0.195151	0.684086	0.643216
4165	0.606955	0.591398	0.600625	0.195151	0.684086	0.643216
4170	0.606955	0.591398	0.600625	0.195151	0.684086	0.643216
4175	0.606955	0.591398	0.600625	0.195151	0.684086	0.643216
4180	0.606955	0.591398	0.600625	0.195151	0.684086	0.643216
4185	0.606955	0.591398	0.600625	0.195151	0.684086	0.643216
4190	0.606955	0.591398	0.600625	0.195151	0.684086	0.643216
4195	0.606955	0.591398	0.600625	0.195151	0.684086	0.643216
4200	0.606955	0.591398	0.600625	0.195151	0.684086	0.643216
4205	0.606955	0.591398	0.600625	0.195151	0.684086	0.643216
4210	0.606955	0.591398	0.600625	0.195151	0.684086	0.643216
4215	0.606955	0.591398	0.600625	0.195151	0.684086	0.643216
4220	0.606955	0.591398	0.600625	0.195151	0.684086	0.643216
4225	0.606955	0.591398	0.600625	0.195151	0.684086	0.643216
4230	0.606955	0.591398	0.600625	0.195151	0.684086	0.643216
4235	0.606955	0.591398	0.600625	0.195151	0.684086	0.643216
4240	0.606955	0.591398	0.600625	0.195151	0.684086	0.643216
4245	0.606955	0.591398	0.600625	0.195151	0.684086	0.643216
4250	0.606955	0.591398	0.600625	0.195151	0.684086	0.643216
4255	0.606955	0.591398	0.600625	0.195151	0.684086	0.643216
4260	0.606955	0.591398	0.600625	0.195151	0.684086	0.643216
4265	0.606955	0.591398	0.600625	0.195151	0.684086	0.643216
4270	0.606955	0.591398	0.600625	0.195151	0.684086	0.643216
4275	0.606955	0.591398	0.600625	0.195151	0.684086	0.643216
4280	0.606955	0.591398	0.600625	0.195151	0.684086	0.643216
4285	0.606955	0.591398	0.600625	0.195151	0.684086	0.643216
4290	0.606955	0.591398	0.600625	0.195151	0.684086	0.643216
4295	0.606955	0.591398	0.600625	0.195151	0.684086	0.643216
4300	0.606955	0.591398	0.600625	0.195151	0.684086	0.643216
4305	0.606955	0.591398	0.600625	0.195151	0.684086	0.643216
4310	0.606955	0.591398	0.600625	0.195151	0.684086	0.643216
4315	0.606955	0.591398	0.600625	0.195151	0.684086	0.643216
4320	0.606955	0.591398	0.600625	0.195151	0.684086	0.643216
4325	0.606955	0.591398	0.600625	0.195151	0.684086	0.643216
4330	0.606955	0.591398	0.600625	0.195151	0.684086	0.643216
4335	0.606955	0.591398	0.600625	0.195151	0.684086	0.643216
4340	0.606955	0.591398	0.600625	0.195151	0.684086	0.643216
4345	0.606955	0.591398	0.600625	0.195151	0.684086	0.643216
4350	0.606955	0.591398	0.600625	0.195151	0.684086	0.643216
4355	0.606955	0.591398	0.600625	0.195151	0.684086	0.643216
4360	0.606955	0.591398	0.600625	0.195151	0.684086	0.643216
4365	0.606955	0.591398	0.600625	0.195151	0.684086	0.643216
4370	0.606955	0.591398	0.600625	0.195151	0.684086	0.643216
4375	0.606955	0.591398	0.600625	0.195151	0.684086	0.643216
4380	0.606955	0.591398	0.600625	0.195151	0.684086	0.643216
4385	0.606955	0.591398	0.600625	0.195151	0.684086	0.643216
4390	0.606955	0.591398	0.600625	0.195151	0.684086	0.643216
4395	0.606955	0.591398	0.600625	0.195151	0.684086	0.643216
4400	0.606955	0.591398	0.600625	0.195151	0.684086	0.643216
4405	0.608008	0.591398	0.60125	0.196201	0.68446	0.643973
4410	0.608008	0.591398	0.60125	0.196201	0.68446	0.643973
4415	0.608008	0.591398	0.60125	0.196201	0.68446	0.643973
4420	0.608008	0.591398	0.60125	0.196201	0.68446	0.643973
4425	0.608008	0.591398	0.60125	0.196201	0.68446	0.643973
4430	0.608008	0.591398	0.60125	0.196201	0.68446	0.643973
4435	0.608008	0.591398	0.60125	0.196201	0.68446	0.643973
4440	0.608008	0.591398	0.60125	0.196201	0.68446	0.643973
4445	0.608008	0.591398	0.60125	0.196201	0.68446	0.643973
4450	0.608008	0.591398	0.60125	0.196201	0.68446	0.643973
4455	0.608008	0.591398	0.60125	0.196201	0.68446	0.643973
4460	0.608008	0.591398	0.60125	0.196201	0.68446	0.643973
4465	0.608008	0.591398	0.60125	0.196201	0.68446	0.643973
4470	0.608008	0.591398	0.60125	0.196201	0.68446	0.643973
4475	0.608008	0.591398	0.60125	0.196201	0.68446	0.643973
4480	0.608008	0.591398	0.60125	0.196201	0.68446	0.643973
4485	0.608008	0.591398	0.60125	0.196201	0.68446	0.643973
4490	0.608008	0.591398	0.60125	0.196201	0.68446	0.643973
4495	0.608008	0.591398	0.60125	0.196201	0.68446	0.643973
4500	0.608008	0.591398	0.60125	0.196201	0.68446	0.643973
4505	0.608008	0.591398	0.60125	0.196201	0.68446	0.643973
4510	0.606955	0.591398	0.600625	0.195151	0.684086	0.643216
4515	0.606955	0.591398	0.600625	0.195151	0.684086	0.643216
4520	0.606955	0.591398	0.600625	0.195151	0.684086	0.643216
4525	0.606955	0.591398	0.600625	0.195151	0.684086	0.643216
4530	0.606955	0.591398	0.600625	0.195151	0.684086	0.643216
4535	0.606955	0.591398	0.600625	0.195151	0.684086	0.643216
4540	0.606955	0.591398	0.600625	0.195151	0.684086	0.643216
4545	0.606955	0.591398	0.600625	0.195151	0.684086	0.643216
4550	0.606955	0.591398	0.600625	0.195151	0.684086	0.643216
4555	0.606955	0.591398	0.600625	0.195151	0.684086	0.643216
4560	0.606955	0.591398	0.600625	0.195151	0.684086	0.643216
4565	0.606955	0.591398	0.600625	0.195151	0.684086	0.643216
4570	0.606955	0.591398	0.600625	0.195151	0.684086	0.643216
4575	0.606955	0.591398	0.600625	0.195151	0.684086	0.643216
4580	0.606955	0.591398	0.600625	0.195151	0.684086	0.643216
4585	0.606955	0.591398	0.600625	0.195151	0.684086	0.643216
4590	0.606955	0.591398	0.600625	0.195151	0.684086	0.643216
4595	0.606955	0.591398	0.600625	0.195151	0.684086	0.643216
4600	0.606955	0.591398	0.600625	0.195151	0.684086	0.643216
4605	0.606955	0.591398	0.600625	0.195151	0.684086	0.643216
4610	0.606955	0.591398	0.600625	0.195151	0.684086	0.643216
4615	0.606955	0.591398	0.600625	0.195151	0.684086	0.643216
4620	0.606955	0.591398	0.600625	0.195151	0.684086	0.643216
4625	0.606955	0.591398	0.600625	0.195151	0.684086	0.643216
4630	0.606955	0.591398	0.600625	0.195151	0.684086	0.643216
4635	0.606955	0.591398	0.600625	0.195151	0.684086	0.643216
4640	0.606955	0.591398	0.600625	0.195151	0.684086	0.643216
4645	0.606955	0.591398	0.600625	0.195151	0.684086	0.643216
4650	0.606955	0.591398	0.600625	0.195151	0.684086	0.643216
4655	0.606955	0.591398	0.600625	0.195151	0.684086	0.643216
4660	0.606955	0.591398	0.600625	0.195151	0.684086	0.643216
4665	0.606955	0.591398	0.600625	0.195151	0.684086	0.643216
4670	0.606955	0.591398	0.600625	0.195151	0.684086	0.643216
4675	0.606955	0.591398	0.600625	0.195151	0.684086	0.643216
4680	0.606955	0.591398	0.600625	0.195151	0.684086	0.643216
4685	0.606955	0.591398	0.600625	0.195151	0.684086	0.643216
4690	0.606955	0.591398	0.600625	0.195151	0.684086	0.643216
4695	0.606955	0.591398	0.600625	0.195151	0.684086	0.643216
4700	0.606955	0.591398	0.600625	0.195151	0.684086	0.643216
4705	0.606955	0.591398	0.600625	0.195151	0.684086	0.643216
4710	0.606955	0.591398	0.600625	0.195151	0.684086	0.643216
4715	0.606955	0.591398	0.600625	0.195151	0.684086	0.643216
4720	0.606955	0.591398	0.600625	0.195151	0.684086	0.643216
4725	0.606955	0.591398	0.600625	0.195151	0.684086	0.643216
4730	0.606955	0.591398	0.600625	0.195151	0.684086	0.643216
4735	0.606955	0.591398	0.600625	0.195151	0.684086	0.643216
4740	0.606955	0.591398	0.600625	0.195151	0.684086	0.643216
4745	0.606955	0.591398	0.600625	0.195151	0.684086	0.643216
4750	0.606955	0.591398	0.600625	0.195151	0.684086	0.643216
4755	0.606955	0.591398	0.600625	0.195151	0.684086	0.643216
4760	0.606955	0.591398	0.600625	0.195151	0.684086	0.643216
4765	0.606955	0.591398	0.600625	0.195151	0.684086	0.643216
4770	0.606955	0.591398	0.600625	0.195151	0.684086	0.643216
4775	0.606955	0.591398	0.600625	0.195151	0.684086	0.643216
4780	0.606955	0.591398	0.600625	0.195151	0.684086	0.643216
4785	0.606955	0.591398	0.600625	0.195151	0.684086	0.643216
4790	0.606955	0.591398	0.600625	0.195151	0.684086	0.643216
4795	0.606955	0.591398	0.600625	0.195151	0.684086	0.643216
4800	0.606955	0.591398	0.600625	0.195151	0.684086	0.643216
4805	0.606955	0.591398	0.600625	0.195151	0.684086	0.643216
4810	0.606955	0.591398	0.600625	0.195151	0.684086	0.643216
4815	0.606955	0.591398	0.600625	0.195151	0.684086	0.643216
4820	0.606955	0.591398	0.600625	0.195151	0.684086	0.643216
4825	0.606955	0.591398	0.600625	0.195151	0.684086	0.643216
4830	0.606955	0.591398	0.600625	0.195151	0.684086	0.643216
4835	0.606955	0.591398	0.600625	0.195151	0.684086	0.643216
4840	0.606955	0.591398	0.600625	0.195151	0.684086	0.643216
4845	0.606955	0.591398	0.600625	0.195151	0.684086	0.643216
4850	0.606955	0.591398	0.600625	0.195151	0.684086	0.643216
4855	0.606955	0.591398	0.600625	0.195151	0.684086	0.643216
4860	0.606955	0.591398	0.600625	0.195151	0.684086	0.643216
4865	0.606955	0.591398	0.600625	0.195151	0.684086	0.643216
4870	0.606955	0.591398	0.600625	0.195151	0.684086	0.643216
4875	0.606955	0.591398	0.600625	0.195151	0.684086	0.643216
4880	0.606955	0.591398	0.600625	0.195151	0.684086	0.643216
4885	0.606955	0.591398	0.600625	0.195151	0.684086	0.643216
4890	0.606955	0.591398	0.600625	0.195151	0.684086	0.643216
4895	0.606955	0.591398	0.600625	0.195151	0.684086	0.643216
4900	0.606955	0.591398	0.600625	0.195151	0.684086	0.643216
4905	0.606955	0.591398	0.600625	0.195151	0.684086	0.643216
4910	0.606955	0.591398	0.600625	0.195151	0.684086	0.643216
4915	0.606955	0.591398	0.600625	0.195151	0.684086	0.643216
4920	0.606955	0.591398	0.600625	0.195151	0.684086	0.643216
4925	0.606955	0.591398	0.600625	0.195151	0.684086	0.643216
4930	0.606955	0.591398	0.600625	0.195151	0.684086	0.643216
4935	0.606955	0.591398	0.600625	0.195151	0.684086	0.643216
4940	0.606955	0.591398	0.600625	0.195151	0.684086	0.643216
4945	0.606955	0.591398	0.600625	0.195151	0.684086	0.643216
4950	0.606955	0.591398	0.600625	0.195151	0.684086	0.643216
4955	0.606955	0.591398	0.600625	0.195151	0.684086	0.643216
4960	0.606955	0.591398	0.600625	0.195151	0.684086	0.643216
4965	0.606955	0.591398	0.600625	0.195151	0.684086	0.643216
4970	0.606955	0.591398	0.600625	0.195151	0.684086	0.643216
4975	0.606955	0.591398	0.600625	0.195151	0.684086	0.643216
4980	0.606955	0.591398	0.600625	0.195151	0.684086	0.643216
4985	0.606955	0.591398	0.600625	0.195151	0.684086	0.643216
4990	0.606955	0.591398	0.600625	0.195151	0.684086	0.643216
4995	0.606955	0.591398	0.600625	0.195151	0.684086	0.643216
5000	0.606955	0.591398	0.600625	0.195151	0.684086	0.643216
