# Supplementary material for: Identification of Type 2 Diabetes Biomarkers From Mixed Single-Cell Sequencing Data With Feature Selection Methods
Source: Front Bioeng Biotechnol. 2022 Jun 2;10:890901. doi: 10.3389/fbioe.2022.890901 (PMC9201257; doi:10.3389/fbioe.2022.890901)
Supplement: Supplementary file 4 [file Table1.XLSX]

## Sheet: Sheet1
Rank	Gene ID	RI
1	100128906	0.11402
2	100873254	0.104568
3	100271063	0.10317
4	100652939	0.0979159
5	285045	0.0958955
6	729898	0.0953504
7	391524	0.0861907
8	146110	0.0839223
9	100462954	0.080324
10	4574	0.0802499
11	1487	0.0796775
12	8781	0.079338
13	642337	0.0778093
14	101929716	0.0768277
15	100131785	0.0765071
16	441032	0.0729523
17	645693	0.072235
18	100507406	0.0708274
19	100271332	0.0688461
20	100302254	0.0687159
21	100506169	0.0680419
22	728081	0.0656391
23	83528	0.0631092
24	392437	0.0628971
25	4511	0.0626699
26	53409	0.0570512
27	101927337	0.0569041
28	387107	0.056283
29	387845	0.056282
30	388401	0.0558079
31	146053	0.0546995
32	100131743	0.0546989
33	100616345	0.0531283
34	100421796	0.0526978
35	5517	0.0524082
36	643358	0.0519797
37	101928693	0.0514131
38	728134	0.0503861
39	644972	0.0502054
40	2512	0.0498892
41	645968	0.0498716
42	442231	0.0496856
43	101928402	0.0489931
44	439992	0.0488504
45	145767	0.0488425
46	643932	0.0484634
47	727970	0.0482631
48	728576	0.0466975
49	326279	0.0466614
50	100463488	0.0458127
51	100271003	0.0458057
52	644937	0.0455798
53	100128266	0.0443506
54	730213	0.044052
55	116935	0.0438422
56	648822	0.0437826
57	100270850	0.0437247
58	100129975	0.0436255
59	285053	0.0432648
60	100129237	0.043061
61	254948	0.0428373
62	101929263	0.0420026
63	284764	0.0419554
64	389849	0.0417993
65	440737	0.0417561
66	158078	0.0417177
67	645715	0.0414992
68	389179	0.0414665
69	388147	0.0410011
70	7315	0.0406342
71	644604	0.0405339
72	100271283	0.0395726
73	729449	0.0392528
74	653773	0.0389548
75	29768	0.0385022
76	80097	0.0384957
77	646483	0.0382946
78	402287	0.0379324
79	138412	0.0377965
80	728162	0.0376189
81	100130624	0.0371176
82	646630	0.0370835
83	6174	0.0370152
84	171222	0.0366974
85	391833	0.0364345
86	100271648	0.0361428
87	389223	0.0358851
88	246175	0.0352921
89	728873	0.035113
90	220717	0.0347461
91	100287369	0.0341737
92	390413	0.0340691
93	4570	0.0339525
94	100271509	0.033809
95	284581	0.0338079
96	8489	0.0337841
97	284393	0.0330505
98	647000	0.0329906
99	643981	0.0327315
100	391151	0.0325883
101	729561	0.0325761
102	653702	0.0323696
103	100127893	0.0322091
104	100873817	0.0321154
105	1348	0.0321019
106	391282	0.0319702
107	100873065	0.0318415
108	646527	0.0317469
109	729646	0.0317397
110	400652	0.031697
111	100271623	0.0312557
112	326300	0.0311204
113	728562	0.0310971
114	399988	0.0310344
115	402143	0.0307904
116	100506911	0.0305784
117	100130396	0.0304185
118	100271361	0.030417
119	286512	0.0303806
120	140695	0.0301822
121	401817	0.0301773
122	652489	0.0301349
123	100874467	0.0299303
124	100270823	0.0298082
125	9905	0.0297303
126	3323	0.0296257
127	648809	0.0295545
128	100131085	0.0295064
129	390352	0.0293372
130	389342	0.0293176
131	100132863	0.0292917
132	100270829	0.0292791
133	648000	0.0291267
134	100288252	0.0290606
135	380	0.0290255
136	728207	0.0289662
137	644029	0.0289187
138	100270833	0.0288124
139	9547	0.0284975
140	100133273	0.028354
141	100129772	0.0283371
142	729500	0.0279115
143	100421798	0.0278837
144	100463498	0.0278588
145	1363	0.0274781
146	100421854	0.0274658
147	401019	0.0271639
148	1415	0.0270751
149	388907	0.0270644
150	349198	0.0270543
151	143244	0.0269039
152	101927327	0.0268663
153	650901	0.0268142
154	100133037	0.0267802
155	326307	0.0266956
156	100421829	0.0266859
157	389435	0.0265246
158	114794	0.0263463
159	100271374	0.0262918
160	326593	0.0261943
161	391181	0.0260918
162	359997	0.0260103
163	729617	0.02601
164	139065	0.0259162
165	401725	0.0258795
166	647436	0.0258289
167	100271066	0.0257397
168	140758	0.0255586
169	130728	0.0254305
170	391168	0.0252665
171	2508	0.025264
172	647099	0.025198
173	728484	0.0250964
174	140753	0.0250284
175	646837	0.0249114
176	100463486	0.0248969
177	100533181	0.0248534
178	3485	0.0246459
179	100874468	0.02458
180	646672	0.0245236
181	128580	0.0242631
182	390411	0.0241785
183	100216336	0.0241765
184	146253	0.0240562
185	100507354	0.0239931
186	100271121	0.0239006
187	6126	0.0238819
188	645656	0.0237722
189	642828	0.0236719
190	653147	0.0236376
191	388132	0.0234833
192	140752	0.0234761
193	100130892	0.0234351
194	338870	0.0234148
195	4852	0.0233623
196	124199	0.023352
197	157530	0.0233451
198	645560	0.0233104
199	222901	0.0232893
200	345645	0.023074
201	729798	0.0229931
202	157206	0.0229685
203	100130211	0.0229372
204	285900	0.0228914
205	4553	0.0228708
206	6455	0.0228562
207	8110	0.0228462
208	646269	0.0228324
209	100420878	0.0228063
210	646612	0.0227338
211	100129492	0.0227263
212	728629	0.0226886
213	646538	0.0226883
214	149224	0.0226644
215	646348	0.0225919
216	100270900	0.0225853
217	100129952	0.0225625
218	90859	0.0225115
219	100127922	0.0225013
220	390283	0.0224087
221	730255	0.02239
222	391634	0.0222608
223	644790	0.0222068
224	441632	0.0221682
225	730187	0.0221365
226	643336	0.0220984
227	9384	0.0220633
228	402112	0.0220507
229	730174	0.0220128
230	100129454	0.0219132
231	486	0.021864
232	339736	0.0218236
233	4579	0.0216741
234	360177	0.0216673
235	390298	0.0216482
236	152663	0.0215344
237	441154	0.0215218
238	729677	0.0214437
239	651249	0.0214076
240	647002	0.0213984
241	1934	0.0212915
242	440595	0.0212769
243	729389	0.0211396
244	326289	0.0210008
245	9507	0.0209935
246	360167	0.0209254
247	729789	0.0208235
248	642443	0.0207971
249	57045	0.0207557
250	140717	0.0207452
251	390308	0.0206517
252	647167	0.0206194
253	347376	0.0206094
254	6514	0.0205812
255	100271327	0.0205567
256	100874455	0.0204767
257	643792	0.0203976
258	1932	0.0203414
259	643159	0.0202894
260	728729	0.0202764
261	100131787	0.0202453
262	100129028	0.0201099
263	342358	0.020106
264	170550	0.020098
265	101929771	0.0200747
266	5485	0.0199677
267	646688	0.0199631
268	399942	0.0199537
269	319117	0.0199415
270	100271081	0.0199373
271	654391	0.0199279
272	7333	0.0198512
273	100507046	0.0198063
274	100874417	0.0197974
275	100292290	0.0197572
276	4576	0.0197505
277	728428	0.0197229
278	100131565	0.0197187
279	441880	0.0196638
280	645857	0.019659
281	64595	0.019654
282	100861435	0.0196475
283	647307	0.0196424
284	100133222	0.0196415
285	26835	0.0195999
286	100287887	0.0195855
287	100506811	0.0194245
288	100421828	0.0194204
289	644035	0.0193618
290	100270841	0.0193472
291	391722	0.0193273
292	728088	0.0193006
293	140715	0.0192919
294	10934	0.019267
295	729687	0.0191912
296	100128060	0.0191848
297	100505933	0.0191701
298	26834	0.0191461
299	100289545	0.019142
300	642869	0.0191333
301	101928149	0.0190987
302	646346	0.0190481
303	100127993	0.0189923
304	391828	0.0189002
305	100271144	0.018888
306	388885	0.0188619
307	359798	0.0188288
308	644588	0.0188193
309	100422872	0.018817
310	728843	0.0188149
311	644721	0.0188061
312	100532726	0.0188028
313	90193	0.0187832
314	115294	0.0187781
315	729402	0.0187678
316	401537	0.0187607
317	440732	0.0187539
318	100310854	0.0187521
319	100129784	0.0187362
320	728590	0.018712
321	645160	0.0186815
322	646956	0.0185866
323	100500804	0.0185551
324	100507387	0.0185472
325	728002	0.0185432
326	101927035	0.018382
327	100271285	0.0183732
328	100507231	0.0182951
329	101928937	0.0182609
330	650788	0.0182353
331	100874466	0.018188
332	10357	0.0181824
333	100131863	0.0181071
334	100289584	0.0180539
335	402694	0.0179842
336	6219	0.0179837
337	4573	0.017954
338	4537	0.0179006
339	727747	0.0178925
340	100271643	0.0178685
341	100288241	0.0178475
342	642975	0.0178411
343	390578	0.0177878
344	442153	0.017782
345	653784	0.0176605
346	112846	0.0176573
347	283458	0.0176514
348	646270	0.0176444
349	642641	0.0175777
350	266724	0.0175617
351	729342	0.0175435
352	6144	0.0175177
353	100130718	0.0174394
354	56681	0.0174387
355	343184	0.0174346
356	100270985	0.0174162
357	100887749	0.0173976
358	729313	0.0173878
359	642687	0.0173645
360	100131358	0.017321
361	390354	0.0173127
362	645422	0.0172733
363	100462977	0.0172537
364	100133294	0.017151
365	144638	0.0171295
366	442239	0.0171091
367	286348	0.0170832
368	391739	0.01702
369	360165	0.0170016
370	100288613	0.0169831
371	100270959	0.0169709
372	100216341	0.016895
373	440587	0.01685
374	100289682	0.0168342
375	645000	0.0168333
376	220885	0.0167822
377	326591	0.0167817
378	644037	0.0167778
379	100506595	0.0166853
380	100616211	0.0166795
381	100270964	0.0166561
382	100874474	0.0166472
383	100129243	0.016639
384	401640	0.0166216
385	58155	0.0166196
386	100288788	0.0165315
387	342994	0.0165271
388	100128006	0.0165161
389	116285	0.0164954
390	442244	0.0164627
391	100132142	0.0164569
392	101927175	0.0164553
393	100270873	0.0164526
394	10136	0.0164162
395	729679	0.0163498
396	100874191	0.0163304
397	440567	0.0163233
398	391777	0.0163206
399	645224	0.016311
400	441391	0.0162902
401	399950	0.0162343
402	100302224	0.0162086
403	100874485	0.0162032
404	103911	0.0161924
405	646531	0.0161817
406	100130531	0.0161653
407	644907	0.0161641
408	100132086	0.0161595
409	100127949	0.0161588
410	644315	0.0161307
411	392209	0.0161244
412	729630	0.0161182
413	729480	0.0161127
414	653381	0.0160554
415	100421765	0.0159835
416	100131614	0.0159771
417	653509	0.0159664
418	100271027	0.0159513
419	645853	0.0159361
420	100422313	0.015931
421	51738	0.0159206
422	646660	0.0158836
423	101927107	0.0158136
424	643915	0.0157897
425	646875	0.0157739
426	728782	0.0157482
427	4870	0.0157278
428	100271295	0.0156864
429	729992	0.0156449
430	440577	0.0156149
431	646873	0.0156131
432	133283	0.0155502
433	220832	0.0155415
434	442204	0.0155278
435	730211	0.0155041
436	100270862	0.0155027
437	50802	0.0154734
438	730747	0.0154445
439	644220	0.0154323
440	83590	0.0154069
441	100381215	0.0154034
442	326322	0.015374
443	581	0.0153352
444	326321	0.0153138
445	100874407	0.0152716
446	83	0.0152542
447	442454	0.0152446
448	2077	0.0152018
449	646074	0.0151883
450	6932	0.0151781
451	326308	0.0151742
452	192133	0.0151714
453	100130003	0.0151651
454	53410	0.0151567
455	645326	0.0151169
456	645181	0.0151133
457	26790	0.0150705
458	100422312	0.0150303
459	326626	0.014995
460	650368	0.0149703
461	266723	0.0148902
462	643896	0.0148335
463	285741	0.0148038
464	100420300	0.0147724
465	87171	0.0147696
466	100131788	0.0147252
467	101928563	0.0147019
468	391706	0.0147008
469	267009	0.0146989
470	646192	0.0146901
471	54028	0.0146213
472	286150	0.0146128
473	653737	0.0146027
474	648729	0.0145979
475	80868	0.0145676
476	100532749	0.0145546
477	644094	0.0145346
478	100874414	0.0145207
479	100421925	0.0145125
480	100131078	0.0145118
481	100422885	0.0145033
482	388925	0.0145006
483	440487	0.0144746
484	100130446	0.0144355
485	285176	0.0143796
486	100130980	0.0143503
487	100422270	0.0143198
488	100271323	0.0143188
489	326292	0.0142983
490	401648	0.0142693
491	119358	0.0142477
492	100271218	0.0142461
493	340947	0.0142369
494	144106	0.0142083
495	100507086	0.014189
496	440176	0.0141608
497	100129017	0.0141574
498	644820	0.0141525
499	145259	0.0141092
500	100270853	0.014089
501	100129424	0.0140879
502	100129795	0.0140789
503	7503	0.0140523
504	606	0.0140368
505	100420080	0.0140304
506	100289404	0.0140023
507	100506675	0.0139978
508	100506343	0.0139973
509	100271644	0.0139959
510	652549	0.0139799
511	100130388	0.0139664
512	391559	0.0139354
513	100130233	0.0139101
514	319112	0.013882
515	82	0.013868
516	101669767	0.0138351
517	100874045	0.013824
518	100270887	0.0137894
519	4549	0.0137104
520	100287966	0.0136929
521	441114	0.0136783
522	388474	0.0136589
523	345041	0.0136578
524	4571	0.01363
525	2501	0.0136293
526	388460	0.0136275
527	127099	0.0136099
528	100289170	0.0136012
529	100130335	0.0135201
530	100288073	0.0134825
531	101928414	0.0134626
532	144402	0.0134498
533	100271278	0.0134481
534	400385	0.0134333
535	729727	0.0134065
536	53338	0.013388
537	389428	0.0133844
538	441051	0.0133731
539	643974	0.0133415
540	2911	0.0132975
541	400055	0.0132888
542	504	0.0132816
543	4569	0.0132622
544	100419996	0.0132399
545	100310855	0.0132349
546	5644	0.0132237
547	6563	0.0132006
548	100527946	0.0131988
549	6192	0.0131854
550	246720	0.0131831
551	51548	0.0131758
552	7425	0.0131118
553	2043	0.0131063
554	10829	0.0131025
555	729973	0.0130982
556	100500820	0.0130763
557	151645	0.0130643
558	646909	0.0130454
559	283603	0.0130431
560	100130794	0.0129991
561	400750	0.012983
562	199900	0.0129698
563	643343	0.0129688
564	729298	0.0129578
565	301	0.0129416
566	653122	0.0129377
567	100289371	0.0129143
568	54549	0.0129135
569	100874415	0.0129079
570	440086	0.0128855
571	647001	0.0128748
572	645094	0.0128557
573	389127	0.0128504
574	727984	0.0128448
575	399994	0.012837
576	4503	0.0128346
577	1208	0.0128322
578	6139	0.0128211
579	729042	0.0128206
580	344328	0.0127977
581	344332	0.012783
582	73	0.0127826
583	440027	0.0127715
584	494141	0.0127616
585	390107	0.012756
586	644540	0.0127394
587	402375	0.0127337
588	653156	0.012687
589	6678	0.0126869
590	728026	0.0126813
591	26168	0.0126443
592	645161	0.012637
593	728366	0.012589
594	645899	0.0125876
595	100132594	0.012576
596	387590	0.0125563
597	100652796	0.0125424
598	100130887	0.01254
599	646784	0.012537
600	100293090	0.0125152
601	130500	0.012509
602	100302285	0.012507
603	51162	0.0124721
604	100505946	0.012419
605	100130190	0.0124111
606	10835	0.0124085
607	100131387	0.0123983
608	441034	0.0123975
609	319129	0.0123889
610	100422603	0.0123803
611	441891	0.0123755
612	3136	0.0123711
613	728622	0.0123649
614	91380	0.0123604
615	392350	0.0123513
616	414754	0.012335
617	100422261	0.0123311
618	440991	0.0123011
619	57818	0.0122875
620	100506734	0.0122667
621	646520	0.01225
622	100128010	0.0122367
623	246723	0.012206
624	503543	0.0121783
625	390363	0.0121731
626	644464	0.0121554
627	100422243	0.0121499
628	100130331	0.0121433
629	3322	0.012122
630	100130447	0.0121017
631	130773	0.0121003
632	1285	0.0120496
633	644330	0.0120454
634	647150	0.0120439
635	145165	0.012022
636	616	0.0120017
637	642538	0.0119756
638	319145	0.0119741
639	100271535	0.0119473
640	751603	0.0119338
641	280661	0.011925
642	388076	0.0119226
643	8448	0.011882
644	390956	0.0118657
645	100270839	0.0118559
646	5252	0.0118402
647	6234	0.0118113
648	100127999	0.0118107
649	751071	0.0117924
650	29121	0.0117867
651	252956	0.0117818
652	92682	0.0117764
653	101926949	0.0117652
654	100130289	0.0117621
655	643870	0.0117553
656	2620	0.0117277
657	100287361	0.0117216
658	100529067	0.0116833
659	100132346	0.0116713
660	643668	0.0116597
661	100131877	0.0116031
662	346085	0.0115995
663	729236	0.0115934
664	729666	0.0115911
665	100270878	0.0115864
666	121981	0.0115526
667	400650	0.0115416
668	4874	0.0115295
669	647121	0.0115278
670	8542	0.0115273
671	54054	0.0115229
672	100506872	0.0115186
673	158674	0.0115051
674	646049	0.0114968
675	5865	0.0114755
676	9383	0.01146
677	730052	0.0114519
678	100131661	0.0114384
679	283688	0.0114118
680	100271618	0.0114114
681	644961	0.0114101
682	4513	0.0114082
683	4508	0.0113918
684	7903	0.011389
685	359792	0.0113796
686	54053	0.0113706
687	389141	0.0113661
688	100288307	0.0113447
689	554226	0.011328
690	648217	0.01132
691	100190952	0.0112788
692	100996654	0.0112695
693	100128775	0.0112423
694	392301	0.0112352
695	157667	0.0112311
696	392748	0.0112133
697	388339	0.0112025
698	493861	0.0111961
699	100270946	0.0111822
700	100271600	0.0111801
701	400013	0.0111787
702	343515	0.0111739
703	222950	0.0111732
704	100129942	0.0111664
705	390729	0.0111449
706	128760	0.0111278
707	643308	0.0111243
708	192111	0.0111187
709	392557	0.0111092
710	548321	0.0111092
711	100129661	0.011107
712	10355	0.0110985
713	100462850	0.0110944
714	54145	0.0110942
715	389246	0.011067
716	3137	0.0110585
717	80832	0.011057
718	84283	0.0110483
719	283398	0.0110278
720	101927287	0.0110185
721	347509	0.0110167
722	29771	0.0110094
723	101926941	0.010995
724	650059	0.010986
725	149844	0.0109463
726	100420851	0.0109417
727	286550	0.0109291
728	341315	0.0109161
729	100418887	0.0109116
730	646108	0.0109106
731	100874048	0.0108908
732	83955	0.0108789
733	654390	0.0108787
734	346950	0.0108767
735	8287	0.0108641
736	100271529	0.0108479
737	645317	0.0108358
738	653236	0.0108017
739	728244	0.0107982
740	645798	0.0107974
741	27122	0.0107956
742	163404	0.0107878
743	4572	0.0107795
744	440043	0.0107699
745	100271124	0.0107658
746	728791	0.0107582
747	440396	0.0107539
748	390345	0.0107507
749	1796	0.0107454
750	100616387	0.0107341
751	3375	0.0107341
752	6071	0.0107321
753	646347	0.010726
754	100421693	0.0107096
755	958	0.0106796
756	283726	0.0106781
757	387703	0.0106779
758	645086	0.0106691
759	441528	0.0106591
760	728992	0.0106546
761	389901	0.0106546
762	442086	0.0106525
763	79919	0.0106453
764	350	0.0106409
765	101927354	0.01064
766	100101490	0.0106114
767	646104	0.0105812
768	7276	0.0105757
769	400892	0.0105577
770	644877	0.0105115
771	404635	0.0105016
772	647030	0.0104928
773	101927641	0.0104908
774	151276	0.0104699
775	3158	0.0104661
776	643310	0.0104657
777	5280	0.0104651
778	285453	0.0104583
779	643873	0.0104447
780	120318	0.0104293
781	729209	0.010427
782	1358	0.0104106
783	26855	0.0103839
784	644146	0.0103753
785	26872	0.0103608
786	642590	0.0103578
787	2507	0.0103563
788	641616	0.0103558
789	387914	0.0103394
790	442064	0.0103311
791	133609	0.0103212
792	100129201	0.0103199
793	1286	0.0103178
794	60681	0.0103121
795	10831	0.0103113
796	319111	0.0103081
797	100271169	0.0103063
798	100873202	0.0103041
799	645930	0.0102999
800	400836	0.0102995
801	101060192	0.0102984
802	84189	0.0102948
803	92755	0.0102906
804	100129982	0.0102854
805	10562	0.0102771
806	8788	0.010274
807	50506	0.0102674
808	1282	0.0102652
809	100874223	0.0102574
810	100288235	0.0102547
811	100420178	0.0102458
812	100128676	0.0102372
813	644223	0.0102366
814	286156	0.0102276
815	441533	0.0102191
816	101927132	0.0102185
817	54742	0.0102106
818	149501	0.010198
819	100128596	0.0101946
820	441155	0.0101933
821	6750	0.0101905
822	100616124	0.0101883
823	415	0.0101872
824	4556	0.0101834
825	80086	0.0101554
826	1326	0.0101536
827	100131320	0.0101522
828	55027	0.0101425
829	29108	0.0101359
830	643779	0.0101355
831	388248	0.0101307
832	170556	0.0101243
833	100132499	0.0101228
834	645054	0.0101209
835	100421533	0.0101167
836	266971	0.0101156
837	100310840	0.0100928
838	3135	0.0100893
839	100130316	0.0100868
840	7116	0.0100758
841	100287243	0.010071
842	267020	0.0100708
843	170503	0.0100676
844	100128899	0.0100643
845	7691	0.0100628
846	131368	0.0100612
847	342926	0.0100585
848	54453	0.0100565
849	8544	0.0100539
850	101928021	0.0100374
851	346990	0.0100232
852	558	0.0100224
853	5042	0.0100131
854	100289489	0.0100035
855	85824	0.00999932
856	23151	0.00998768
857	646864	0.00998587
858	440366	0.00997405
859	646362	0.00996845
860	339622	0.00996406
861	100132918	0.00996244
862	728501	0.00996174
863	100131183	0.0099606
864	100287472	0.0099289
865	100288666	0.00991989
866	339541	0.00990804
867	360025	0.00990593
868	643586	0.00990136
869	399804	0.00989752
870	728416	0.00989184
871	654433	0.00988486
872	127495	0.00987193
873	100131250	0.00985745
874	326613	0.00985022
875	149684	0.00984598
876	390158	0.00984375
877	359753	0.00983205
878	2504	0.00982965
879	5406	0.00981636
880	100271037	0.00980431
881	440514	0.00980365
882	644584	0.00980364
883	654466	0.00979376
884	100287745	0.00978666
885	100133121	0.00977154
886	101926898	0.00976996
887	100419031	0.00976049
888	116832	0.00974653
889	285577	0.0097122
890	643997	0.00970853
891	728532	0.00970795
892	7955	0.00970236
893	728374	0.00969676
894	100270832	0.0096946
895	126037	0.00969321
896	100873962	0.00968151
897	79844	0.00967947
898	391048	0.00967905
899	246737	0.00967685
900	100129067	0.00967285
901	81993	0.00966956
902	128500	0.00966081
903	728638	0.00965692
904	652624	0.00964434
905	646791	0.00964074
906	399748	0.00962945
907	100130394	0.00962452
908	286480	0.0096112
909	402100	0.00960815
910	144581	0.00960724
911	69	0.00960112
912	414230	0.00960039
913	101927678	0.00959918
914	442237	0.00959652
915	400129	0.00959518
916	2244	0.00959299
917	101927843	0.00959104
918	100996521	0.0095886
919	83604	0.00958387
920	645001	0.00957928
921	100507124	0.0095641
922	440584	0.00956069
923	266699	0.0095577
924	5967	0.00954995
925	347028	0.00954498
926	100132488	0.00954441
927	1728	0.00954179
928	553117	0.00952966
929	10828	0.00952873
930	2068	0.00952248
931	645979	0.00951523
932	283899	0.0095115
933	286411	0.00950854
934	644068	0.00950725
935	100271064	0.00949767
936	163088	0.00949715
937	1360	0.00948491
938	100131205	0.00947825
939	100289678	0.00946732
940	10158	0.00946582
941	85495	0.00946457
942	8488	0.00944677
943	100128372	0.00944207
944	727874	0.00943285
945	646227	0.00943176
946	55959	0.00942959
947	101928295	0.00942774
948	400389	0.00941178
949	645548	0.00940293
950	935	0.00939976
951	642305	0.00939829
952	402221	0.00939705
953	389472	0.00939596
954	100131961	0.0093947
955	140678	0.00939169
956	100873790	0.00937064
957	100271538	0.00936866
958	100421536	0.00936012
959	100422669	0.00934794
960	9386	0.00934432
961	441454	0.00933868
962	4496	0.00933775
963	125050	0.00932991
964	100271517	0.0093216
965	1145	0.00931885
966	100271655	0.00931519
967	100271082	0.00930663
968	347613	0.00930286
969	101928950	0.00929609
970	80896	0.00929592
971	645201	0.00929456
972	646532	0.0092882
973	8653	0.00928272
974	286573	0.00927947
975	344967	0.00927857
976	283345	0.00927777
977	27146	0.0092762
978	644745	0.00927102
979	6781	0.00926984
980	100271425	0.00926945
981	639	0.00926818
982	100874413	0.00926607
983	101927382	0.00926365
984	729340	0.00926242
985	100270963	0.00926177
986	646255	0.00926086
987	100129692	0.00924677
988	2877	0.00924366
989	100421432	0.00924015
990	642934	0.00923759
991	29931	0.00923652
992	6315	0.00923599
993	283747	0.00921599
994	644667	0.00921586
995	1401	0.00921369
996	55135	0.00920929
997	153842	0.00919745
998	6133	0.00919392
999	2285	0.0091834
1000	493900	0.00917416
1001	100132948	0.00916799
1002	100129272	0.00916597
1003	10044	0.00915915
1004	347292	0.00913292
1005	100652833	0.00913243
1006	100271180	0.00912927
1007	222068	0.0091234
1008	811	0.00912311
1009	100421794	0.00911753
1010	132158	0.00911629
1011	387101	0.00909111
1012	2503	0.00908691
1013	100874179	0.00908279
1014	954	0.00908242
1015	100131656	0.00907132
1016	284390	0.00906107
1017	497259	0.00905358
1018	7464	0.00904464
1019	1293	0.00904383
1020	493812	0.00904061
1021	392522	0.00903297
1022	6695	0.00903061
1023	101929680	0.00902701
1024	118788	0.00902389
1025	197322	0.00901047
1026	388122	0.00900891
1027	111	0.00899699
1028	100126311	0.00899532
1029	140771	0.00899429
1030	170555	0.00899385
1031	51761	0.00899079
1032	619	0.00898306
1033	100873333	0.00898037
1034	442525	0.00898008
1035	664722	0.00897812
1036	728115	0.00897494
1037	401337	0.0089734
1038	101927162	0.00896747
1039	153364	0.00896374
1040	1357	0.0089527
1041	401904	0.00894431
1042	400931	0.0089402
1043	137075	0.00891872
1044	5914	0.00891759
1045	100506108	0.00891659
1046	101101776	0.00891163
1047	220433	0.00891112
1048	645266	0.00891036
1049	100131556	0.00890856
1050	151477	0.00890516
1051	100131467	0.00890204
1052	646766	0.00889815
1053	10590	0.00889551
1054	6319	0.0088896
1055	101290502	0.00888895
1056	25920	0.00888803
1057	728825	0.00888556
1058	7052	0.00888079
1059	100131478	0.00888032
1060	101060602	0.00887945
1061	150417	0.00887415
1062	80317	0.00885867
1063	101928003	0.00885802
1064	342538	0.00884159
1065	5089	0.00883765
1066	4680	0.00883307
1067	100130139	0.00883152
1068	282973	0.00882923
1069	677847	0.00882674
1070	284577	0.00882394
1071	718	0.00882277
1072	729490	0.00882243
1073	57462	0.00882024
1074	26802	0.0088169
1075	338557	0.00881412
1076	728023	0.00880619
1077	100507102	0.00880531
1078	326605	0.00880189
1079	387753	0.00879235
1080	541	0.00878317
1081	2635	0.0087797
1082	378706	0.00877854
1083	56203	0.00877691
1084	284352	0.00877654
1085	1368	0.00877329
1086	643617	0.00877317
1087	100505566	0.00877317
1088	9138	0.00877078
1089	101928998	0.00876702
1090	100128355	0.00876612
1091	79175	0.00876282
1092	84833	0.00876196
1093	9149	0.00875981
1094	400221	0.00875128
1095	7023	0.00874636
1096	442676	0.00873754
1097	100616400	0.00873621
1098	392100	0.00873612
1099	391322	0.00873557
1100	101929006	0.00873458
1101	389424	0.00873246
1102	102724004	0.00872838
1103	23254	0.00871695
1104	101055625	0.0087148
1105	644042	0.00871474
1106	100419928	0.00871239
1107	100630920	0.00870975
1108	100131940	0.00870631
1109	79746	0.00870363
1110	202459	0.00869976
1111	9600	0.00869824
1112	100131471	0.00868854
1113	644861	0.00868743
1114	168451	0.00868631
1115	100289643	0.0086852
1116	85352	0.00868151
1117	580	0.00867751
1118	55118	0.00867579
1119	359800	0.00867303
1120	100128351	0.00866771
1121	100132547	0.00866475
1122	692205	0.00866065
1123	80327	0.00865596
1124	442242	0.00865361
1125	101928609	0.00865337
1126	3145	0.00864692
1127	100127965	0.00864669
1128	6189	0.00864205
1129	290	0.00863798
1130	64098	0.00863011
1131	101928553	0.00862887
1132	643576	0.00862367
1133	100288165	0.00862341
1134	11093	0.00862295
1135	222553	0.00862257
1136	100750326	0.00862105
1137	574080	0.00861991
1138	57575	0.00861252
1139	100652794	0.00861062
1140	140462	0.00860098
1141	139201	0.0085903
1142	25959	0.00858847
1143	441488	0.0085857
1144	642357	0.00857844
1145	100506715	0.00857779
1146	728015	0.00857425
1147	246784	0.00857214
1148	729564	0.00857064
1149	84445	0.00856249
1150	5654	0.00855813
1151	22829	0.00855659
1152	389101	0.00855604
1153	5630	0.00855591
1154	728693	0.00855505
1155	100271392	0.00855401
1156	392490	0.00855333
1157	9172	0.00854065
1158	100129329	0.00854052
1159	100287189	0.00852632
1160	100271487	0.00852589
1161	101927187	0.00852468
1162	4734	0.00852454
1163	79026	0.0085203
1164	51621	0.00851664
1165	80761	0.00851374
1166	441054	0.00851263
1167	440387	0.00850942
1168	728170	0.00850384
1169	692073	0.00850362
1170	4565	0.00850359
1171	101928682	0.00849311
1172	728938	0.00848907
1173	100289475	0.0084829
1174	344454	0.00848243
1175	646566	0.00847698
1176	124685	0.00847507
1177	100129960	0.00847235
1178	101929600	0.00847042
1179	1504	0.00846994
1180	101929426	0.00846842
1181	100190934	0.00846527
1182	9687	0.00846378
1183	5487	0.00846264
1184	101927189	0.00844737
1185	11187	0.00844453
1186	377381	0.00844223
1187	791093	0.00843973
1188	647215	0.00843822
1189	152905	0.00842783
1190	100131713	0.00842461
1191	388499	0.00842129
1192	6232	0.00840246
1193	6253	0.00840015
1194	729903	0.00839904
1195	642489	0.00839594
1196	101927390	0.00839311
1197	728139	0.00838927
1198	347687	0.00838888
1199	728820	0.00838785
1200	730076	0.0083841
1201	100271114	0.00838195
1202	100271232	0.00837551
1203	100270953	0.00837131
1204	780852	0.00836835
1205	100129556	0.00836345
1206	1556	0.00835604
1207	27092	0.00835536
1208	286460	0.00834629
1209	101928545	0.00834521
1210	8651	0.00834228
1211	728450	0.00834164
1212	10370	0.00834044
1213	100271451	0.00833744
1214	391827	0.00833635
1215	100996247	0.00833506
1216	84176	0.00833467
1217	221400	0.0083338
1218	12	0.00832581
1219	645688	0.00832267
1220	57016	0.00832136
1221	339344	0.0083194
1222	171427	0.00831744
1223	100037280	0.00831633
1224	57650	0.00831626
1225	84251	0.00831569
1226	100128985	0.00831473
1227	100420869	0.00831332
1228	388275	0.00831182
1229	147150	0.00831068
1230	100418720	0.00830488
1231	26769	0.00830049
1232	150554	0.00829835
1233	101559451	0.00829833
1234	101060021	0.00829734
1235	4257	0.00829137
1236	6515	0.0082842
1237	2716	0.00827756
1238	83716	0.00827716
1239	1760	0.00827472
1240	101929130	0.00827238
1241	100507540	0.00827181
1242	101927951	0.00827103
1243	100133669	0.00826813
1244	286140	0.00826375
1245	1455	0.00826269
1246	100616113	0.00826101
1247	401164	0.00825943
1248	167359	0.00825677
1249	503639	0.00825616
1250	442233	0.00824565
1251	648294	0.00824495
1252	147808	0.00824256
1253	5723	0.0082266
1254	93664	0.00822613
1255	23555	0.00821753
1256	643751	0.00821721
1257	326310	0.00821375
1258	100131526	0.00820472
1259	645927	0.00820301
1260	55276	0.00820086
1261	649395	0.00819755
1262	100132795	0.00819377
1263	26853	0.00819147
1264	441026	0.0081903
1265	101929267	0.00818773
1266	817	0.00818067
1267	653665	0.00817972
1268	10882	0.00817894
1269	8492	0.00817811
1270	100271431	0.00817376
1271	100418714	0.00816417
1272	126826	0.00816332
1273	100421588	0.00816037
1274	388650	0.00815147
1275	90427	0.00814722
1276	10151	0.00814573
1277	729952	0.00814412
1278	100132306	0.00814391
1279	101929012	0.00814274
1280	55076	0.00813507
1281	100505658	0.00812559
1282	64596	0.00811474
1283	100190987	0.00811337
1284	101928685	0.00810629
1285	100132077	0.00810524
1286	284654	0.00810428
1287	155019	0.00810236
1288	8495	0.0080985
1289	4286	0.00809557
1290	100874469	0.00808726
1291	402120	0.00808695
1292	728979	0.00808648
1293	9374	0.0080808
1294	399671	0.00808
1295	100132510	0.00807586
1296	221241	0.00807499
1297	63930	0.00807329
1298	101927181	0.00807173
1299	140849	0.0080707
1300	205	0.00807001
1301	3734	0.00806423
1302	1061	0.00805156
1303	9388	0.00804661
1304	1645	0.00804285
1305	100287523	0.00803698
1306	8541	0.00803435
1307	80206	0.00803409
1308	358	0.00803397
1309	93994	0.00803253
1310	376818	0.00802844
1311	29969	0.0080248
1312	26205	0.00802042
1313	4650	0.00802021
1314	100506755	0.00801519
1315	122199	0.00801401
1316	101929162	0.00801281
1317	100533107	0.0080126
1318	130013	0.00801132
1319	2813	0.00800429
1320	100271471	0.00800408
1321	387841	0.00800316
1322	55971	0.00800266
1323	654841	0.00799853
1324	101927991	0.0079982
1325	27290	0.0079907
1326	57593	0.0079907
1327	6564	0.00798312
1328	145	0.00798279
1329	100533719	0.00798232
1330	728381	0.00798197
1331	170692	0.00797498
1332	54971	0.00797162
1333	100422300	0.00796565
1334	100131246	0.00795945
1335	100506885	0.00795902
1336	5760	0.00795717
1337	727831	0.00795293
1338	101929371	0.00795256
1339	629	0.00794779
1340	653566	0.00794529
1341	7151	0.00794388
1342	4213	0.00794256
1343	326342	0.00794207
1344	100873757	0.00793989
1345	8727	0.0079372
1346	112840	0.00793539
1347	3718	0.00793298
1348	54980	0.00793262
1349	23139	0.00793262
1350	317760	0.00793224
1351	89932	0.00793206
1352	100873476	0.0079271
1353	6920	0.00792582
1354	87688	0.00792386
1355	54847	0.0079208
1356	2321	0.00791782
1357	100271646	0.00791728
1358	100420527	0.00791247
1359	3590	0.00791075
1360	727789	0.007906
1361	100421363	0.00790459
1362	100271300	0.00790327
1363	360019	0.00789612
1364	642451	0.00789406
1365	647047	0.00789397
1366	261735	0.00788637
1367	128481	0.00788581
1368	345829	0.00788458
1369	79762	0.00788215
1370	145370	0.00788058
1371	100289047	0.00787904
1372	728643	0.00787866
1373	130752	0.00787788
1374	100128903	0.00787225
1375	100131747	0.00786631
1376	729505	0.00786567
1377	3306	0.00786512
1378	440489	0.00786371
1379	2952	0.00786037
1380	360018	0.00784675
1381	91409	0.00784253
1382	100190800	0.00784062
1383	100216342	0.00783921
1384	645387	0.0078328
1385	6372	0.00783185
1386	29998	0.00782831
1387	101928504	0.00782254
1388	285335	0.00781684
1389	388633	0.00781241
1390	55888	0.00781201
1391	205655	0.0078086
1392	828	0.0078075
1393	391592	0.00780495
1394	440078	0.00780452
1395	4665	0.0078025
1396	101927209	0.00780061
1397	285375	0.00780017
1398	83869	0.00779962
1399	645630	0.00779354
1400	441361	0.00779236
1401	3741	0.00778879
1402	729998	0.00778499
1403	101927102	0.00778328
1404	112703	0.00778228
1405	221692	0.00778099
1406	414153	0.0077783
1407	100507460	0.00777394
1408	6129	0.00777227
1409	664618	0.00777169
1410	100507163	0.00777138
1411	101927819	0.00776991
1412	414763	0.00776547
1413	3934	0.00776523
1414	645173	0.00776507
1415	55501	0.00776031
1416	23666	0.00775814
1417	3152	0.00775255
1418	101928104	0.00775101
1419	23145	0.00774996
1420	101929224	0.00774996
1421	51278	0.00774987
1422	221981	0.00774947
1423	101060089	0.00774728
1424	442013	0.00774122
1425	442421	0.00773896
1426	618	0.0077372
1427	791097	0.0077301
1428	90352	0.00772968
1429	64478	0.00772926
1430	440992	0.00772915
1431	400011	0.00772866
1432	100271173	0.00772786
1433	101927623	0.00772282
1434	2886	0.00772272
1435	101929127	0.00771846
1436	387707	0.00771806
1437	753	0.0077164
1438	100271603	0.00771516
1439	127396	0.00771128
1440	197187	0.0077112
1441	338099	0.00770987
1442	392281	0.00770726
1443	91695	0.00770705
1444	26063	0.00770626
1445	221017	0.00770541
1446	9830	0.00770232
1447	286016	0.00770072
1448	100130873	0.00770049
1449	101929293	0.00770043
1450	388559	0.00769871
1451	100270899	0.00769378
1452	29797	0.00768982
1453	1522	0.00768954
1454	5164	0.0076891
1455	23729	0.00768898
1456	503838	0.00768881
1457	7120	0.00768755
1458	126823	0.00768605
1459	3486	0.00768008
1460	51645	0.00767952
1461	79873	0.00767864
1462	5380	0.00767284
1463	100129553	0.00766912
1464	440093	0.00766684
1465	390183	0.00766676
1466	100036574	0.00766593
1467	339327	0.00766456
1468	100996342	0.00766293
1469	4059	0.00766274
1470	441263	0.00765983
1471	91561	0.0076598
1472	1628	0.00765776
1473	728698	0.00765444
1474	100129794	0.007654
1475	648283	0.00765296
1476	7738	0.00765295
1477	138255	0.00765227
1478	285878	0.00765221
1479	134997	0.0076497
1480	100288570	0.0076492
1481	55020	0.00764854
1482	723961	0.00764819
1483	64425	0.00764506
1484	9854	0.00763828
1485	102723951	0.00763775
1486	116444	0.00763592
1487	622	0.00763543
1488	340749	0.00763482
1489	7059	0.00762936
1490	100420259	0.00762829
1491	728264	0.00762821
1492	283631	0.00762811
1493	7127	0.00762559
1494	4540	0.00762389
1495	11259	0.0076215
1496	100233198	0.00762071
1497	101929655	0.00761859
1498	91653	0.00761782
1499	92427	0.00761695
1500	23436	0.00761251
1501	503638	0.00761244
1502	8831	0.00761144
1503	442730	0.00760369
1504	647211	0.00760136
1505	8742	0.00759917
1506	401475	0.00759745
1507	57616	0.00759606
1508	9641	0.00759503
1509	56915	0.00759264
1510	152667	0.00759218
1511	23413	0.00759181
1512	100420317	0.00759063
1513	95	0.00758741
1514	1111	0.00758689
1515	114904	0.00758424
1516	101928290	0.0075795
1517	1080	0.00757783
1518	6621	0.00757768
1519	728402	0.00757594
1520	100113421	0.0075759
1521	221838	0.00757497
1522	55840	0.0075748
1523	652964	0.00757376
1524	8284	0.00757166
1525	401717	0.00756977
1526	101928747	0.00756583
1527	100528019	0.00756216
1528	2509	0.00756014
1529	9651	0.00755829
1530	1238	0.00755798
1531	84830	0.00755794
1532	55702	0.00755788
1533	80304	0.00755609
1534	643723	0.00755471
1535	389787	0.00755436
1536	5068	0.00755016
1537	728989	0.00754964
1538	3782	0.00754927
1539	85453	0.00754883
1540	3749	0.00754844
1541	101927818	0.00754744
1542	25769	0.00754616
1543	100421427	0.00754566
1544	27295	0.00754149
1545	9692	0.00754141
1546	386610	0.00753659
1547	1980	0.00753507
1548	6035	0.00753461
1549	51807	0.00753153
1550	163059	0.0075302
1551	101929066	0.00752925
1552	55321	0.0075249
1553	100533720	0.00752313
1554	392206	0.00752304
1555	57547	0.00752067
1556	156	0.00752
1557	284325	0.00752
1558	122622	0.00751962
1559	100420557	0.0075187
1560	101060042	0.0075136
1561	1191	0.00751336
1562	27285	0.00751284
1563	343450	0.00751179
1564	4045	0.00751005
1565	100419673	0.0075087
1566	392298	0.00750591
1567	8427	0.00750406
1568	122769	0.00750268
1569	100507547	0.00750175
1570	100271616	0.00749669
1571	391701	0.0074957
1572	100874150	0.00749541
1573	2613	0.00749508
1574	3818	0.00749496
1575	203522	0.00749075
1576	100270854	0.00749008
1577	84698	0.00748835
1578	442270	0.00748655
1579	646567	0.00748622
1580	646396	0.00748369
1581	23774	0.00748303
1582	390858	0.0074821
1583	653333	0.00748168
1584	100421338	0.00748115
1585	5244	0.00748089
1586	100422055	0.0074785
1587	1675	0.00747846
1588	4499	0.00747537
1589	343069	0.00747522
1590	101927714	0.00747308
1591	7188	0.00747192
1592	100996643	0.00747042
1593	643507	0.00746971
1594	388677	0.00746879
1595	100652752	0.00746871
1596	646195	0.00746585
1597	347344	0.00745922
1598	60386	0.00745559
1599	100310852	0.00745244
1600	338095	0.00744621
1601	653075	0.00744471
1602	643987	0.00744461
1603	1281	0.00744355
1604	100129882	0.0074433
1605	100271159	0.00744237
1606	64084	0.00744193
1607	6489	0.00744189
1608	1468	0.00744168
1609	4824	0.00744152
1610	729708	0.00744124
1611	442659	0.00743967
1612	128218	0.00743299
1613	441204	0.00743296
1614	646853	0.00743133
1615	56892	0.007431
1616	3397	0.00742954
1617	643232	0.00742744
1618	391135	0.00742691
1619	646949	0.00742637
1620	100128714	0.00742448
1621	157807	0.00742397
1622	101928218	0.00742191
1623	728743	0.00742068
1624	2494	0.00742054
1625	285829	0.00741814
1626	101926969	0.0074153
1627	168330	0.0074134
1628	1124	0.00741328
1629	441116	0.0074097
1630	154754	0.00740619
1631	652959	0.00740616
1632	100130958	0.00740616
1633	388707	0.00740194
1634	101929277	0.00740168
1635	93343	0.00739852
1636	101927525	0.00739749
1637	1004	0.00739693
1638	26996	0.00739585
1639	9344	0.00739537
1640	400156	0.00739331
1641	100506574	0.00739133
1642	729557	0.00739115
1643	51043	0.00738735
1644	284034	0.00738689
1645	112817	0.00738564
1646	100996622	0.00738394
1647	55825	0.00738381
1648	29109	0.00738371
1649	388104	0.00737645
1650	150082	0.0073759
1651	101410545	0.00737425
1652	101929331	0.00737423
1653	79083	0.00737398
1654	399697	0.00737092
1655	644850	0.00736535
1656	7804	0.00736393
1657	220786	0.00736332
1658	100131234	0.00735928
1659	388588	0.00735614
1660	646161	0.00735576
1661	10034	0.00735501
1662	57338	0.00735438
1663	100129358	0.00735351
1664	2696	0.00735343
1665	101929682	0.00734852
1666	100270840	0.00734632
1667	284232	0.00734505
1668	2596	0.00734422
1669	114131	0.00734348
1670	100420981	0.00733943
1671	255308	0.00733744
1672	57473	0.00733604
1673	285600	0.00733471
1674	114299	0.00733435
1675	344405	0.00733345
1676	5488	0.00733224
1677	100505683	0.0073292
1678	101928366	0.00732908
1679	3249	0.0073284
1680	51057	0.00732795
1681	100507554	0.00732699
1682	645157	0.00732592
1683	64726	0.00732582
1684	3087	0.00732553
1685	101928865	0.00732286
1686	7779	0.00732257
1687	8322	0.00732246
1688	100289605	0.00732124
1689	101929549	0.00731991
1690	8629	0.00731387
1691	5738	0.00731353
1692	114792	0.00731198
1693	284131	0.0073087
1694	150478	0.00730218
1695	4982	0.00730218
1696	3327	0.00729812
1697	100270998	0.00729728
1698	100288628	0.00729711
1699	115196	0.00729573
1700	25966	0.00729489
1701	101928630	0.00729394
1702	402150	0.00729375
1703	887	0.0072926
1704	1986	0.00728704
1705	101929287	0.00728451
1706	647265	0.00728444
1707	727947	0.00728409
1708	780853	0.00728374
1709	7784	0.00728263
1710	101926915	0.00728194
1711	101928173	0.00728183
1712	25805	0.0072811
1713	56829	0.00728041
1714	117608	0.00727932
1715	53820	0.00727856
1716	101927611	0.00727828
1717	716	0.00727724
1718	101928056	0.00727491
1719	645453	0.00727416
1720	55267	0.00727304
1721	100500842	0.00727251
1722	84433	0.00727057
1723	148709	0.00726971
1724	348110	0.00726913
1725	8644	0.00726873
1726	100506476	0.00726812
1727	23743	0.00726573
1728	2592	0.00726506
1729	3876	0.00726423
1730	100132832	0.00726417
1731	51302	0.00726387
1732	101927203	0.00726368
1733	79056	0.00726322
1734	59345	0.0072609
1735	3248	0.00725869
1736	100420758	0.00725732
1737	92799	0.00725673
1738	5467	0.00725629
1739	101928842	0.00725593
1740	503637	0.00725523
1741	149775	0.00725363
1742	645694	0.00725186
1743	7057	0.00725039
1744	89953	0.00724855
1745	164022	0.00724809
1746	442213	0.00724491
1747	3655	0.00724009
1748	101927692	0.00723988
1749	2766	0.0072387
1750	8642	0.00723762
1751	169270	0.0072375
1752	100532746	0.00723686
1753	25817	0.00723003
1754	9098	0.00723002
1755	70	0.00722548
1756	374987	0.00722477
1757	101927446	0.00722399
1758	642262	0.00722384
1759	149934	0.0072208
1760	101927415	0.00721973
1761	729176	0.00721647
1762	80818	0.00721266
1763	100507489	0.00721198
1764	80176	0.00721024
1765	101926901	0.00720541
1766	29842	0.00720516
1767	442523	0.00720169
1768	643535	0.00720144
1769	284611	0.00720132
1770	100271607	0.0072006
1771	100128912	0.00719927
1772	5607	0.0071963
1773	6023	0.00719516
1774	56127	0.00719502
1775	1809	0.0071945
1776	340348	0.00719409
1777	170591	0.00719263
1778	246717	0.0071925
1779	440575	0.00719105
1780	116447	0.00719069
1781	9369	0.00719024
1782	55691	0.00718869
1783	101928509	0.0071881
1784	100422233	0.00718809
1785	2884	0.00718603
1786	79990	0.00718595
1787	3598	0.00718557
1788	101929210	0.00718502
1789	84812	0.00718472
1790	400957	0.00717981
1791	27237	0.00717978
1792	100132733	0.00717951
1793	100272217	0.00717917
1794	51365	0.00717897
1795	392428	0.00717845
1796	645323	0.0071744
1797	729497	0.0071742
1798	654427	0.00717399
1799	727910	0.00717316
1800	101927930	0.00717215
1801	288	0.00717039
1802	377677	0.00716891
1803	26038	0.0071684
1804	101927180	0.0071678
1805	729859	0.0071669
1806	200810	0.00716427
1807	23129	0.00716298
1808	5727	0.00716221
1809	755	0.0071607
1810	100421840	0.0071605
1811	284085	0.00715984
1812	101927762	0.00715957
1813	645506	0.00715876
1814	594841	0.00715755
1815	100421865	0.00715591
1816	100420341	0.00715578
1817	9245	0.007155
1818	54896	0.00715227
1819	50632	0.00714952
1820	389705	0.00714703
1821	2524	0.00714457
1822	643412	0.00714289
1823	29774	0.00714162
1824	23007	0.00714113
1825	2002	0.00713769
1826	79898	0.00713739
1827	100271386	0.00713663
1828	222005	0.00713629
1829	128553	0.00713519
1830	5054	0.00713383
1831	101928287	0.00713303
1832	221710	0.00713008
1833	100302292	0.00712898
1834	64927	0.00712888
1835	114915	0.00712867
1836	112885	0.00712718
1837	140576	0.00712683
1838	645251	0.00712643
1839	644838	0.00712461
1840	23314	0.00712455
1841	6300	0.00712455
1842	127254	0.0071191
1843	101928788	0.00711859
1844	54753	0.00711817
1845	727676	0.00711787
1846	54567	0.00711734
1847	100271176	0.00711645
1848	29127	0.00711583
1849	8706	0.00711568
1850	400654	0.00711525
1851	375748	0.00711353
1852	388254	0.0071128
1853	8476	0.00711236
1854	100418903	0.00711232
1855	100419824	0.00711013
1856	360227	0.00710933
1857	130589	0.00710873
1858	653175	0.00710777
1859	64423	0.0071059
1860	646557	0.00710514
1861	100128963	0.00710224
1862	29122	0.00710182
1863	285346	0.00710067
1864	494540	0.00709976
1865	442216	0.00709915
1866	22904	0.00709899
1867	101929123	0.00709863
1868	1742	0.0070985
1869	642361	0.00709739
1870	732448	0.00709493
1871	5509	0.00709419
1872	100420627	0.00709388
1873	57176	0.00709248
1874	201292	0.00709136
1875	57628	0.00709111
1876	100289574	0.00708922
1877	9816	0.00708808
1878	3092	0.007088
1879	10064	0.00708749
1880	101929253	0.0070872
1881	222865	0.00708601
1882	6248	0.00708538
1883	101929447	0.00708405
1884	100128594	0.00708386
1885	101927663	0.00708352
1886	619445	0.00708346
1887	55178	0.00708278
1888	642273	0.00708195
1889	150291	0.00708101
1890	100049716	0.00708093
1891	74	0.00708018
1892	147650	0.0070796
1893	101928779	0.00707926
1894	26048	0.00707771
1895	642740	0.00707687
1896	100505518	0.00707649
1897	100271556	0.00707387
1898	100506730	0.00707339
1899	729403	0.00707289
1900	400684	0.00707282
1901	2630	0.00707238
1902	90649	0.00707135
1903	643650	0.00707088
1904	84858	0.00707061
1905	391598	0.00707057
1906	646405	0.00706935
1907	25834	0.00706822
1908	340451	0.00706726
1909	55259	0.00706615
1910	4692	0.00706466
1911	441531	0.00706456
1912	10413	0.00706347
1913	23544	0.0070617
1914	200844	0.00706161
1915	23026	0.00706024
1916	388734	0.00706004
1917	100288038	0.00705921
1918	348793	0.00705911
1919	948	0.00705698
1920	112939	0.00705662
1921	10110	0.00705591
1922	283197	0.0070532
1923	100419583	0.00705309
1924	221061	0.00705236
1925	100289341	0.00705073
1926	101928233	0.00705063
1927	10948	0.00704829
1928	54933	0.00704826
1929	376497	0.00704821
1930	6487	0.00704517
1931	1646	0.00704485
1932	100288436	0.00704389
1933	319143	0.00704299
1934	3956	0.00704214
1935	344875	0.0070421
1936	7277	0.00704209
1937	23127	0.00704154
1938	222183	0.00704019
1939	374383	0.00703794
1940	5634	0.00703667
1941	100131635	0.00703632
1942	68	0.00703552
1943	101928001	0.00703351
1944	101926977	0.00703171
1945	101927052	0.00703101
1946	101410535	0.0070295
1947	10322	0.00702702
1948	728962	0.00702559
1949	10157	0.0070255
1950	10116	0.00702432
1951	654484	0.00702377
1952	54707	0.00702297
1953	10622	0.00702293
1954	8519	0.00702259
1955	57479	0.00702102
1956	101929088	0.00702072
1957	11223	0.00702033
1958	53616	0.0070185
1959	6170	0.00701835
1960	729790	0.00701778
1961	1826	0.00701642
1962	6335	0.00701548
1963	841	0.00701497
1964	23239	0.0070148
1965	51385	0.00701409
1966	221908	0.00701339
1967	101927137	0.00701276
1968	85377	0.00701247
1969	100420063	0.00701069
1970	100507250	0.00700977
1971	10189	0.00700896
1972	286437	0.00700825
1973	140735	0.00700641
1974	55690	0.00700486
1975	100134713	0.00700319
1976	284339	0.00700241
1977	93082	0.0070023
1978	80000	0.00700121
1979	645452	0.00700096
1980	6480	0.0069996
1981	400963	0.00699635
1982	11096	0.00699565
1983	101927329	0.0069954
1984	100126321	0.00699382
1985	3996	0.00699294
1986	1757	0.00699172
1987	728509	0.00699025
1988	101927233	0.0069893
1989	101927960	0.00698752
1990	101928334	0.00698749
1991	116443	0.00698731
1992	65266	0.00698708
1993	101927006	0.00698501
1994	100151683	0.00698254
1995	432369	0.00698107
1996	101927084	0.00698016
1997	101928846	0.00698
1998	101926918	0.00697925
1999	389395	0.00697658
[truncated: 24,979 more rows]
